# Supplementary material for: Global gene regulatory network underlying miR165a in Arabidopsis shoot apical meristem
Source: Sci Rep. 2023 Dec 14;13:22258. doi: 10.1038/s41598-023-49093-2 (PMC10721644; doi:10.1038/s41598-023-49093-2)
Supplement: Supplementary file 2 — Supplementary Table 1. [file 41598_2023_49093_MOESM2_ESM.xlsx]

## Sheet: analysis
Supplementary Table 1. Expression changes in pATUBQ10>>mir165a ap1cal line Vs. pATUBQ10::LhG4 ap1cal line
		4hr		8hr		12hr		16hr
Gene Name	Gene ID	log2FoldChange	padj	log2FoldChange	padj	log2FoldChange	padj	log2FoldChange	padj
miR165a	AT1G01183	3.27653	1.60838e-75	4.26543	3.1595e-131	3.83244	5.05666e-106	3.58596	3.46575e-91
REV	AT5G60690	ns	ns	ns	ns	ns	ns	ns	ns
PHB	AT2G34710	ns	ns	ns	ns	ns	ns	ns	ns
PHV	AT1G30490	ns	ns	ns	ns	ns	ns	ns	ns
ATHB8	AT4G32880	-1.12833	1.17439e-29	ns	ns	ns	ns	ns	ns
ATHB15	AT1G52150	-1.3636	5.52825e-128	-1.22819	2.87751e-101	-1.38133	2.3952e-125	-1.53834	1.66157e-148
ZPR1	AT2G45450	ns	ns	ns	ns	-1.705	4.32929e-19	-1.72447	6.80342e-20
ZPR2	AT3G60890	ns	ns	ns	ns	-1.24082	1.32288e-09	-1.30341	1.10322e-10
ZPR3	AT3G52770	ns	ns	-1.43318	6.86313e-14	-2.08971	2.70531e-29	-1.90428	1.03283e-24
ns=Non significant
padj=p-value adjusted
