# Supplementary material for: Global gene regulatory network underlying miR165a in Arabidopsis shoot apical meristem
Source: Sci Rep. 2023 Dec 14;13:22258. doi: 10.1038/s41598-023-49093-2 (PMC10721644; doi:10.1038/s41598-023-49093-2)
Supplement: Supplementary file 6 — Supplementary Table 5. [file 41598_2023_49093_MOESM6_ESM.xlsx]

## Sheet: Comparision to Zhou et al. 2007
Supplementary Table 5. Comparision of DEGs identified in this study with DEGs identified in Zhou et al., 2007.
Common down-regulated genes
ID	Description
AT1G72230	Cupredoxin superfamily protein;(source:Araport11) protein_coding
AT3G12710	DNA glycosylase superfamily protein;(source:Araport11) protein_coding															lulose,	pr	esu	mabl	y by	influencing	the	esterif	ication	state of pectic	polymers. A	no	mencl	atu	re	f	or this	ge	ne	fa	mily	has been	pr	opose	d (Volk	er	Bi	schoff	&	Wolf	Scheib	le,	2010,	pe
AT5G26200	Mitochondrial substrate carrier family protein;(source:Araport11) protein_coding
AT1G01900	Encodes AtSBT1.1, a subtilisin-like serine protease. Cleaves the phytosulfokine AtPSK4, a growth promoting peptide. protein_coding (SBTI1.1) (ATSBT1.1); (SBTI1.1)
AT1G45130	beta-galactosidase 5;(source:Araport11) protein_coding BETA-GALACTOSIDASE 5 (BGAL5) BETA-GALACTOSIDASE 5 (BGAL5); (ATBGAL5)
AT1G17180	Encodes glutathione transferase belonging to the tau class of GSTs. Naming convention according to Wagner et al. (2002). Detoxification of the environmental pollutant 2,4,6-trinitrotoluene. Arabidopsis plant over-expressing At1g17180 were more
AT2G13820	Bifunctional inhibitor/lipid-transfer protein/seed storage 2S albumin superfamily protein;(source:Araport11) protein_coding GLYCOSYLPHOSPHATIDYLINOSITOL-ANCHORED LIPID PROTEIN TRANSFER 11 (LPTG11) GLYCOSYLPHOSPHATIDYLINOSITOL-ANCHORED
AT4G32880	member of homeodomain-leucine zipper family, acting as a differentiation-promoting transcription factor of the vascular meristems. protein_coding HOMEOBOX GENE 8 (HB-8) HOMEOBOX GENE 8 (ATHB-8);HOMEOBOX GENE 8 (HB-8); (ATHB8)
AT2G21050	Encodes LAX2 (LIKE AUXIN RESISTANT), a member of the AUX1 LAX family of auxin influx carriers. Required for the establishment of embryonic root cell organization. protein_coding LIKE AUXIN RESISTANT 2 (LAX2) LIKE AUXIN RESISTANT 2 (LAX2)
																feryl a	lco	hol	4-<	i>O<	/i>-glucoside	an	d sinapy	l alcoh	ol 4-<i>O</i>-gl	ucoside was	det	ected	in	t	hi	s line	com	pa	red	to	wildtype.	In	comp	arison,	b	oth	knock	ou	t and	knockd	own	lines	of
Common up-regulated genes
ID	Description
AT3G28540	P-loop containing nucleoside triphosphate hydrolases superfamily protein;(source:Araport11) protein_coding
AT2G31110	Encodes a member of the TBL (TRICHOME BIREFRINGENCE-LIKE) gene family containing a plant-specific DUF231 (domain of unknown function) domain. TBL gene family has 46 members, two of which (TBR/AT5G06700 and TBL3/AT5G01360) have been shown to be involved in the s
AT1G19960	Unknown gene, expression decreased in response to Mn and increased by cytokinin. protein_coding
AT1G10340	Ankyrin repeat family protein;(source:Araport11) protein_coding
AT3G44970	Cytochrome P450 superfamily protein;(source:Araport11) protein_coding
AT3G05400	Major facilitator superfamily protein;(source:Araport11) protein_coding															prote	ins	to	reg	ulat	e anthocyanin	ac	cumulati	on.	protein_coding	PRODUCTION	OF	ANTH	OCY	AN	IN	PIGMEN	T 1	(	PAP	1)	PRODU	CTI	ON OF	ANTHOC	YA	NIN	PIGME	NT	1 (P	AP1);PH	OSP	HATIDI	C A
AT2G32430	Galactosyltransferase family protein;(source:Araport11) protein_coding															ciated	w	ith	the	eff	ector-trigger	ed	immunity	respon	se. protei	n_coding SA	#NAME?	DUCED	LE	GU	ME	LECTIN	#NAME?	KE	PR	OTEI	N 1 (SAI-	LLP	1)	SA-I	ND	UCE	D LEGU	ME	LECT	IN-LIKE	PR	OTEIN	1 (
AT5G44680	DNA glycosylase superfamily protein;(source:Araport11) protein_coding
AT1G22160	senescence-associated family protein (DUF581);(source:Araport11) protein_coding
AT5G66690	UGT72E2 is an UDPG:coniferyl alcohol glucosyltransferase which glucosylates sinapyl- and coniferyl aldehydes as well as sinapyl- and coniferyl alcohol. The enzyme is thought to be involved in lignin metabolism. A knockdown mutant line (72E2KD) was obtained usin
AT1G73680	Encodes an alpha dioxygenase. Recombinant protein catalyzes the conversion of a wide range of fatty acids into 2(R)-hydroperoxy derivatives. protein_coding ALPHA DIOXYGENASE (ALPHA DOX2) ALPHA-DIOXYGENASE 2 (alpha-DOX2);ALPHA DIOXYGENASE (ALPHA DOX2)
AT1G23730	beta carbonic anhydrase 3;(source:Araport11) protein_coding BETA CARBONIC ANHYDRASE 3 (BCA3) BETA CARBONIC ANHYDRASE 3 (ATBCA3);BETA CARBONIC ANHYDRASE 3 (BCA3)
AT1G12200	Putative flavin monooxygenase. protein_coding FLAVIN MONOOXYGENASE (FMO) FLAVIN MONOOXYGENASE (FMO)
AT5G63580	encodes a protein whose sequence is similar to flavonol synthase protein_coding FLAVONOL SYNTHASE 2 (FLS2) (ATFLS2);FLAVONOL SYNTHASE 2 (FLS2)
AT2G18050	encodes a structurally divergent linker histone whose gene expression is induced by dehydration and ABA. The mRNA is cell-to-cell mobile. protein_coding HISTONE H1-3 (HIS1-3) (HON3);HISTONE H1-3 (HIS1-3)
AT5G65040	senescence-associated family protein (DUF581);(source:Araport11) protein_coding INCREASED RESISTANCE TO MYZUS PERSICAE 1 (IRM1) INCREASED RESISTANCE TO MYZUS PERSICAE 1 (IRM1)
AT4G35180	LYS/HIS transporter 7;(source:Araport11) protein_coding LYS/HIS TRANSPORTER 7 (LHT7) LYS/HIS TRANSPORTER 7 (LHT7)
AT1G56650	Encodes a putative MYB domain containing transcription factor involved in anthocyanin metabolism and radical scavenging. Essential for the sucrose-mediated expression of the dihydroflavonol reductase gene. Auxin and ethylene responsiveness of PAP1 transcription
AT5G03350	Belongs to the group of early SA-activated genes. Involved in resistance to Pst Avr-Rpm1 as a component of the SA35 mediated defense processes associated to the ETI response. Involved in resistance to P.syringae pv. tomato Avr-Rpm1 in Arabidopsis, as a compon
AT1G77990	Encodes a low-affinity sulfate transporter. protein_coding SULPHATE TRANSPORTER 2;2 (SULTR2;2) (AST56);SULPHATE TRANSPORTER 2;2 (SULTR2;2)
AT2G40750	member of WRKY Transcription Factor; Group III. Together with WRKY70 positively regulates SARD1 and CBP60g expression in plant immunity. protein_coding WRKY DNA-BINDING PROTEIN 54 (WRKY54) WRKY DNA-BINDING PROTEIN 54 (WRKY54);WRKY DNA-BINDING PROTEIN
AT5G53550	YELLOW STRIPE like 3;(source:Araport11) protein_coding YELLOW STRIPE LIKE 3 (YSL3) YELLOW STRIPE LIKE 3 (YSL3);YELLOW STRIPE LIKE 3 (ATYSL3)
AT5G13750	zinc induced facilitator-like 1;(source:Araport11) protein_coding ZINC INDUCED FACILITATOR-LIKE 1 (ZIFL1) ZINC INDUCED FACILITATOR-LIKE 1 (ZIFL1)
[truncated: 3 more columns]
