# Supplementary material for: Global gene regulatory network underlying miR165a in Arabidopsis shoot apical meristem
Source: Sci Rep. 2023 Dec 14;13:22258. doi: 10.1038/s41598-023-49093-2 (PMC10721644; doi:10.1038/s41598-023-49093-2)
Supplement: Supplementary file 7 — Supplementary Table 6. [file 41598_2023_49093_MOESM7_ESM.xlsx]

## Sheet: Comparision to Ram et al. 2020
Supplementary Table 6. Comparision of DEGs identified in this study with DEGs identified in Ram et al., 2020.
Common down-regulated genes at 8 hr		0	Common up-regulated genes at 8 hr		0	Common down-regulated genes at 16 hr		0	Common up-regulated genes at 16 hr
ID	Description	0	ID	Description	0	ID	Description	0	ID	Description
AT3G29642	transposable_element_gene;(source:Araport11);Mutator-like transposase family, has a 4.7e-20 P-value blast match to GB:AAA21566 mudrA of transposon=MuDR (MuDr-element) (Zea mays);(source:TAIR10) transposable_element_gene	0	AT1G53260	hypothetical protein;(source:Araport11) protein_coding	0	AT3G23085	transposable_element_gene;(source:Araport11);hAT-like transposase family (hobo/Ac/Tam3), has a 1.1e-91 P-value blast match to GB:AAD24567 transposase Tag2 (hAT-element) (Arabidopsis thaliana);(source:TAIR10) transposable_element_gene	0	AT1G10340	Ankyrin repeat family protein;(source:Araport11) protein_coding
AT3G44690	hypothetical protein;(source:Araport11) protein_coding	0	AT1G45120	transposable_element_gene;(source:Araport11);copia-like retrotransposon family, has a 1.5e-294 P-value blast match to GB:CAA72989 open reading frame 1 (Ty1_Copia-element) (Brassica oleracea);(source:	0	AT2G28410	transmembrane protein;(source:Araport11) protein_coding	0	AT1G53260	hypothetical protein;(source:Araport11) protein_coding
AT3G30700	transposable_element_gene;(source:Araport11);similar to unknown protein [Arabidopsis thaliana] (TAIR:AT3G30690.1);(source:TAIR10) transposable_element_gene	0	AT2G46730	pseudogene of galacturonosyltransferase-like protein;(source:Araport11) pseudogene	0	AT5G59305	CLAVATA 3/ESR (CLE)-like protein;(source:Araport11) protein_coding	0	AT1G45120	transposable_element_gene;(source:Araport11);copia-like retrotransposon family, has a 1.5e-294 P-value blast match to GB:CAA72989 open reading frame 1 (Ty1_Copia-element) (Brassica oleracea);(source:TAIR10) transposable_element_gene
AT3G23085	transposable_element_gene;(source:Araport11);hAT-like transposase family (hobo/Ac/Tam3), has a 1.1e-91 P-value blast match to GB:AAD24567 transposase Tag2 (hAT-element) (Arabidopsis thaliana);(source:TAIR10) transposable_element_gene	0	AT4G09875	transposable_element_gene;(source:Araport11);pseudogene, similar to putative AP endonuclease/reverse transcriptase, similar to putative non-LTR retroelement reverse transcriptase;(source:TAIR10)	0	AT3G29642	transposable_element_gene;(source:Araport11);Mutator-like transposase family, has a 4.7e-20 P-value blast match to GB:AAA21566 mudrA of transposon=MuDR (MuDr-element) (Zea mays);(source:TAIR10) transposable_element_gene	0	AT3G02910	AIG2-like (avirulence induced gene) family protein;(source:Araport11) protein_coding
AT3G23080	Polyketide cyclase/dehydrase and lipid transport superfamily protein;(source:Araport11) protein_coding	0	AT5G05400	LRR and NB-ARC domains-containing disease resistance protein;(source:Araport11) protein_coding	0	AT3G20460	Major facilitator superfamily protein;(source:Araport11) protein_coding	0	AT3G26960	Pollen Ole e 1 allergen and extensin family protein;(source:Araport11) protein_coding
AT5G37400	hypothetical protein (DUF577);(source:Araport11) protein_coding	0	AT3G05400	Major facilitator superfamily protein;(source:Araport11) protein_coding	0	AT3G23080	Polyketide cyclase/dehydrase and lipid transport superfamily protein;(source:Araport11) protein_coding	0	AT1G55950	DNA-binding storekeeper protein-related transcriptional regulator;(source:Araport11) protein_coding
AT3G43350	transposable_element_gene;(source:Araport11);similar to unknown protein [Arabidopsis thaliana] (TAIR:AT1G52960.1);(source:TAIR10) transposable_element_gene	0	AT3G51180	Zinc finger C-x8-C-x5-C-x3-H type family protein;(source:Araport11) protein_coding (ATC3H45) (ATC3H45)	0	AT3G15650	alpha/beta-Hydrolases superfamily protein;(source:Araport11) protein_coding	0	AT5G44680	DNA glycosylase superfamily protein;(source:Araport11) protein_coding
AT1G52150	Member of the class III HD-ZIP protein family. Contains homeodomain and leucine zipper domain. Critical for vascular development and negatively regulates vascular cell differentiation. protein_coding (ATHB-15) INCURVATA	0	AT3G43600	Encodes an aldehyde oxidase. AAO2 does not appear to act on abscisic aldehyde in vitro but it is possible that it may function in abscisic acid biosynthesis when the activity of At2g27150 (AAO3), the	0	AT3G59270	FBD-like domain family protein;(source:Araport11) protein_coding	0	AT2G46730	pseudogene of galacturonosyltransferase-like protein;(source:Araport11) pseudogene
AT2G41640	Potential heat-priming associated target of ATAF1. protein_coding (GT61) (GT61)	0	AT1G01183	Encodes a microRNA that targets several HD-ZIPIII family members including PHV, PHB, REV, ATHB-8, and ATHB-15. MicroRNAs are regulatory RNAs with a mature length of ~21-nucleotides that are processed	0	AT3G44205	transposable_element_gene;(source:Araport11);Mutator-like transposase family, has a 1.5e-40 P-value blast match to GB:AAA21566 mudrA of transposon=MuDR (MuDr-element) (Zea mays);(source:TAIR10) transposable_element_gene	0	AT4G20800	FAD-binding Berberine family protein;(source:Araport11) protein_coding (ATBBE17) (ATBBE17)
AT3G43340	Enzyme for the pseudouridine (&#936;) to uridine (U) conversion. protein_coding (RSUA2) (RSUA2)	0	AT3G42658	Member of Sadhu non-coding retrotransposon family.In some natural accessions the allele is methylated and silenced. transposable_element_gene SADHU NON-CODING RETROTRANSPOSON 3-2 (SADHU3-2)	0	AT3G43350	transposable_element_gene;(source:Araport11);similar to unknown protein [Arabidopsis thaliana] (TAIR:AT1G52960.1);(source:TAIR10) transposable_element_gene	0	AT3G51180	Zinc finger C-x8-C-x5-C-x3-H type family protein;(source:Araport11) protein_coding (ATC3H45) (ATC3H45)
AT2G34660	encodes a multidrug resistance-associated protein that is MgATP-energized glutathione S-conjugate pump. An ABCC-type arsenite-phytochelatin transporter. The expression of this gene is upregulated by herbicide safeners such as benoxa	0				AT1G27020	plant/protein;(source:Araport11) protein_coding	0	AT5G06770	KHZ2 is a CCCH zinc-finger and KH domain protein belonging to the VII subfamily. It is expressed throughout the plant. Highly similar to KHZ1.Double mutants with khz1 are late flowering. Overexpression leads to increased rates of leaf senescence.
AT1G45130	beta-galactosidase 5;(source:Araport11) protein_coding BETA-GALACTOSIDASE 5 (BGAL5) BETA-GALACTOSIDASE 5 (BGAL5); (ATBGAL5)	0				AT3G10080	RmlC-like cupins superfamily protein;(source:Araport11) protein_coding	0	AT3G27025	Encodes a member of the LAZY gene family that is expressed in the shoot apex. protein_coding (LAZY6) (LAZY6)
AT4G15200	Actin nucleation factor that directs the formation of actin cables in pollen tubes. Involved in cytoplasmic streaming and polarized growth in pollen tubes. protein_coding FORMIN 3 (FH3) FORMIN 3 (FH3);FORMIN 3 (AFH3)	0				AT5G37400	hypothetical protein (DUF577);(source:Araport11) protein_coding	0	AT3G44220	Late embryogenesis abundant (LEA) hydroxyproline-rich glycoprotein family;(source:Araport11) protein_coding (NHL17) (NHL17)
AT1G49530	encodes a mitochondria-targeted geranylgeranyl pyrophosphate synthase protein_coding GERANYLGERANYL PYROPHOSPHATE SYNTHASE 6 (GGPS6) GERANYLGERANYL PYROPHOSPHATE SYNTHASE 6 (GGPS6); (GFPPS3);GERANYLGERANYL PYROPHOSPHATE SYNTHASE 1	0				AT3G19270	Encodes a protein with ABA 8 Prime-hydroxylase activity, involved in ABA catabolism. Member of the CYP707A gene family. protein_coding	0	AT1G23090	Encodes AST91 mRNA for sulfate transporter. protein_coding (SULTR3;3) (SULTR3;3);SULFATE TRANSPORTER 91 (AST91)
AT1G48490	Protein kinase which together with IREH1 plays an important role in controlling root skewing and maintaining the microtubule network. protein_coding INCOMPLETE ROOT HAIR ELONGATION 3 (IRE3) INCOMPLETE ROOT HAIR ELONGATION 3	0				AT2G37280	Encodes an ATP-binding cassette (ABC) transporter. Expressed in the vascular tissue of primary stem. protein_coding	0	AT3G60870	Encodes an AT hook domain containing protein that, when overexpressed, delays flowering. Los s of function mutations have defects in primary and lateral root development. protein_coding AT-HOOK MOTIF CONTAINING NUCLEAR LOCALIZED PROTEIN 18 (AHL18)
AT3G52770	ZPR3 is a small-leucine zipper containing protein that is involved in the establishment of leaf polarity. protein_coding LITTLE ZIPPER 3 (ZPR3) LITTLE ZIPPER 3 (ZPR3)	0				AT3G44690	hypothetical protein;(source:Araport11) protein_coding	0	AT3G25620	ABC-2 type transporter family protein;(source:Araport11) protein_coding ATP-BINDING CASSETTE G21 (ABCG21) ATP-BINDING CASSETTE G21 (ABCG21)
AT1G03550	Secretory carrier membrane protein (SCAMP) family protein;(source:Araport11) protein_coding SECRETORY CARRIER MEMBRANE PROTEIN 4 (SCAMP4) SECRETORY CARRIER MEMBRANE PROTEIN 4 (SCAMP4); (ATSCAMP4)	0				AT3G30700	transposable_element_gene;(source:Araport11);similar to unknown protein [Arabidopsis thaliana] (TAIR:AT3G30690.1);(source:TAIR10) transposable_element_gene	0	AT1G13670	hypothetical protein;(source:Araport11) protein_coding BIG GRAIN LIKE 2 (BGL2) BIG GRAIN LIKE 2 (BGL2)
AT3G29644	Natural antisense transcript overlaps with AT3G29642. Has been identified as a translated small open reading frame by ribosome profiling. antisense_long_noncoding_rna SHORT OPEN READING FRAME 29 (SORF29) SHORT OPEN READIN	0				AT3G53100	GDSL-motif esterase/acyltransferase/lipase. Enzyme group with broad substrate specificity that may catalyze acyltransfer or hydrolase reactions with lipid and non-lipid substrates. protein_coding	0	AT1G15550	Involved in later steps of the gibberellic acid biosynthetic pathway. Activated by AGAMOUS in a cal-1, ap1-1 background. Deletion of 208 bp from -1016 to -809 (&#916;-808) resulted in loss of GA-negative feedback (this sequence, which contains a 43-bp se
AT1G16090	Encodes a truncated WAK-like kinase that is predicted to be a secreted protein. protein_coding WALL ASSOCIATED KINASE-LIKE 7 (WAKL7) WALL ASSOCIATED KINASE-LIKE 7 (WAKL7)	0				AT4G18290	Encodes KAT2, a member of the Shaker family potassium ion (K+) channel. Critical to stomatal opening induced by blue light. Critical to circadian rhythm of stomatal opening. Involved in plant development in response to high light intens	0	AT1G01183	Encodes a microRNA that targets several HD-ZIPIII family members including PHV, PHB, REV, ATHB-8, and ATHB-15. MicroRNAs are regulatory RNAs with a mature length of ~21-nucleotides that are processed from hairpin precursors by Dicer-like enzymes. MicroRNA
						AT1G03545	Potential natural antisense gene, locus overlaps with AT1G03550 antisense_long_noncoding_rna	0	AT3G42658	Member of Sadhu non-coding retrotransposon family.In some natural accessions the allele is methylated and silenced. transposable_element_gene SADHU NON-CODING RETROTRANSPOSON 3-2 (SADHU3-2) SADHU NON-CODING RETROTRANSPOSON 3-2 (SADHU3-2)
						AT1G52150	Member of the class III HD-ZIP protein family. Contains homeodomain and leucine zipper domain. Critical for vascular development and negatively regulates vascular cell differentiation. protein_coding (ATHB-15) INCURVATA 4 (	0	AT1G20700	Encodes WOX14, a WUSCHEL-related homeobox gene family member with 65 amino acids in its homeodomain. Proteins in this family contain a sequence of eight residues (TLPLFPMH) downstream of the homeodomain called the WUS box. Functions in the shoot meristem
						AT2G41640	Potential heat-priming associated target of ATAF1. protein_coding (GT61) (GT61)	0
						AT3G43340	Enzyme for the pseudouridine (&#936;) to uridine (U) conversion. protein_coding (RSUA2) (RSUA2)	0
						AT5G08370	Member of Glycoside Hydrolase Family 27 (GH27)that functions as an &#945;-galactosidase. protein_coding ALPHA-GALACTOSIDASE 2 (AGAL2) ALPHA-GALACTOSIDASE 2 (AGAL2);ALPHA-GALACTOSIDASE 2 (AtAGAL2)	0
						AT2G34660	encodes a multidrug resistance-associated protein that is MgATP-energized glutathione S-conjugate pump. An ABCC-type arsenite-phytochelatin transporter. The expression of this gene is upregulated by herbicide safeners such as benoxacor	0
						AT4G34610	Acts as a negative regulator of xylem vessel cells as a protein complex together with OVATE FAMILY PROTEIN1 (OFP1), OFP4, and MYB75. protein_coding BEL1-LIKE HOMEODOMAIN 6 (BLH6) BEL1-LIKE HOMEODOMAIN 6 (BLH6)	0
						AT1G45130	beta-galactosidase 5;(source:Araport11) protein_coding BETA-GALACTOSIDASE 5 (BGAL5) BETA-GALACTOSIDASE 5 (BGAL5); (ATBGAL5)	0
						AT1G31710	Copper amine oxidase family protein;(source:Araport11) protein_coding COPPER AMINE OXIDASE ALPHA 3 (CuAOalpha3) COPPER AMINE OXIDASE ALPHA 3 (CuAOalpha3)	0
						AT5G60490	Encodes a member of fasciclin-like arabinogalactan proteins (FLAs) containing a cell adhesion fasciclin (FAS) domain. Most strongly expressed in interfascicular fiber cells where it is localize to the plasma membrane-secondary cell wall	0
						AT1G48490	Protein kinase which together with IREH1 plays an important role in controlling root skewing and maintaining the microtubule network. protein_coding INCOMPLETE ROOT HAIR ELONGATION 3 (IRE3) INCOMPLETE ROOT HAIR ELONGATION 3 (IR	0
						AT2G46570	putative laccase, a member of laccase family of genes (with 17 members in Arabidopsis). protein_coding LACCASE 6 (LAC6) LACCASE 6 (LAC6)	0
						AT2G42610	LIGHT-DEPENDENT SHORT HYPOCOTYLS-like protein (DUF640);(source:Araport11) protein_coding LIGHT SENSITIVE HYPOCOTYLS 10 (LSH10) LIGHT SENSITIVE HYPOCOTYLS 10 (LSH10)	0
						AT2G45450	ZPR1, a small leucine zipper-containing protein that interacts with REV HD-ZIPIII and is involved in the establishment of leaf polarity. protein_coding LITTLE ZIPPER 1 (ZPR1) LITTLE ZIPPER 1 (ZPR1)	0
						AT3G60890	binding protein;(source:Araport11) protein_coding LITTLE ZIPPER 2 (ZPR2) LITTLE ZIPPER 2 (ZPR2)	0
						AT3G52770	ZPR3 is a small-leucine zipper containing protein that is involved in the establishment of leaf polarity. protein_coding LITTLE ZIPPER 3 (ZPR3) LITTLE ZIPPER 3 (ZPR3)	0
						AT5G07930	A member of mei2-like gene family; phylogenetic analysis revealed that it belongs to the fourth clade of mei2-like proteins, with conserved C-terminal RNA recognition motif (RRM) only. protein_coding MEI2 C-TERMINAL RRM ONLY LIKE	0
						AT1G77110	Rate-limiting factor in saturable efflux of auxins. PINs are directly involved of in catalyzing cellular auxin efflux. protein_coding PIN-FORMED 6 (PIN6) PIN-FORMED 6 (PIN6)	0
						AT3G16650	Transducin/WD40 repeat-like superfamily protein;(source:Araport11) protein_coding PLEIOTROPIC REGULATORY LOCUS 2 (PRL2) PLEIOTROPIC REGULATORY LOCUS 2 (PRL2)	0
						AT1G35750	Encodes a member of the Arabidopsis Pumilio (APUM) proteins containing PUF domain (eight repeats of approximately 36 amino acids each). PUF proteins regulate both mRNA stability and translation through sequence-specific binding to the 3'	0
						AT1G03550	Secretory carrier membrane protein (SCAMP) family protein;(source:Araport11) protein_coding SECRETORY CARRIER MEMBRANE PROTEIN 4 (SCAMP4) SECRETORY CARRIER MEMBRANE PROTEIN 4 (SCAMP4); (ATSCAMP4)	0
						AT3G29644	Natural antisense transcript overlaps with AT3G29642. Has been identified as a translated small open reading frame by ribosome profiling. antisense_long_noncoding_rna SHORT OPEN READING FRAME 29 (SORF29) SHORT OPEN READING FR	0
						AT5G44920	Encodes a KASH domain protein that localizes to the nuclear envelope and affects nuclear morphology. protein_coding TIR-KASH PROTEIN (TIK) TIR-KASH PROTEIN (TIK); (ATTIK)	0
						AT2G26480	UDP-glucosyl transferase 76D1;(source:Araport11) protein_coding UDP-GLUCOSYL TRANSFERASE 76D1 (UGT76D1) UDP-GLUCOSYL TRANSFERASE 76D1 (UGT76D1)	0
						AT1G16090	Encodes a truncated WAK-like kinase that is predicted to be a secreted protein. protein_coding WALL ASSOCIATED KINASE-LIKE 7 (WAKL7) WALL ASSOCIATED KINASE-LIKE 7 (WAKL7)	0
