# Supplementary material for: Global gene regulatory network underlying miR165a in Arabidopsis shoot apical meristem
Source: Sci Rep. 2023 Dec 14;13:22258. doi: 10.1038/s41598-023-49093-2 (PMC10721644; doi:10.1038/s41598-023-49093-2)
Supplement: Supplementary file 8 — Supplementary Table 7. [file 41598_2023_49093_MOESM8_ESM.xlsx]

## Sheet: Shhet 1
Supplementary Table 7. List of differentially expressed genes in different cell-types against other cell-types
Differentially expressed genes in Epi. miR165a Vs Epi. REV								Differentially expressed genes in Epi. MiR165a Vs Epi. Gap											Differentially expressed genes in Epi. miR165a Vs All Neg.											Differentially expressed genes in Epi. Gap Vs Epi. REV								Differentially expressed genes in Epi. Gap Vs All Neg.											Differentially expressed genes in Epi. REV Vs Epi. miR165a
	baseMean	log2FoldChange	lfcSE	stat	pvalue	padj			description	curator_summary	generated_summary	baseMean	log2FoldChange	lfcSE	stat	pvalue	padj			description	curator_summary	generated_summary	baseMean	log2FoldChange	lfcSE	stat	pvalue	padj			baseMean	log2FoldChange	lfcSE	stat	pvalue	padj			description	curator_summary	generated_summary	baseMean	log2FoldChange	lfcSE	stat	pvalue	padj
AT1G66690	26.6958	7.14707	1.26943	5.63016	1.80047e-08	2.70939e-07		AT1G57750	cytochrome P450, family 96, subfamily A, polypeptide 15	Encodes a CYP96A15, midchain alkane hydroxylase, involved in cuticular wax biosynthesis.	cytochrome P450, family 96, subfamily A, polypeptide 15 (CYP96A15); CONTAINS InterPro DOMAIN/s: Cytochrome P450 (InterPro:IPR001128), Cytochrome P450, E-class, group I (InterPro:IPR002401); BEST Arabidopsis thaliana protein match is: cytochrome P450, family 96, subfamily A, polypeptide 3 (TAIR:AT1G65340.1)	123.887	4.17844	0.385999	10.825	2.6211e-27	2.58403e-24		AT1G06360	Fatty acid desaturase family protein	--	Fatty acid desaturase family protein; FUNCTIONS IN: oxidoreductase activity, oxidoreductase activity, acting on paired donors, with oxidation of a pair of donors resulting in the reduction of molecular oxygen to two molecules of water; INVOLVED IN: oxidation reduction, lipid metabolic process; CONTAINS InterPro DOMAIN/s: Fatty acid desaturase, type 1, core (InterPro:IPR015876), Fatty acid desatur…	123.483	7.77741	0.466072	16.6872	1.62513e-62	8.96828e-60		AT4G37990	109.743	8.87588	1.04288	8.51096	1.72494e-17	4.59597e-15		AT4G30140	GDSL-like Lipase/Acylhydrolase superfamily protein	Member of the GDSL lipase/esterase family of proteins that functions as cutinase. Expressed in pollen and at the zone of lateral root emergence.	CUTICLE DESTRUCTING FACTOR 1 (CDEF1); FUNCTIONS IN: cutinase activity, carboxylesterase activity; INVOLVED IN: lipid metabolic process; LOCATED IN: extracellular space; EXPRESSED IN: 14 plant structures; EXPRESSED DURING: 6 growth stages; CONTAINS InterPro DOMAIN/s: Lipase, GDSL (InterPro:IPR001087); BEST Arabidopsis thaliana protein match is: GDSL-like Lipase/Acylhydrolase superfamily protein (T…	208.722	9.04323	0.629591	14.3637	8.74914e-47	2.54117e-44		AT3G44630
AT1G57750	344.207	6.30811	0.386207	16.3335	5.69949e-60	5.03882e-57		AT3G45290	Seven transmembrane MLO family protein	A member of a large family of seven-transmembrane domain proteins specific to plants, homologs of the barley mildew resistance locus o (MLO) protein. The Arabidopsis genome contains 15 genes encoding MLO proteins, with localization in plasma membrane. Phylogenetic analysis revealed four clades of closely-related AtMLO genes. ATMLO3 belongs to the clade IV, with AtMLO2, AtMLO6 and AtMLO12. The gen…	MILDEW RESISTANCE LOCUS O 3 (MLO3); FUNCTIONS IN: calmodulin binding; INVOLVED IN: cell death, defense response; LOCATED IN: integral to membrane, plasma membrane; EXPRESSED IN: 29 plant structures; EXPRESSED DURING: 14 growth stages; CONTAINS InterPro DOMAIN/s: Mlo-related protein (InterPro:IPR004326); BEST Arabidopsis thaliana protein match is: Seven transmembrane MLO family protein (TAIR:AT2G3…	36.032	3.84603	0.349326	11.0099	3.4256e-28	3.94001e-25		AT4G33790	Jojoba acyl CoA reductase-related male sterility protein	Encodes an alcohol-forming fatty acyl-CoA reductase, involved in cuticular wax biosynthesis. Lines carrying recessive mutations are deficient in primary alcohol and have glossy stem surfaces.	ECERIFERUM 4 (CER4); FUNCTIONS IN: oxidoreductase activity, acting on the CH-CH group of donors, fatty-acyl-CoA reductase (alcohol-forming) activity; INVOLVED IN: microsporogenesis, wax biosynthetic process; LOCATED IN: endoplasmic reticulum; EXPRESSED IN: 21 plant structures; EXPRESSED DURING: 13 growth stages; CONTAINS InterPro DOMAIN/s: Male sterility (InterPro:IPR004262), NAD(P)-binding domai…	45.6722	7.15661	0.56616	12.6406	1.26057e-36	1.95956e-34		AT5G25840	74.7384	8.44467	1.05543	8.00114	1.23276e-15	2.39502e-13		AT2G04570	GDSL-like Lipase/Acylhydrolase superfamily protein	--	GDSL-like Lipase/Acylhydrolase superfamily protein; FUNCTIONS IN: hydrolase activity, acting on ester bonds, carboxylesterase activity; INVOLVED IN: lipid metabolic process; LOCATED IN: endomembrane system; EXPRESSED IN: 21 plant structures; EXPRESSED DURING: 12 growth stages; CONTAINS InterPro DOMAIN/s: Lipase, GDSL (InterPro:IPR001087); BEST Arabidopsis thaliana protein match is: GDSL-like Lipa…	121.029	8.32359	0.534752	15.5653	1.25198e-54	5.31466e-52		AT1G31540
AT3G48350	12.5881	6.308	1.31226	4.80698	1.53228e-06	1.64036e-05		AT2G28085	SAUR-like auxin-responsive protein family	--	SAUR-like auxin-responsive protein family ; CONTAINS InterPro DOMAIN/s: Auxin responsive SAUR protein (InterPro:IPR003676); BEST Arabidopsis thaliana protein match is: SAUR-like auxin-responsive protein family (TAIR:AT4G34760.1)	94.2976	3.76071	0.432211	8.7011	3.28673e-18	1.0156e-15		AT4G00400	glycerol-3-phosphate acyltransferase 8	Involved in cutin assembly. Is functionally redundant with GPAT4.	glycerol-3-phosphate acyltransferase 8 (GPAT8); FUNCTIONS IN: glycerol-3-phosphate O-acyltransferase activity, acyltransferase activity; INVOLVED IN: metabolic process, cutin biosynthetic process; LOCATED IN: endoplasmic reticulum; EXPRESSED IN: 23 plant structures; EXPRESSED DURING: 13 growth stages; CONTAINS InterPro DOMAIN/s: Phospholipid/glycerol acyltransferase (InterPro:IPR002123); BEST Ara…	141.454	7.07265	0.419318	16.8671	7.86174e-64	4.82056e-61		AT1G04800	1524.13	7.24128	0.261056	27.7384	2.40361e-169	4.48297e-165		AT4G38770	proline-rich protein 4	Encodes one of four proline-rich proteins in Arabidopsis which are predicted to localize to the cell wall. Transcripts are most abundant in aerial organs of the plant.	proline-rich protein 4 (PRP4); CONTAINS InterPro DOMAIN/s: Pollen Ole e 1 allergen/extensin (InterPro:IPR006041); BEST Arabidopsis thaliana protein match is: proline-rich protein 2 (TAIR:AT2G21140.1)	307.152	8.22643	0.437677	18.7957	8.19463e-79	1.64444e-75		AT5G41750
AT4G27300	440.672	6.17388	0.330943	18.6554	1.14096e-77	2.68988e-74		AT5G37300	O-acyltransferase (WSD1-like) family protein	Encodes a bifunctional enzyme, wax ester synthase (WS) and diacylglycerol acyltransferase (DGAT). In vitro assay indicated a ratio of 10.9 between its WS and DGAT activities. Both mutant and in vivo expression/analysis in yeast studies indicated a role in wax biosynthesis.	WSD1; CONTAINS InterPro DOMAIN/s: O-acyltransferase, WSD1, C-terminal (InterPro:IPR009721), O-acyltransferase, WSD1, N-terminal (InterPro:IPR004255); BEST Arabidopsis thaliana protein match is: O-acyltransferase (WSD1-like) family protein (TAIR:AT2G38995.2)	409.477	3.69642	0.488191	7.57167	3.68469e-14	6.10273e-12		AT2G18660	plant natriuretic peptide A	Encodes PNP-A (Plant Natriuretic Peptide A). PNPs are a class of systemically mobile molecules distantly related to expansins; their biological role has remained elusive. PNP-A contains a signal peptide domain and is secreted into the extracellular space. Co-expression analyses using microarray data suggest that PNP-A may function as a component of plant defence response and SAR in particular, an…	plant natriuretic peptide A (PNP-A); LOCATED IN: extracellular region, cell wall; EXPRESSED IN: 19 plant structures; EXPRESSED DURING: 13 growth stages; CONTAINS InterPro DOMAIN/s: Barwin-related endoglucanase (InterPro:IPR009009), Pollen allergen, N-terminal (InterPro:IPR014734), Rare lipoprotein A (InterPro:IPR005132), Expansin 45, endoglucanase-like (InterPro:IPR007112); BEST Arabidopsis thali…	592.931	6.89584	0.387144	17.8121	5.69597e-71	4.65677e-68		AT1G51830	27.4764	7.13823	1.13059	6.31374	2.72376e-10	2.17193e-08		AT2G21140	proline-rich protein 2	Proline-rich protein expressed in expanding leaves, stems, flowers, and siliques.	proline-rich protein 2 (PRP2); CONTAINS InterPro DOMAIN/s: Pollen Ole e 1 allergen/extensin (InterPro:IPR006041); BEST Arabidopsis thaliana protein match is: proline-rich protein 4 (TAIR:AT4G38770.1)	51.5105	8.12155	0.595542	13.6372	2.40477e-42	5.58766e-40		AT5G61560
AT1G04660	55.7016	5.95134	0.683234	8.71055	3.02399e-18	1.64944e-16		AT4G33790	Jojoba acyl CoA reductase-related male sterility protein	Encodes an alcohol-forming fatty acyl-CoA reductase, involved in cuticular wax biosynthesis. Lines carrying recessive mutations are deficient in primary alcohol and have glossy stem surfaces.	ECERIFERUM 4 (CER4); FUNCTIONS IN: oxidoreductase activity, acting on the CH-CH group of donors, fatty-acyl-CoA reductase (alcohol-forming) activity; INVOLVED IN: microsporogenesis, wax biosynthetic process; LOCATED IN: endoplasmic reticulum; EXPRESSED IN: 21 plant structures; EXPRESSED DURING: 13 growth stages; CONTAINS InterPro DOMAIN/s: Male sterility (InterPro:IPR004262), NAD(P)-binding domai…	45.6722	3.50781	0.383968	9.13567	6.50022e-20	2.53913e-17		AT5G45950	GDSL-like Lipase/Acylhydrolase superfamily protein	--	GDSL-like Lipase/Acylhydrolase superfamily protein; FUNCTIONS IN: hydrolase activity, acting on ester bonds, carboxylesterase activity; INVOLVED IN: lipid metabolic process; LOCATED IN: endomembrane system; EXPRESSED IN: 20 plant structures; EXPRESSED DURING: 13 growth stages; CONTAINS InterPro DOMAIN/s: Lipase, GDSL (InterPro:IPR001087); BEST Arabidopsis thaliana protein match is: GDSL-like Lipa…	110.453	6.72961	0.397511	16.9294	2.73306e-64	1.7237e-61		AT3G62820	152.006	7.13774	0.563265	12.6721	8.44451e-37	1.04999e-33		AT1G11850	--	--	unknown protein; FUNCTIONS IN: molecular_function unknown; INVOLVED IN: biological_process unknown; LOCATED IN: endomembrane system; EXPRESSED IN: 19 plant structures; EXPRESSED DURING: 12 growth stages	128.726	7.80583	0.496766	15.7133	1.22632e-55	5.52446e-53		AT5G24780
AT3G52820	8.93509	5.89911	1.34095	4.39918	1.08659e-05	9.65864e-05		AT1G31550	GDSL-like Lipase/Acylhydrolase superfamily protein	--	GDSL-like Lipase/Acylhydrolase superfamily protein; FUNCTIONS IN: lipase activity, hydrolase activity, acting on ester bonds, carboxylesterase activity; INVOLVED IN: lipid metabolic process; LOCATED IN: vacuole; EXPRESSED IN: 20 plant structures; EXPRESSED DURING: 13 growth stages; CONTAINS InterPro DOMAIN/s: Lipase, GDSL (InterPro:IPR001087); BEST Arabidopsis thaliana protein match is: GDSL-like…	59.9845	3.26049	0.39895	8.17269	3.01584e-16	7.52252e-14		AT5G37300	O-acyltransferase (WSD1-like) family protein	Encodes a bifunctional enzyme, wax ester synthase (WS) and diacylglycerol acyltransferase (DGAT). In vitro assay indicated a ratio of 10.9 between its WS and DGAT activities. Both mutant and in vivo expression/analysis in yeast studies indicated a role in wax biosynthesis.	WSD1; CONTAINS InterPro DOMAIN/s: O-acyltransferase, WSD1, C-terminal (InterPro:IPR009721), O-acyltransferase, WSD1, N-terminal (InterPro:IPR004255); BEST Arabidopsis thaliana protein match is: O-acyltransferase (WSD1-like) family protein (TAIR:AT2G38995.2)	409.477	6.70181	0.509268	13.1597	1.49687e-39	2.60173e-37		AT5G44130	59.5641	6.91262	0.805136	8.58565	9.03238e-18	2.4774e-15		AT3G55500	expansin A16	expansin-like protein. Naming convention from the Expansin Working Group (Kende et al, 2004. Plant Mol Bio). Involved in the formation of nematode-induced syncytia in roots of Arabidopsis thaliana.	expansin A16 (EXPA16); INVOLVED IN: plant-type cell wall modification involved in multidimensional cell growth, syncytium formation, unidimensional cell growth, plant-type cell wall loosening; LOCATED IN: endomembrane system, extracellular region; EXPRESSED IN: 19 plant structures; EXPRESSED DURING: 10 growth stages; CONTAINS InterPro DOMAIN/s: Barwin-related endoglucanase (InterPro:IPR009009), P…	35.4316	7.38061	0.603941	12.2207	2.40856e-34	3.22222e-32		AT3G44720
AT3G28080	17.2185	5.83581	1.06356	5.48707	4.08663e-08	5.77682e-07		AT1G70830	MLP-like protein 28	--	MLP-like protein 28 (MLP28); FUNCTIONS IN: molecular_function unknown; INVOLVED IN: response to biotic stimulus, defense response; LOCATED IN: cellular_component unknown; EXPRESSED IN: 22 plant structures; EXPRESSED DURING: 14 growth stages; CONTAINS InterPro DOMAIN/s: Bet v I allergen (InterPro:IPR000916); BEST Arabidopsis thaliana protein match is: MLP-like protein 34 (TAIR:AT1G70850.3)	187.872	3.20621	0.378417	8.47269	2.39788e-17	6.53202e-15		AT4G25830	Uncharacterised protein family (UPF0497)	--	Uncharacterised protein family (UPF0497); FUNCTIONS IN: molecular_function unknown; INVOLVED IN: biological_process unknown; LOCATED IN: endomembrane system; EXPRESSED IN: 22 plant structures; EXPRESSED DURING: 13 growth stages; CONTAINS InterPro DOMAIN/s: Uncharacterised protein family UPF0497, trans-membrane plant (InterPro:IPR006702), Uncharacterised protein family UPF0497, trans-membrane plan…	77.7883	6.65818	0.443562	15.0107	6.24825e-51	2.05857e-48		AT4G22490	5617.36	6.86782	0.730193	9.40548	5.17944e-21	2.10004e-18		AT5G25840	Protein of unknown function (DUF1677)	--	Protein of unknown function (DUF1677); CONTAINS InterPro DOMAIN/s: Protein of unknown function DUF1677, plant (InterPro:IPR012876); BEST Arabidopsis thaliana protein match is: Protein of unknown function (DUF1677) (TAIR:AT1G79770.1)	25.2791	7.36131	0.621794	11.8388	2.45849e-32	2.98179e-30		AT5G19240
AT5G24160	23.7856	5.71345	0.895046	6.38341	1.73188e-10	3.61327e-09		AT1G04660	glycine-rich protein	--	glycine-rich protein; FUNCTIONS IN: molecular_function unknown; INVOLVED IN: biological_process unknown; LOCATED IN: endomembrane system; EXPRESSED IN: 8 plant structures; EXPRESSED DURING: 4 anthesis, F mature embryo stage, petal differentiation and expansion stage, E expanded cotyledon stage, D bilateral stage	21.701	3.17608	0.555815	5.71428	1.10169e-08	6.63034e-07		AT3G16370	GDSL-like Lipase/Acylhydrolase superfamily protein	--	GDSL-like Lipase/Acylhydrolase superfamily protein; FUNCTIONS IN: hydrolase activity, acting on ester bonds, carboxylesterase activity; INVOLVED IN: lipid metabolic process; LOCATED IN: apoplast; EXPRESSED IN: 22 plant structures; EXPRESSED DURING: 14 growth stages; CONTAINS InterPro DOMAIN/s: Lipase, GDSL (InterPro:IPR001087); BEST Arabidopsis thaliana protein match is: GDSL-like Lipase/Acylhydr…	477.603	6.6049	0.322961	20.4511	5.8784e-93	9.98152e-90		AT3G55500	102.422	6.78809	0.611809	11.0951	1.32495e-28	1.07442e-25		AT4G29020	glycine-rich protein	--	glycine-rich protein; FUNCTIONS IN: molecular_function unknown; INVOLVED IN: biological_process unknown; LOCATED IN: endomembrane system; EXPRESSED IN: 22 plant structures; EXPRESSED DURING: 13 growth stages	167.267	6.86772	0.507663	13.5281	1.06764e-41	2.42959e-39		AT3G53960
AT1G01190	7.43162	5.67437	1.35706	4.18136	2.89767e-05	0.000232537		AT3G52820	purple acid phosphatase 22	--	purple acid phosphatase 22 (PAP22); FUNCTIONS IN: protein serine/threonine phosphatase activity, acid phosphatase activity; INVOLVED IN: biological_process unknown; LOCATED IN: endomembrane system; EXPRESSED IN: 12 plant structures; EXPRESSED DURING: 6 growth stages; CONTAINS InterPro DOMAIN/s: Metallophosphoesterase (InterPro:IPR004843), Purple acid phosphatase-like, N-terminal (InterPro:IPR0089…	3.78998	3.16718	0.714868	4.43043	9.40441e-06	0.000245213		AT2G32690	glycine-rich protein 23	Glycine-rich protein similar in structure to GRP5. The expression of GRP23 is induced by HPA (cutin monomer, salicylic acid, and abscisic acid.	glycine-rich protein 23 (GRP23); INVOLVED IN: response to abscisic acid stimulus, response to salicylic acid stimulus; LOCATED IN: endomembrane system; EXPRESSED IN: 21 plant structures; EXPRESSED DURING: 13 growth stages	1264.06	6.59004	0.30721	21.4513	4.44189e-102	1.22563e-98		AT1G22690	65.6418	6.66408	0.748538	8.9028	5.44533e-19	1.81359e-16		AT1G33811	GDSL-like Lipase/Acylhydrolase superfamily protein	--	GDSL-like Lipase/Acylhydrolase superfamily protein; FUNCTIONS IN: hydrolase activity, acting on ester bonds, carboxylesterase activity; INVOLVED IN: lipid metabolic process; LOCATED IN: endomembrane system; EXPRESSED IN: 18 plant structures; EXPRESSED DURING: 13 growth stages; CONTAINS InterPro DOMAIN/s: Lipase, GDSL (InterPro:IPR001087); BEST Arabidopsis thaliana protein match is: GDSL-like Lipa…	176.864	6.78199	0.392366	17.2849	6.11672e-67	5.00076e-64		AT3G44480
AT5G37300	1146.11	5.64699	0.223936	25.217	2.60757e-140	5.53273e-136		AT2G15042	Leucine-rich repeat (LRR) family protein	--	Leucine-rich repeat (LRR) family protein; INVOLVED IN: biological_process unknown; LOCATED IN: mitochondrion; CONTAINS InterPro DOMAIN/s: Leucine-rich repeat (InterPro:IPR001611); BEST Arabidopsis thaliana protein match is: receptor like protein 34 (TAIR:AT3G11010.1)	14.5904	3.16011	0.548877	5.75742	8.54092e-09	5.29409e-07		AT4G33220	pectin methylesterase 44	--	pectin methylesterase 44 (PME44); FUNCTIONS IN: enzyme inhibitor activity, pectinesterase activity; INVOLVED IN: cell wall modification; LOCATED IN: endomembrane system, cell wall, plant-type cell wall; EXPRESSED IN: 22 plant structures; EXPRESSED DURING: 13 growth stages; CONTAINS InterPro DOMAIN/s: Pectinesterase, active site (InterPro:IPR018040), Pectin lyase fold/virulence factor (InterPro:IP…	253.5	6.55014	0.401056	16.3322	5.82018e-60	2.98778e-57		AT2G21140	152.181	6.65894	0.907154	7.34048	2.12831e-13	3.08774e-11		AT1G25450	3-ketoacyl-CoA synthase 5	Encodes KCS5, a member of the 3-ketoacyl-CoA synthase family involved in the biosynthesis of VLCFA (very long chain fatty acids).	3-ketoacyl-CoA synthase 5 (KCS5); FUNCTIONS IN: fatty acid elongase activity; INVOLVED IN: in 6 processes; LOCATED IN: endoplasmic reticulum, membrane; EXPRESSED IN: 22 plant structures; EXPRESSED DURING: 13 growth stages; CONTAINS InterPro DOMAIN/s: Thiolase-like (InterPro:IPR016039), Very-long-chain 3-ketoacyl-CoA synthase (InterPro:IPR012392), 3-Oxoacyl-[acyl-carrier-protein (ACP)] synthase II…	230.568	6.65688	0.427811	15.5603	1.35414e-54	5.63988e-52		AT4G16920
AT5G59310	192.721	5.62947	0.360992	15.5944	7.94156e-55	5.10618e-52		AT4G22200	potassium transport 2/3	Encodes AKT2, a photosynthate- and light-dependent inward rectifying potassium channel with unique gating properties that are regulated by phosphorylation. Expressed in guard cell protoplasts and in the phloem and xylem of aerial portions of the plant. The channel can coassemble with another K+ channel, KAT1, in vitro. In guard cells, AKT2/3 is responsible for the Ca2+ sensitivity of the K+ uptak…	potassium transport 2/3 (KT2/3); FUNCTIONS IN: inward rectifier potassium channel activity, protein binding, cyclic nucleotide binding; INVOLVED IN: regulation of membrane potential, response to abscisic acid stimulus; LOCATED IN: membrane; EXPRESSED IN: 24 plant structures; EXPRESSED DURING: 13 growth stages; CONTAINS InterPro DOMAIN/s: Cyclic nucleotide-binding (InterPro:IPR000595), Potassium c…	29.604	3.0989	0.384786	8.05358	8.04077e-16	1.84965e-13		AT1G22250	--	--	unknown protein; BEST Arabidopsis thaliana protein match is: unknown protein (TAIR:AT1G78170.1)	338.512	6.54209	0.355686	18.3929	1.49764e-75	1.43734e-72		AT1G71050	63.1464	6.63673	0.723103	9.17813	4.38632e-20	1.74062e-17		AT1G22250	--	--	unknown protein; BEST Arabidopsis thaliana protein match is: unknown protein (TAIR:AT1G78170.1)	338.512	6.62394	0.35505	18.6564	1.12077e-77	2.06165e-74		AT4G39510
AT1G31550	100.936	5.59982	0.449077	12.4696	1.09346e-35	2.4682e-33		AT2G27220	BEL1-like homeodomain 5	--	BEL1-like homeodomain 5 (BLH5); FUNCTIONS IN: DNA binding, sequence-specific DNA binding transcription factor activity; INVOLVED IN: regulation of transcription, DNA-dependent, regulation of transcription; LOCATED IN: nucleus; EXPRESSED IN: embryo, leaf whorl, flower; EXPRESSED DURING: petal differentiation and expansion stage, D bilateral stage; CONTAINS InterPro DOMAIN/s: Homeobox, conserved si…	59.7611	3.09285	0.36461	8.48263	2.20161e-17	6.07734e-15		AT2G27385	Pollen Ole e 1 allergen and extensin family protein	--	Pollen Ole e 1 allergen and extensin family protein; FUNCTIONS IN: molecular_function unknown; INVOLVED IN: biological_process unknown; LOCATED IN: endomembrane system; CONTAINS InterPro DOMAIN/s: Pollen Ole e 1 allergen/extensin (InterPro:IPR006041); BEST Arabidopsis thaliana protein match is: Pollen Ole e 1 allergen and extensin family protein (TAIR:AT5G22430.1)	1035.11	6.49865	0.457093	14.2173	7.15226e-46	1.8358e-43		AT1G62400	16.6986	6.53725	1.16407	5.61585	1.95599e-08	9.62566e-07		AT4G28780	GDSL-like Lipase/Acylhydrolase superfamily protein	--	GDSL-like Lipase/Acylhydrolase superfamily protein; FUNCTIONS IN: hydrolase activity, acting on ester bonds, carboxylesterase activity; INVOLVED IN: lipid metabolic process; LOCATED IN: endomembrane system; EXPRESSED IN: 17 plant structures; EXPRESSED DURING: 13 growth stages; CONTAINS InterPro DOMAIN/s: Lipase, GDSL (InterPro:IPR001087); BEST Arabidopsis thaliana protein match is: Li-tolerant li…	29.4056	6.59583	0.573947	11.4921	1.4463e-30	1.55734e-28		AT5G16560
AT1G08465	55.7896	5.55817	0.592019	9.3885	6.08605e-21	4.30446e-19		AT1G17020	senescence-related gene 1	Encodes a novel member of the Fe(II)/ascorbate oxidase gene family; senescence-related gene.	senescence-related gene 1 (SRG1); CONTAINS InterPro DOMAIN/s: Oxoglutarate/iron-dependent oxygenase (InterPro:IPR005123); BEST Arabidopsis thaliana protein match is: 2-oxoglutarate (2OG) and Fe(II)-dependent oxygenase superfamily protein (TAIR:AT1G17010.1)	7.90887	3.06211	0.679383	4.50719	6.56912e-06	0.000178516		AT1G55260	Bifunctional inhibitor/lipid-transfer protein/seed storage 2S albumin superfamily protein	--	Bifunctional inhibitor/lipid-transfer protein/seed storage 2S albumin superfamily protein; FUNCTIONS IN: lipid binding; INVOLVED IN: lipid transport; LOCATED IN: nucleus, anchored to membrane; EXPRESSED IN: 22 plant structures; EXPRESSED DURING: 13 growth stages; CONTAINS InterPro DOMAIN/s: Bifunctional inhibitor/plant lipid transfer protein/seed storage (InterPro:IPR016140), Plant lipid transfer…	298.039	6.48529	0.351055	18.4737	3.36345e-76	3.37476e-73		AT1G33811	524.424	6.53093	0.323301	20.2007	9.64485e-91	8.99431e-87		AT5G01870	Bifunctional inhibitor/lipid-transfer protein/seed storage 2S albumin superfamily protein	Predicted to encode a PR (pathogenesis-related) protein. Belongs to the lipid transfer protein (PR-14) family with the following members: At2g38540/LTP1, At2g38530/LTP2, At5g59320/LTP3, At5g59310/LTP4, At3g51600/LTP5, At3g08770/LTP6, At2g15050/LTP7, At2g18370/LTP8, At2g15325/LTP9, At5g01870/LTP10, At4g33355/LTP11, At3g51590/LTP12, At5g44265/LTP13, At5g62065/LTP14, At4g08530/LTP15.	Bifunctional inhibitor/lipid-transfer protein/seed storage 2S albumin superfamily protein; FUNCTIONS IN: lipid binding; INVOLVED IN: lipid transport; LOCATED IN: endomembrane system; EXPRESSED IN: 15 plant structures; EXPRESSED DURING: 7 growth stages; CONTAINS InterPro DOMAIN/s: Bifunctional inhibitor/plant lipid transfer protein/seed storage (InterPro:IPR016140), Plant lipid transfer protein/se…	21.0909	6.44939	0.627882	10.2717	9.45579e-25	6.98084e-23		AT4G19520
AT1G57630	29.4219	5.52882	0.861074	6.42084	1.35523e-10	2.86122e-09		AT3G49970	Phototropic-responsive NPH3 family protein	--	Phototropic-responsive NPH3 family protein; FUNCTIONS IN: signal transducer activity; INVOLVED IN: response to light stimulus; LOCATED IN: endomembrane system; CONTAINS InterPro DOMAIN/s: NPH3 (InterPro:IPR004249), BTB/POZ (InterPro:IPR013069), BTB/POZ fold (InterPro:IPR011333); BEST Arabidopsis thaliana protein match is: Phototropic-responsive NPH3 family protein (TAIR:AT5G67385.1)	2.08601	3.03943	0.720825	4.2166	2.48014e-05	0.000569251		AT3G43720	Bifunctional inhibitor/lipid-transfer protein/seed storage 2S albumin superfamily protein	--	Bifunctional inhibitor/lipid-transfer protein/seed storage 2S albumin superfamily protein; CONTAINS InterPro DOMAIN/s: Bifunctional inhibitor/plant lipid transfer protein/seed storage (InterPro:IPR016140), Plant lipid transfer protein/seed storage/trypsin-alpha amylase inhibitor (InterPro:IPR003612); BEST Arabidopsis thaliana protein match is: Bifunctional inhibitor/lipid-transfer protein/seed st…	431.849	6.4627	0.289513	22.3227	2.22594e-110	8.18923e-107		AT5G46240	16.1208	6.48977	1.16761	5.55818	2.72605e-08	1.28393e-06		AT1G23340	Protein of Unknown Function (DUF239)	--	Protein of Unknown Function (DUF239); FUNCTIONS IN: molecular_function unknown; INVOLVED IN: biological_process unknown; LOCATED IN: endomembrane system; EXPRESSED IN: 12 plant structures; EXPRESSED DURING: 6 growth stages; CONTAINS InterPro DOMAIN/s: Protein of unknown function DUF239, plant (InterPro:IPR004314); BEST Arabidopsis thaliana protein match is: Protein of Unknown Function (DUF239) (T…	99.2556	6.41989	0.490134	13.0982	3.37001e-39	6.41289e-37		AT1G67770
AT1G22350	6.57865	5.51635	1.37235	4.01964	5.8287e-05	0.000436084		AT2G27360	GDSL-like Lipase/Acylhydrolase superfamily protein	--	GDSL-like Lipase/Acylhydrolase superfamily protein; FUNCTIONS IN: hydrolase activity, acting on ester bonds, carboxylesterase activity; INVOLVED IN: glycerol biosynthetic process, lipid metabolic process; LOCATED IN: endomembrane system; EXPRESSED IN: 20 plant structures; EXPRESSED DURING: 13 growth stages; CONTAINS InterPro DOMAIN/s: Lipase, GDSL (InterPro:IPR001087); BEST Arabidopsis thaliana p…	13.5899	3.01945	0.566113	5.33366	9.6253e-08	4.6668e-06		AT3G08770	lipid transfer protein 6	Predicted to encode a PR (pathogenesis-related) protein. Belongs to the lipid transfer protein (PR-14) family with the following members: At2g38540/LTP1, At2g38530/LTP2, At5g59320/LTP3, At5g59310/LTP4, At3g51600/LTP5, At3g08770/LTP6, At2g15050/LTP7, At2g18370/LTP8, At2g15325/LTP9, At5g01870/LTP10, At4g33355/LTP11, At3g51590/LTP12, At5g44265/LTP13, At5g62065/LTP14, At4g08530/LTP15.	lipid transfer protein 6 (LTP6); FUNCTIONS IN: lipid binding; INVOLVED IN: lipid transport; LOCATED IN: endomembrane system; EXPRESSED IN: 18 plant structures; EXPRESSED DURING: 10 growth stages; CONTAINS InterPro DOMAIN/s: Bifunctional inhibitor/plant lipid transfer protein/seed storage (InterPro:IPR016140), Plant lipid transfer protein/seed storage/trypsin-alpha amylase inhibitor (InterPro:IPR0…	10537.5	6.45458	0.361397	17.8601	2.41253e-71	2.04824e-68		AT5G38940	29.8437	6.46122	0.961945	6.71683	1.85719e-11	1.82308e-09		AT1G22690	Gibberellin-regulated family protein	--	Gibberellin-regulated family protein; FUNCTIONS IN: molecular_function unknown; INVOLVED IN: response to gibberellin stimulus; LOCATED IN: endomembrane system; EXPRESSED IN: 18 plant structures; EXPRESSED DURING: 10 growth stages; CONTAINS InterPro DOMAIN/s: Gibberellin regulated protein (InterPro:IPR003854); BEST Arabidopsis thaliana protein match is: Gibberellin-regulated family protein (TAIR:A…	22.301	6.41054	0.64133	9.99569	1.59169e-23	1.08107e-21		AT1G52030
AT2G28085	129.343	5.4991	0.503435	10.9232	8.93255e-28	1.19956e-25		AT4G27300	S-locus lectin protein kinase family protein	--	S-locus lectin protein kinase family protein; FUNCTIONS IN: in 6 functions; INVOLVED IN: protein amino acid phosphorylation, recognition of pollen; LOCATED IN: endomembrane system; EXPRESSED IN: 21 plant structures; EXPRESSED DURING: 11 growth stages; CONTAINS InterPro DOMAIN/s: Curculin-like (mannose-binding) lectin (InterPro:IPR001480), PAN-2 domain (InterPro:IPR013227), Apple-like (InterPro:IP…	228.924	3.013	0.350267	8.60202	7.83233e-18	2.35004e-15		AT2G04570	GDSL-like Lipase/Acylhydrolase superfamily protein	--	GDSL-like Lipase/Acylhydrolase superfamily protein; FUNCTIONS IN: hydrolase activity, acting on ester bonds, carboxylesterase activity; INVOLVED IN: lipid metabolic process; LOCATED IN: endomembrane system; EXPRESSED IN: 21 plant structures; EXPRESSED DURING: 12 growth stages; CONTAINS InterPro DOMAIN/s: Lipase, GDSL (InterPro:IPR001087); BEST Arabidopsis thaliana protein match is: GDSL-like Lipa…	121.029	6.43228	0.53836	11.9479	6.65836e-33	8.74861e-31		AT5G22390	14.5956	6.35888	1.17709	5.4022	6.58268e-08	2.71623e-06		AT2G39690	Protein of unknown function, DUF547	--	Protein of unknown function, DUF547; FUNCTIONS IN: molecular_function unknown; INVOLVED IN: biological_process unknown; LOCATED IN: mitochondrion; EXPRESSED IN: 8 plant structures; EXPRESSED DURING: LP.04 four leaves visible, LP.02 two leaves visible, petal differentiation and expansion stage, LP.12 twelve leaves visible; CONTAINS InterPro DOMAIN/s: Protein of unknown function DUF547 (InterPro:IP…	52.118	6.37037	0.526714	12.0946	1.12852e-33	1.46536e-31		AT1G64710
AT5G65530	132.563	5.4809	0.420911	13.0215	9.23086e-39	2.41803e-36		AT1G66690	S-adenosyl-L-methionine-dependent methyltransferases superfamily protein	--	S-adenosyl-L-methionine-dependent methyltransferases superfamily protein; FUNCTIONS IN: S-adenosylmethionine-dependent methyltransferase activity, methyltransferase activity; INVOLVED IN: biological_process unknown; LOCATED IN: cellular_component unknown; CONTAINS InterPro DOMAIN/s: SAM dependent carboxyl methyltransferase (InterPro:IPR005299); BEST Arabidopsis thaliana protein match is: S-adenos…	11.0869	2.96315	0.710077	4.173	3.00618e-05	0.000672408		AT5G28630	glycine-rich protein	--	glycine-rich protein; BEST Arabidopsis thaliana protein match is: unknown protein (TAIR:AT5G28610.1)	123.939	6.42686	0.449634	14.2936	2.40032e-46	6.46154e-44		AT4G17970	87.1135	6.16754	0.552922	11.1544	6.81161e-29	5.7747e-26		AT4G29030	Putative membrane lipoprotein	--	Putative membrane lipoprotein; FUNCTIONS IN: molecular_function unknown; INVOLVED IN: biological_process unknown; LOCATED IN: endomembrane system; EXPRESSED IN: 15 plant structures; EXPRESSED DURING: 7 growth stages	6658.74	6.35292	0.363847	17.4604	2.86841e-68	2.53269e-65		AT3G44400
AT1G26960	26.6404	5.47705	0.797847	6.86479	6.65895e-12	1.70846e-10		AT1G09310	Protein of unknown function, DUF538	--	Protein of unknown function, DUF538; INVOLVED IN: biological_process unknown; LOCATED IN: apoplast; EXPRESSED IN: 22 plant structures; EXPRESSED DURING: 14 growth stages; CONTAINS InterPro DOMAIN/s: Protein of unknown function DUF538 (InterPro:IPR007493); BEST Arabidopsis thaliana protein match is: Protein of unknown function, DUF538 (TAIR:AT1G56580.1)	524.264	2.93938	0.45971	6.39398	1.61619e-10	1.42383e-08		AT1G02205	Fatty acid hydroxylase superfamily	Expression of the CER1 gene associated with production of stem epicuticular wax and pollen fertility. Biochemical studies showed that cer1 mutants are blocked in the conversion of stem wax C30 aldehydes to C29 alkanes, and they also lack the secondary alcohols and ketones. These suggested the CER1 protein is an aldehyde decarbonylase, but the exact molecular function of this protein remains to be…	ECERIFERUM 1 (CER1); FUNCTIONS IN: aldehyde decarbonylase activity; INVOLVED IN: aldehyde catabolic process, wax biosynthetic process, cuticle development; LOCATED IN: endoplasmic reticulum; EXPRESSED IN: 18 plant structures; EXPRESSED DURING: 13 growth stages; CONTAINS InterPro DOMAIN/s: Fatty acid hydroxylase (InterPro:IPR006694), Uncharacterised protein, Wax2 C-terminal (InterPro:IPR021940); B…	824.405	6.38232	0.334268	19.0934	2.86238e-81	3.71672e-78		AT1G06640	55.5945	6.15737	0.676995	9.09515	9.44549e-20	3.52336e-17		AT1G05230	homeodomain GLABROUS 2	Encodes a homeobox-leucine zipper family protein belonging to the HD-ZIP IV family. Mutants have trichomes that appear glass-like under a dissecting microscope as compared to the wild-type trichomes. The mutations do not affect trichome growth or branch number.	homeodomain GLABROUS 2 (HDG2); FUNCTIONS IN: DNA binding, sequence-specific DNA binding transcription factor activity; INVOLVED IN: regulation of transcription, DNA-dependent, trichome morphogenesis; LOCATED IN: nucleus; EXPRESSED IN: 32 plant structures; EXPRESSED DURING: 15 growth stages; CONTAINS InterPro DOMAIN/s: Homeobox, conserved site (InterPro:IPR017970), Homeobox (InterPro:IPR001356), H…	576.068	6.27239	0.331951	18.8955	1.24158e-79	3.04518e-76		AT1G18570
AT4G27290	19.6836	5.47198	0.914713	5.98218	2.20176e-09	3.84819e-08		AT1G52030	myrosinase-binding protein 2	Similar to myrosinase binding proteins which may be involved in metabolizing glucosinolates and forming defense compounds to protect against herbivory. Also similar to lectins and other agglutinating factors. Expressed only in flowers.	myrosinase-binding protein 2 (MBP2); FUNCTIONS IN: sugar binding, thioglucosidase binding; INVOLVED IN: flower development, cell adhesion, response to wounding, defense response; LOCATED IN: thioglucosidase complex; EXPRESSED IN: fruit, flower; EXPRESSED DURING: seed development stages; CONTAINS InterPro DOMAIN/s: Mannose-binding lectin (InterPro:IPR001229); BEST Arabidopsis thaliana protein matc…	479.477	2.93441	0.274832	10.6771	1.30266e-26	1.1237e-23		AT1G12570	Glucose-methanol-choline (GMC) oxidoreductase family protein	--	Glucose-methanol-choline (GMC) oxidoreductase family protein; FUNCTIONS IN: aldehyde-lyase activity, oxidoreductase activity, acting on CH-OH group of donors, FAD binding; INVOLVED IN: alcohol metabolic process; LOCATED IN: endomembrane system; EXPRESSED IN: 17 plant structures; EXPRESSED DURING: 9 growth stages; CONTAINS InterPro DOMAIN/s: Glucose-methanol-choline oxidoreductase, N-terminal (Int…	33.6086	6.3718	0.56344	11.3087	1.18791e-29	1.35165e-27		AT5G50950	75.6422	6.13353	0.581071	10.5556	4.78813e-26	3.18941e-23		AT3G43720	Bifunctional inhibitor/lipid-transfer protein/seed storage 2S albumin superfamily protein	--	Bifunctional inhibitor/lipid-transfer protein/seed storage 2S albumin superfamily protein; CONTAINS InterPro DOMAIN/s: Bifunctional inhibitor/plant lipid transfer protein/seed storage (InterPro:IPR016140), Plant lipid transfer protein/seed storage/trypsin-alpha amylase inhibitor (InterPro:IPR003612); BEST Arabidopsis thaliana protein match is: Bifunctional inhibitor/lipid-transfer protein/seed st…	431.849	6.26451	0.289171	21.6637	4.51251e-104	3.32031e-100		AT1G11310
AT2G43440	6.21316	5.46576	1.37259	3.98207	6.83181e-05	0.000502626		AT4G18210	purine permease 10	Member of a family of proteins related to PUP1, a purine transporter. May be involved in the transport of purine and purine derivatives such as cytokinins, across the plasma membrane.	purine permease 10 (PUP10); CONTAINS InterPro DOMAIN/s: Protein of unknown function DUF250 (InterPro:IPR004853); BEST Arabidopsis thaliana protein match is: Drug/metabolite transporter superfamily protein (TAIR:AT4G18220.1)	18.2858	2.85928	0.47679	5.99693	2.01082e-09	1.39698e-07		AT4G18970	GDSL-like Lipase/Acylhydrolase superfamily protein	--	GDSL-like Lipase/Acylhydrolase superfamily protein; FUNCTIONS IN: hydrolase activity, acting on ester bonds, carboxylesterase activity; INVOLVED IN: lipid metabolic process; LOCATED IN: endomembrane system; EXPRESSED IN: 19 plant structures; EXPRESSED DURING: 13 growth stages; CONTAINS InterPro DOMAIN/s: Lipase, GDSL (InterPro:IPR001087); BEST Arabidopsis thaliana protein match is: GDSL-like Lipa…	140.816	6.36427	0.370075	17.1972	2.78474e-66	1.86274e-63		AT3G23410	12.2487	6.09308	1.20108	5.07299	3.91607e-07	1.36266e-05		AT5G14410	--	--	unknown protein	173.043	6.24531	0.433764	14.3979	5.3305e-47	1.61186e-44		AT2G38790
AT5G60900	39.8297	5.40041	0.72531	7.44566	9.64604e-14	3.09169e-12		AT1G35190	2-oxoglutarate (2OG) and Fe(II)-dependent oxygenase superfamily protein	--	2-oxoglutarate (2OG) and Fe(II)-dependent oxygenase superfamily protein; FUNCTIONS IN: oxidoreductase activity, acting on paired donors, with incorporation or reduction of molecular oxygen, 2-oxoglutarate as one donor, and incorporation of one atom each of oxygen into both donors, oxidoreductase activity, iron ion binding; INVOLVED IN: oxidation reduction, alkaloid biosynthetic process; LOCATED I…	13.5602	2.83382	0.575677	4.92259	8.54066e-07	3.21096e-05		AT4G23670	Polyketide cyclase/dehydrase and lipid transport superfamily protein	--	Polyketide cyclase/dehydrase and lipid transport superfamily protein; FUNCTIONS IN: copper ion binding; INVOLVED IN: response to cadmium ion, response to salt stress, defense response to bacterium; LOCATED IN: vacuole; EXPRESSED IN: 24 plant structures; EXPRESSED DURING: 14 growth stages; CONTAINS InterPro DOMAIN/s: Bet v I allergen (InterPro:IPR000916); BEST Arabidopsis thaliana protein match is…	824.267	6.35451	0.523395	12.141	6.40727e-34	8.83963e-32		AT1G19620	11.9523	6.08427	1.19952	5.07226	3.9311e-07	1.36534e-05		AT1G02205	Fatty acid hydroxylase superfamily	Expression of the CER1 gene associated with production of stem epicuticular wax and pollen fertility. Biochemical studies showed that cer1 mutants are blocked in the conversion of stem wax C30 aldehydes to C29 alkanes, and they also lack the secondary alcohols and ketones. These suggested the CER1 protein is an aldehyde decarbonylase, but the exact molecular function of this protein remains to be…	ECERIFERUM 1 (CER1); FUNCTIONS IN: aldehyde decarbonylase activity; INVOLVED IN: aldehyde catabolic process, wax biosynthetic process, cuticle development; LOCATED IN: endoplasmic reticulum; EXPRESSED IN: 18 plant structures; EXPRESSED DURING: 13 growth stages; CONTAINS InterPro DOMAIN/s: Fatty acid hydroxylase (InterPro:IPR006694), Uncharacterised protein, Wax2 C-terminal (InterPro:IPR021940); B…	824.405	6.15925	0.334149	18.4326	7.18823e-76	1.13338e-72		AT1G56540
AT2G15070	6.22789	5.37661	1.39199	3.86254	0.000112215	0.000786579		AT4G00050	basic helix-loop-helix (bHLH) DNA-binding superfamily protein	--	unfertilized embryo sac 10 (UNE10); FUNCTIONS IN: DNA binding, sequence-specific DNA binding transcription factor activity; INVOLVED IN: double fertilization forming a zygote and endosperm, regulation of transcription; LOCATED IN: nucleus; EXPRESSED IN: 20 plant structures; EXPRESSED DURING: 13 growth stages; CONTAINS InterPro DOMAIN/s: Helix-loop-helix DNA-binding domain (InterPro:IPR001092), He…	42.1535	2.81077	0.394967	7.11646	1.10737e-12	1.41518e-10		AT2G38995	O-acyltransferase (WSD1-like) family protein	--	O-acyltransferase (WSD1-like) family protein; CONTAINS InterPro DOMAIN/s: O-acyltransferase, WSD1, C-terminal (InterPro:IPR009721), O-acyltransferase, WSD1, N-terminal (InterPro:IPR004255); BEST Arabidopsis thaliana protein match is: O-acyltransferase (WSD1-like) family protein (TAIR:AT5G37300.1)	51.8771	6.34985	0.472323	13.4439	3.34424e-41	6.256e-39		AT4G24480	89.9537	6.04871	0.530388	11.4043	3.979e-30	3.71062e-27		AT3G08770	lipid transfer protein 6	Predicted to encode a PR (pathogenesis-related) protein. Belongs to the lipid transfer protein (PR-14) family with the following members: At2g38540/LTP1, At2g38530/LTP2, At5g59320/LTP3, At5g59310/LTP4, At3g51600/LTP5, At3g08770/LTP6, At2g15050/LTP7, At2g18370/LTP8, At2g15325/LTP9, At5g01870/LTP10, At4g33355/LTP11, At3g51590/LTP12, At5g44265/LTP13, At5g62065/LTP14, At4g08530/LTP15.	lipid transfer protein 6 (LTP6); FUNCTIONS IN: lipid binding; INVOLVED IN: lipid transport; LOCATED IN: endomembrane system; EXPRESSED IN: 18 plant structures; EXPRESSED DURING: 10 growth stages; CONTAINS InterPro DOMAIN/s: Bifunctional inhibitor/plant lipid transfer protein/seed storage (InterPro:IPR016140), Plant lipid transfer protein/seed storage/trypsin-alpha amylase inhibitor (InterPro:IPR0…	10537.5	6.14882	0.361388	17.0144	6.42007e-65	4.72389e-62		AT4G22690
AT1G22990	138.123	5.37336	1.02325	5.25125	1.51067e-07	1.93443e-06		AT1G52040	myrosinase-binding protein 1	Encodes myrosinase-binding protein expressed in flowers.	myrosinase-binding protein 1 (MBP1); INVOLVED IN: defense response; LOCATED IN: nucleus, vacuole; EXPRESSED IN: vascular tissue, fruit, flower, leaf; EXPRESSED DURING: seedling growth, seed development stages; CONTAINS InterPro DOMAIN/s: Mannose-binding lectin (InterPro:IPR001229); BEST Arabidopsis thaliana protein match is: myrosinase-binding protein 2 (TAIR:AT1G52030.1)	110.432	2.79996	0.442699	6.32476	2.53623e-10	2.14317e-08		AT1G35290	Thioesterase superfamily protein	--	Thioesterase superfamily protein; CONTAINS InterPro DOMAIN/s: Thioesterase superfamily (InterPro:IPR006683); BEST Arabidopsis thaliana protein match is: Thioesterase superfamily protein (TAIR:AT1G35250.1)	72.4283	6.33192	0.443194	14.287	2.63653e-46	7.01189e-44		AT2G44570	21.3022	6.02976	0.974624	6.18675	6.14159e-10	4.54551e-08		AT3G11402	Cysteine/Histidine-rich C1 domain family protein	--	Cysteine/Histidine-rich C1 domain family protein; CONTAINS InterPro DOMAIN/s: DC1 (InterPro:IPR004146), C1-like (InterPro:IPR011424); BEST Arabidopsis thaliana protein match is: Cysteine/Histidine-rich C1 domain family protein (TAIR:AT3G11385.1)	130.988	6.09523	0.431996	14.1095	3.32133e-45	9.28039e-43		AT2G24270
AT2G27220	93.8748	5.36748	0.483636	11.0982	1.28037e-28	1.8356e-26		AT5G24780	vegetative storage protein 1	encodes an acid phosphatase similar to soybean vegetative storage proteins. Gene expression is induced by wounding and jasmonic acid.	vegetative storage protein 1 (VSP1); CONTAINS InterPro DOMAIN/s: Acid phosphatase (Class B) (InterPro:IPR005519); BEST Arabidopsis thaliana protein match is: vegetative storage protein 2 (TAIR:AT5G24770.2)	2301.76	2.78836	0.20455	13.6317	2.59459e-42	1.07432e-38		AT3G45290	Seven transmembrane MLO family protein	A member of a large family of seven-transmembrane domain proteins specific to plants, homologs of the barley mildew resistance locus o (MLO) protein. The Arabidopsis genome contains 15 genes encoding MLO proteins, with localization in plasma membrane. Phylogenetic analysis revealed four clades of closely-related AtMLO genes. ATMLO3 belongs to the clade IV, with AtMLO2, AtMLO6 and AtMLO12. The gen…	MILDEW RESISTANCE LOCUS O 3 (MLO3); FUNCTIONS IN: calmodulin binding; INVOLVED IN: cell death, defense response; LOCATED IN: integral to membrane, plasma membrane; EXPRESSED IN: 29 plant structures; EXPRESSED DURING: 14 growth stages; CONTAINS InterPro DOMAIN/s: Mlo-related protein (InterPro:IPR004326); BEST Arabidopsis thaliana protein match is: Seven transmembrane MLO family protein (TAIR:AT2G3…	36.032	6.21333	0.499305	12.4439	1.50865e-35	2.20542e-33		AT2G39690	148.947	5.95144	0.452263	13.1592	1.50614e-39	2.55372e-36		AT2G32690	glycine-rich protein 23	Glycine-rich protein similar in structure to GRP5. The expression of GRP23 is induced by HPA (cutin monomer, salicylic acid, and abscisic acid.	glycine-rich protein 23 (GRP23); INVOLVED IN: response to abscisic acid stimulus, response to salicylic acid stimulus; LOCATED IN: endomembrane system; EXPRESSED IN: 21 plant structures; EXPRESSED DURING: 13 growth stages	1264.06	6.07213	0.307186	19.7669	5.73565e-87	1.58261e-83		AT4G18197
AT3G14810	30.5908	5.35636	0.753884	7.10502	1.20306e-12	3.37208e-11		AT4G23670	Polyketide cyclase/dehydrase and lipid transport superfamily protein	--	Polyketide cyclase/dehydrase and lipid transport superfamily protein; FUNCTIONS IN: copper ion binding; INVOLVED IN: response to cadmium ion, response to salt stress, defense response to bacterium; LOCATED IN: vacuole; EXPRESSED IN: 24 plant structures; EXPRESSED DURING: 14 growth stages; CONTAINS InterPro DOMAIN/s: Bet v I allergen (InterPro:IPR000916); BEST Arabidopsis thaliana protein match is…	824.267	2.7869	0.514937	5.41212	6.2284e-08	3.15273e-06		AT1G05230	homeodomain GLABROUS 2	Encodes a homeobox-leucine zipper family protein belonging to the HD-ZIP IV family. Mutants have trichomes that appear glass-like under a dissecting microscope as compared to the wild-type trichomes. The mutations do not affect trichome growth or branch number.	homeodomain GLABROUS 2 (HDG2); FUNCTIONS IN: DNA binding, sequence-specific DNA binding transcription factor activity; INVOLVED IN: regulation of transcription, DNA-dependent, trichome morphogenesis; LOCATED IN: nucleus; EXPRESSED IN: 32 plant structures; EXPRESSED DURING: 15 growth stages; CONTAINS InterPro DOMAIN/s: Homeobox, conserved site (InterPro:IPR017970), Homeobox (InterPro:IPR001356), H…	576.068	6.19565	0.332375	18.6405	1.50737e-77	1.58446e-74		AT5G26000	1111.63	5.87449	0.698621	8.40868	4.14636e-17	1.00434e-14		AT1G49430	long-chain acyl-CoA synthetase 2	Encodes a long chain acyl-CoA synthetase that catalyzes the synthesis of omega-hydroxy fatty acyl-CoA intermediates in the pathway to cutin synthesis. Required for repression of lateral root formation.	long-chain acyl-CoA synthetase 2 (LACS2); CONTAINS InterPro DOMAIN/s: AMP-binding, conserved site (InterPro:IPR020845), AMP-dependent synthetase/ligase (InterPro:IPR000873); BEST Arabidopsis thaliana protein match is: AMP-dependent synthetase and ligase family protein (TAIR:AT1G64400.1)	1086.91	6.0607	0.373352	16.2332	2.93629e-59	1.58087e-56		AT1G44170
AT3G26310	5.47734	5.31656	1.38449	3.84008	0.000122994	0.000853396		AT4G37410	cytochrome P450, family 81, subfamily F, polypeptide 4	member of CYP81F	cytochrome P450, family 81, subfamily F, polypeptide 4 (CYP81F4); FUNCTIONS IN: electron carrier activity, monooxygenase activity, iron ion binding, oxygen binding, heme binding; INVOLVED IN: oxidation reduction; LOCATED IN: endoplasmic reticulum; EXPRESSED IN: 12 plant structures; EXPRESSED DURING: 7 growth stages; CONTAINS InterPro DOMAIN/s: Cytochrome P450 (InterPro:IPR001128), Cytochrome P450…	115.076	2.78442	0.327625	8.49881	1.91545e-17	5.50773e-15		AT1G78170	--	--	unknown protein; BEST Arabidopsis thaliana protein match is: unknown protein (TAIR:AT1G22250.1)	290.196	6.18614	0.3484	17.7559	1.55299e-70	1.18209e-67		AT5G52340	9.94687	5.85255	1.21444	4.81915	1.4417e-06	4.26811e-05		AT3G16370	GDSL-like Lipase/Acylhydrolase superfamily protein	--	GDSL-like Lipase/Acylhydrolase superfamily protein; FUNCTIONS IN: hydrolase activity, acting on ester bonds, carboxylesterase activity; INVOLVED IN: lipid metabolic process; LOCATED IN: apoplast; EXPRESSED IN: 22 plant structures; EXPRESSED DURING: 14 growth stages; CONTAINS InterPro DOMAIN/s: Lipase, GDSL (InterPro:IPR001087); BEST Arabidopsis thaliana protein match is: GDSL-like Lipase/Acylhydr…	477.603	5.99414	0.322966	18.5597	6.81463e-77	1.15712e-73		AT5G07770
AT1G28610	36.4071	5.29657	0.692191	7.65189	1.98051e-14	6.81076e-13		AT3G28080	nodulin MtN21 /EamA-like transporter family protein	--	nodulin MtN21 /EamA-like transporter family protein; FUNCTIONS IN: molecular_function unknown; INVOLVED IN: biological_process unknown; LOCATED IN: membrane; EXPRESSED IN: 21 plant structures; EXPRESSED DURING: 13 growth stages; CONTAINS InterPro DOMAIN/s: Protein of unknown function DUF6, transmembrane (InterPro:IPR000620); BEST Arabidopsis thaliana protein match is: nodulin MtN21 /EamA-like tra…	9.13924	2.76277	0.602339	4.58674	4.5023e-06	0.000130183		AT3G04290	Li-tolerant lipase 1	--	Li-tolerant lipase 1 (LTL1); FUNCTIONS IN: hydrolase activity, acting on ester bonds, carboxylesterase activity; INVOLVED IN: lipid metabolic process; LOCATED IN: endomembrane system; EXPRESSED IN: 19 plant structures; EXPRESSED DURING: 12 growth stages; CONTAINS InterPro DOMAIN/s: Lipase, GDSL (InterPro:IPR001087), Esterase, SGNH hydrolase-type (InterPro:IPR013830); BEST Arabidopsis thaliana pro…	303.144	6.1833	0.309579	19.9732	9.41468e-89	1.48443e-85		AT4G18290	26.5932	5.80315	0.860462	6.74422	1.5385e-11	1.5263e-09		AT1G78170	--	--	unknown protein; BEST Arabidopsis thaliana protein match is: unknown protein (TAIR:AT1G22250.1)	290.196	5.9852	0.347844	17.2066	2.37079e-66	1.80458e-63		AT5G44870
AT1G70830	407.399	5.26608	0.654253	8.049	8.34743e-16	3.41922e-14		AT1G35210	--	--	unknown protein; FUNCTIONS IN: molecular_function unknown; INVOLVED IN: biological_process unknown; LOCATED IN: chloroplast; EXPRESSED IN: 14 plant structures; EXPRESSED DURING: 9 growth stages; CONTAINS InterPro DOMAIN/s: Protein of unknown function DUF740 (InterPro:IPR008004); BEST Arabidopsis thaliana protein match is: unknown protein (TAIR:AT1G22470.1)	56.1814	2.73243	0.285462	9.57197	1.04888e-21	5.04998e-19		AT2G38540	lipid transfer protein 1	Non-specific lipid transfer protein. Binds calmodulin in a Ca2+-independent manner. Localized to the cell wall. Specifically expressed in L1 epidermal layer. Predicted to be a member of PR-14 pathogenesis-related protein family with the following members: At2g38540/LTP1, At2g38530/LTP2, At5g59320/LTP3, At5g59310/LTP4, At3g51600/LTP5, At3g08770/LTP6, At2g15050/LTP7, At2g18370/LTP8, At2g15325/LTP9,…	lipid transfer protein 1 (LP1); FUNCTIONS IN: calmodulin binding; INVOLVED IN: lipid transport; LOCATED IN: apoplast, plant-type cell wall; EXPRESSED IN: 22 plant structures; EXPRESSED DURING: 13 growth stages; CONTAINS InterPro DOMAIN/s: Bifunctional inhibitor/plant lipid transfer protein/seed storage (InterPro:IPR016140), Plant lipid transfer protein/seed storage/trypsin-alpha amylase inhibitor…	3263.46	6.18173	0.448002	13.7985	2.60378e-43	5.52653e-41		AT2G28870	9.64873	5.79952	1.22136	4.74841	2.0502e-06	5.84684e-05		AT3G54410	Protein of unknown function (DUF1163)	--	Protein of unknown function (DUF1163); CONTAINS InterPro DOMAIN/s: Protein of unknown function DUF1163 (InterPro:IPR009544); BEST Arabidopsis thaliana protein match is: Protein of unknown function (DUF1163) (TAIR:AT1G70040.1)	72.7597	5.963	0.506218	11.7795	4.97776e-32	6.00432e-30		AT4G00180
AT2G15040	19.0113	5.2531	0.995974	5.27433	1.33242e-07	1.72491e-06		AT3G14810	mechanosensitive channel of small conductance-like 5	--	mechanosensitive channel of small conductance-like 5 (MSL5); INVOLVED IN: transmembrane transport; LOCATED IN: membrane; CONTAINS InterPro DOMAIN/s: Membrane protein, At2g17000, predicted (InterPro:IPR016688), Mechanosensitive ion channel MscS (InterPro:IPR006685), Like-Sm ribonucleoprotein (LSM)-related domain (InterPro:IPR010920); BEST Arabidopsis thaliana protein match is: mechanosensitive cha…	20.7826	2.69972	0.455784	5.92326	3.15628e-09	2.14244e-07		AT4G38770	proline-rich protein 4	Encodes one of four proline-rich proteins in Arabidopsis which are predicted to localize to the cell wall. Transcripts are most abundant in aerial organs of the plant.	proline-rich protein 4 (PRP4); CONTAINS InterPro DOMAIN/s: Pollen Ole e 1 allergen/extensin (InterPro:IPR006041); BEST Arabidopsis thaliana protein match is: proline-rich protein 2 (TAIR:AT2G21140.1)	307.152	6.15966	0.439909	14.0021	1.51298e-44	3.54425e-42		AT5G22310	9.84927	5.79908	1.2249	4.73432	2.19787e-06	6.20159e-05		AT4G18970	GDSL-like Lipase/Acylhydrolase superfamily protein	--	GDSL-like Lipase/Acylhydrolase superfamily protein; FUNCTIONS IN: hydrolase activity, acting on ester bonds, carboxylesterase activity; INVOLVED IN: lipid metabolic process; LOCATED IN: endomembrane system; EXPRESSED IN: 19 plant structures; EXPRESSED DURING: 13 growth stages; CONTAINS InterPro DOMAIN/s: Lipase, GDSL (InterPro:IPR001087); BEST Arabidopsis thaliana protein match is: GDSL-like Lipa…	140.816	5.93855	0.369775	16.0599	4.87272e-58	2.50141e-55		AT2G20900
AT1G64070	5.48211	5.23112	1.40297	3.72859	0.000192551	0.00126959		AT4G36470	S-adenosyl-L-methionine-dependent methyltransferases superfamily protein	--	S-adenosyl-L-methionine-dependent methyltransferases superfamily protein; CONTAINS InterPro DOMAIN/s: SAM dependent carboxyl methyltransferase (InterPro:IPR005299); BEST Arabidopsis thaliana protein match is: S-adenosyl-L-methionine-dependent methyltransferases superfamily protein (TAIR:AT3G11480.1)	10.8208	2.69465	0.564745	4.77144	1.82917e-06	6.08832e-05		AT3G11402	Cysteine/Histidine-rich C1 domain family protein	--	Cysteine/Histidine-rich C1 domain family protein; CONTAINS InterPro DOMAIN/s: DC1 (InterPro:IPR004146), C1-like (InterPro:IPR011424); BEST Arabidopsis thaliana protein match is: Cysteine/Histidine-rich C1 domain family protein (TAIR:AT3G11385.1)	130.988	6.11355	0.433164	14.1137	3.12724e-45	7.5858e-43		AT5G38320	9.42504	5.77468	1.22255	4.72349	2.31833e-06	6.48263e-05		AT5G02890	HXXXD-type acyl-transferase family protein	--	HXXXD-type acyl-transferase family protein; FUNCTIONS IN: transferase activity, transferring acyl groups other than amino-acyl groups, transferase activity; INVOLVED IN: biological_process unknown; LOCATED IN: cellular_component unknown; EXPRESSED IN: 21 plant structures; EXPRESSED DURING: 12 growth stages; CONTAINS InterPro DOMAIN/s: Transferase (InterPro:IPR003480); BEST Arabidopsis thaliana pr…	138.281	5.89897	0.481882	12.2415	1.86517e-34	2.52588e-32		AT5G41740
AT2G15042	35.1228	5.22466	0.726442	7.19213	6.37895e-13	1.8465e-11		AT2G15040	--	--	--	7.85382	2.6946	0.716123	3.76277	0.000168043	0.00284697		AT1G25450	3-ketoacyl-CoA synthase 5	Encodes KCS5, a member of the 3-ketoacyl-CoA synthase family involved in the biosynthesis of VLCFA (very long chain fatty acids).	3-ketoacyl-CoA synthase 5 (KCS5); FUNCTIONS IN: fatty acid elongase activity; INVOLVED IN: in 6 processes; LOCATED IN: endoplasmic reticulum, membrane; EXPRESSED IN: 22 plant structures; EXPRESSED DURING: 13 growth stages; CONTAINS InterPro DOMAIN/s: Thiolase-like (InterPro:IPR016039), Very-long-chain 3-ketoacyl-CoA synthase (InterPro:IPR012392), 3-Oxoacyl-[acyl-carrier-protein (ACP)] synthase II…	230.568	6.10454	0.429185	14.2236	6.54338e-46	1.71951e-43		AT4G22510	9.69813	5.7702	1.22824	4.69795	2.62791e-06	7.22907e-05		AT5G41040	HXXXD-type acyl-transferase family protein	Encodes a feruloyl-CoA transferase required for suberin synthesis. Has feruloyl-CoA-dependent feruloyl transferase activity towards substrates with a primary alcohol.	HXXXD-type acyl-transferase family protein; CONTAINS InterPro DOMAIN/s: Transferase (InterPro:IPR003480); BEST Arabidopsis thaliana protein match is: HXXXD-type acyl-transferase family protein (TAIR:AT5G63560.1)	11.9825	5.88645	0.635526	9.26233	2.00011e-20	1.07422e-18		AT1G06360
AT5G38120	4.95407	5.13614	1.40696	3.65053	0.000261705	0.00166702		AT2G15050	lipid transfer protein	Predicted to encode a PR (pathogenesis-related) protein. Belongs to the lipid transfer protein (PR-14) family with the following members: At2g38540/LTP1, At2g38530/LTP2, At5g59320/LTP3, At5g59310/LTP4, At3g51600/LTP5, At3g08770/LTP6, At2g15050/LTP7, At2g18370/LTP8, At2g15325/LTP9, At5g01870/LTP10, At4g33355/LTP11, At3g51590/LTP12, At5g44265/LTP13, At5g62065/LTP14, At4g08530/LTP15.	lipid transfer protein (LTP); FUNCTIONS IN: lipid binding; INVOLVED IN: lipid transport; LOCATED IN: endomembrane system; EXPRESSED IN: 20 plant structures; EXPRESSED DURING: 13 growth stages; CONTAINS InterPro DOMAIN/s: Bifunctional inhibitor/plant lipid transfer protein/seed storage (InterPro:IPR016140), Plant lipid transfer protein/seed storage/trypsin-alpha amylase inhibitor (InterPro:IPR0036…	54.7963	2.69298	0.397232	6.77936	1.20708e-11	1.30157e-09		AT5G14410	--	--	unknown protein	173.043	6.09403	0.434842	14.0144	1.27352e-44	3.0369e-42		AT5G50260	9.29593	5.75681	1.22181	4.71172	2.45637e-06	6.82876e-05		AT2G27385	Pollen Ole e 1 allergen and extensin family protein	--	Pollen Ole e 1 allergen and extensin family protein; FUNCTIONS IN: molecular_function unknown; INVOLVED IN: biological_process unknown; LOCATED IN: endomembrane system; CONTAINS InterPro DOMAIN/s: Pollen Ole e 1 allergen/extensin (InterPro:IPR006041); BEST Arabidopsis thaliana protein match is: Pollen Ole e 1 allergen and extensin family protein (TAIR:AT5G22430.1)	1035.11	5.85701	0.457101	12.8134	1.3797e-37	2.32485e-35		AT3G25670
AT2G35700	14.679	5.06821	0.931479	5.44104	5.29719e-08	7.35574e-07		AT4G26050	plant intracellular ras group-related LRR 8	Encodes PIRL8, a member of the Plant Intracellular Ras-group-related LRRs (Leucine rich repeat proteins). PIRLs are a distinct, plant-specific class of intracellular LRRs that likely mediate protein interactions, possibly in the context of signal transduction.	plant intracellular ras group-related LRR 8 (PIRL8); CONTAINS InterPro DOMAIN/s: Leucine-rich repeat (InterPro:IPR001611); BEST Arabidopsis thaliana protein match is: plant intracellular ras group-related LRR 6 (TAIR:AT2G19330.1)	6.99498	2.68673	0.632076	4.25064	2.13156e-05	0.000498641		AT4G29030	Putative membrane lipoprotein	--	Putative membrane lipoprotein; FUNCTIONS IN: molecular_function unknown; INVOLVED IN: biological_process unknown; LOCATED IN: endomembrane system; EXPRESSED IN: 15 plant structures; EXPRESSED DURING: 7 growth stages	6658.74	6.0877	0.363895	16.7293	8.01929e-63	4.53892e-60		AT5G16350	8.84755	5.69912	1.22636	4.64719	3.36486e-06	8.89384e-05		AT2G42840	protodermal factor 1	Encodes a putative extracellular proline-rich protein is exclusively expressed in the L1 layer of vegetative, inflorescence and floral meristems and the protoderm of organ primordia.	protodermal factor 1 (PDF1)	7016.1	5.84648	0.432868	13.5064	1.43394e-41	3.22987e-39		AT1G25400
AT3G45290	96.0455	5.06121	0.414019	12.2246	2.29767e-34	4.59924e-32		AT4G18197	purine permease 7	Member of a family of proteins related to PUP1, a purine transporter. May be involved in the transport of purine and purine derivatives such as cytokinins, across the plasma membrane.	purine permease 7 (PUP7); CONTAINS InterPro DOMAIN/s: Protein of unknown function DUF250 (InterPro:IPR004853); BEST Arabidopsis thaliana protein match is: Nucleotide-sugar transporter family protein (TAIR:AT4G18205.1)	225.316	2.65495	0.239689	11.0767	1.62799e-28	1.9826e-25		AT3G55130	white-brown complex homolog 19	Encodes a vacuole localized protein of the ABC transporter White-Brown Complex (WBC) family. When overexpressed in planta, confers resistance to kanamycin.	white-brown complex homolog 19 (WBC19); CONTAINS InterPro DOMAIN/s: ATPase, AAA+ type, core (InterPro:IPR003593), ABC transporter-like (InterPro:IPR003439), ABC-2 type transporter (InterPro:IPR013525), ABC transporter, conserved site (InterPro:IPR017871); BEST Arabidopsis thaliana protein match is: ABC-2 type transporter family protein (TAIR:AT3G55110.1)	44.1706	6.04317	0.531119	11.3782	5.37012e-30	6.20628e-28		AT5G01870	56.9221	5.66363	0.646255	8.76377	1.8882e-18	5.77325e-16		AT2G16630	Pollen Ole e 1 allergen and extensin family protein	--	Pollen Ole e 1 allergen and extensin family protein; LOCATED IN: endomembrane system; EXPRESSED IN: 21 plant structures; EXPRESSED DURING: 13 growth stages; CONTAINS InterPro DOMAIN/s: Pollen Ole e 1 allergen/extensin (InterPro:IPR006041)	189.148	5.83865	0.331865	17.5935	2.76348e-69	3.05006e-66		AT1G19020
AT2G39030	20.3608	5.02773	1.39924	3.59318	0.000326661	0.00202545		AT1G01190	cytochrome P450, family 78, subfamily A, polypeptide 8	member of CYP78A	cytochrome P450, family 78, subfamily A, polypeptide 8 (CYP78A8); FUNCTIONS IN: electron carrier activity, monooxygenase activity, iron ion binding, oxygen binding, heme binding; INVOLVED IN: oxidation reduction; LOCATED IN: endomembrane system; EXPRESSED IN: 6 plant structures; EXPRESSED DURING: LP.10 ten leaves visible, LP.02 two leaves visible, LP.12 twelve leaves visible; CONTAINS InterPro DO…	3.53893	2.64791	0.71475	3.70467	0.000211667	0.00341821		AT2G47240	AMP-dependent synthetase and ligase family protein	Encodes an acyl-CoA synthetase that acts on long-chain and very-long-chain fatty acids, involved in cuticular wax and cutin biosynthesis	LONG-CHAIN ACYL-COA SYNTHASE 1 (LACS1); FUNCTIONS IN: long-chain fatty acid-CoA ligase activity, very long-chain fatty acid-CoA ligase activity; INVOLVED IN: fatty acid biosynthetic process, cutin biosynthetic process, wax biosynthetic process; LOCATED IN: cellular_component unknown; EXPRESSED IN: 29 plant structures; EXPRESSED DURING: 13 growth stages; CONTAINS InterPro DOMAIN/s: AMP-binding, co…	2921.6	6.03844	0.359288	16.8067	2.17976e-63	1.30043e-60		AT2G38300	8.56295	5.65966	1.22981	4.60207	4.18321e-06	0.000108062		AT1G55260	Bifunctional inhibitor/lipid-transfer protein/seed storage 2S albumin superfamily protein	--	Bifunctional inhibitor/lipid-transfer protein/seed storage 2S albumin superfamily protein; FUNCTIONS IN: lipid binding; INVOLVED IN: lipid transport; LOCATED IN: nucleus, anchored to membrane; EXPRESSED IN: 22 plant structures; EXPRESSED DURING: 13 growth stages; CONTAINS InterPro DOMAIN/s: Bifunctional inhibitor/plant lipid transfer protein/seed storage (InterPro:IPR016140), Plant lipid transfer…	298.039	5.81884	0.351124	16.572	1.10999e-61	6.8061e-59		AT5G61210
AT5G52320	959.433	4.96601	0.250984	19.7861	3.91969e-87	1.0396e-83		AT3G26200	cytochrome P450, family 71, subfamily B, polypeptide 22	putative cytochrome P450	cytochrome P450, family 71, subfamily B, polypeptide 22 (CYP71B22); FUNCTIONS IN: electron carrier activity, monooxygenase activity, iron ion binding, oxygen binding, heme binding; INVOLVED IN: oxidation reduction; EXPRESSED IN: 15 plant structures; EXPRESSED DURING: 13 growth stages; CONTAINS InterPro DOMAIN/s: Cytochrome P450 (InterPro:IPR001128), Cytochrome P450, E-class, group I (InterPro:IPR…	789.33	2.64042	0.297893	8.86364	7.74416e-19	2.62832e-16		AT1G49430	long-chain acyl-CoA synthetase 2	Encodes a long chain acyl-CoA synthetase that catalyzes the synthesis of omega-hydroxy fatty acyl-CoA intermediates in the pathway to cutin synthesis. Required for repression of lateral root formation.	long-chain acyl-CoA synthetase 2 (LACS2); CONTAINS InterPro DOMAIN/s: AMP-binding, conserved site (InterPro:IPR020845), AMP-dependent synthetase/ligase (InterPro:IPR000873); BEST Arabidopsis thaliana protein match is: AMP-dependent synthetase and ligase family protein (TAIR:AT1G64400.1)	1086.91	6.03402	0.373538	16.1537	1.06947e-58	5.24609e-56		AT2G29940	44.9188	5.5959	0.64088	8.73158	2.51129e-18	7.31844e-16		AT4G00400	glycerol-3-phosphate acyltransferase 8	Involved in cutin assembly. Is functionally redundant with GPAT4.	glycerol-3-phosphate acyltransferase 8 (GPAT8); FUNCTIONS IN: glycerol-3-phosphate O-acyltransferase activity, acyltransferase activity; INVOLVED IN: metabolic process, cutin biosynthetic process; LOCATED IN: endoplasmic reticulum; EXPRESSED IN: 23 plant structures; EXPRESSED DURING: 13 growth stages; CONTAINS InterPro DOMAIN/s: Phospholipid/glycerol acyltransferase (InterPro:IPR002123); BEST Ara…	141.454	5.79105	0.420362	13.7763	3.53816e-43	8.48928e-41		AT1G21130
AT1G75900	115.649	4.96113	0.404333	12.2699	1.314e-34	2.68081e-32		AT2G29720	FAD/NAD(P)-binding oxidoreductase family protein	Encodes CTF2B.	CTF2B; FUNCTIONS IN: monooxygenase activity; INVOLVED IN: oxidation reduction; LOCATED IN: mitochondrion; EXPRESSED IN: pollen tube; CONTAINS InterPro DOMAIN/s: Monooxygenase, FAD-binding (InterPro:IPR002938); BEST Arabidopsis thaliana protein match is: FAD/NAD(P)-binding oxidoreductase family protein (TAIR:AT2G35660.1)	500.656	2.63544	0.357951	7.36258	1.80393e-13	2.64871e-11		AT3G23450	--	--	unknown protein; FUNCTIONS IN: molecular_function unknown; INVOLVED IN: biological_process unknown; LOCATED IN: endomembrane system; EXPRESSED IN: 14 plant structures; EXPRESSED DURING: 8 growth stages	158.836	6.02719	0.417023	14.4529	2.4042e-47	6.63378e-45		AT4G30140	625.31	5.56219	0.89352	6.22503	4.81459e-10	3.6063e-08		AT4G33220	pectin methylesterase 44	--	pectin methylesterase 44 (PME44); FUNCTIONS IN: enzyme inhibitor activity, pectinesterase activity; INVOLVED IN: cell wall modification; LOCATED IN: endomembrane system, cell wall, plant-type cell wall; EXPRESSED IN: 22 plant structures; EXPRESSED DURING: 13 growth stages; CONTAINS InterPro DOMAIN/s: Pectinesterase, active site (InterPro:IPR018040), Pectin lyase fold/virulence factor (InterPro:IP…	253.5	5.76747	0.401213	14.3751	7.41992e-47	2.18383e-44		AT5G54710
AT2G23270	18.6555	4.93363	0.829186	5.94997	2.6819e-09	4.62263e-08		AT2G43440	F-box and associated interaction domains-containing protein	--	F-box and associated interaction domains-containing protein; CONTAINS InterPro DOMAIN/s: F-box domain, cyclin-like (InterPro:IPR001810), F-box domain, Skp2-like (InterPro:IPR022364), F-box associated domain, type 1 (InterPro:IPR006527), F-box associated interaction domain (InterPro:IPR017451); BEST Arabidopsis thaliana protein match is: F-box and associated interaction domains-containing protein …	2.39364	2.63354	0.72402	3.63739	0.000275419	0.00428832		AT4G29020	glycine-rich protein	--	glycine-rich protein; FUNCTIONS IN: molecular_function unknown; INVOLVED IN: biological_process unknown; LOCATED IN: endomembrane system; EXPRESSED IN: 22 plant structures; EXPRESSED DURING: 13 growth stages	167.267	5.98088	0.50929	11.7436	7.62107e-32	9.39818e-30		AT4G19970	22.7101	5.5546	0.890722	6.23607	4.48711e-10	3.37456e-08		AT4G00480	basic helix-loop-helix (bHLH) DNA-binding superfamily protein	MYC-related protein with a basic helix-loop-helix motif at the C-terminus and a region similar to the maize B/R family at the N-terminus	ATMYC1; FUNCTIONS IN: DNA binding, sequence-specific DNA binding transcription factor activity; INVOLVED IN: regulation of transcription; LOCATED IN: nucleus; EXPRESSED IN: 21 plant structures; EXPRESSED DURING: 12 growth stages; CONTAINS InterPro DOMAIN/s: Helix-loop-helix DNA-binding domain (InterPro:IPR001092), Helix-loop-helix DNA-binding (InterPro:IPR011598); BEST Arabidopsis thaliana protei…	253.999	5.76174	0.306529	18.7967	8.02915e-79	1.64444e-75		AT2G46530
AT2G40170	4.26946	4.93192	1.42546	3.45988	0.000540426	0.0031236		AT3G43960	Cysteine proteinases superfamily protein	--	Cysteine proteinases superfamily protein; FUNCTIONS IN: cysteine-type peptidase activity, cysteine-type endopeptidase activity; INVOLVED IN: proteolysis; LOCATED IN: anchored to membrane; EXPRESSED IN: 22 plant structures; EXPRESSED DURING: 13 growth stages; CONTAINS InterPro DOMAIN/s: Peptidase C1A, papain (InterPro:IPR013128), Proteinase inhibitor I29, cathepsin propeptide (InterPro:IPR013201),…	5.54002	2.61123	0.653083	3.99832	6.3794e-05	0.00126506		AT2G15050	lipid transfer protein	Predicted to encode a PR (pathogenesis-related) protein. Belongs to the lipid transfer protein (PR-14) family with the following members: At2g38540/LTP1, At2g38530/LTP2, At5g59320/LTP3, At5g59310/LTP4, At3g51600/LTP5, At3g08770/LTP6, At2g15050/LTP7, At2g18370/LTP8, At2g15325/LTP9, At5g01870/LTP10, At4g33355/LTP11, At3g51590/LTP12, At5g44265/LTP13, At5g62065/LTP14, At4g08530/LTP15.	lipid transfer protein (LTP); FUNCTIONS IN: lipid binding; INVOLVED IN: lipid transport; LOCATED IN: endomembrane system; EXPRESSED IN: 20 plant structures; EXPRESSED DURING: 13 growth stages; CONTAINS InterPro DOMAIN/s: Bifunctional inhibitor/plant lipid transfer protein/seed storage (InterPro:IPR016140), Plant lipid transfer protein/seed storage/trypsin-alpha amylase inhibitor (InterPro:IPR0036…	54.7963	5.97514	0.501835	11.9066	1.09352e-32	1.4199e-30		AT2G21880	21.798	5.54056	0.85926	6.44806	1.13288e-10	9.73702e-09		AT4G21750	Homeobox-leucine zipper family protein / lipid-binding START domain-containing protein	Encodes a homeobox protein similar to GL2. It is expressed in both the apical and basal daughter cells of the zygote as well as their progeny. Expression is detected starting the two-celled stage of embryo development and is later restricted to the outermost, epidermal cell layer from its inception. Its promoter is highly modular with each region contributing to specific aspects of the genes spat…	MERISTEM LAYER 1 (ATML1); FUNCTIONS IN: sequence-specific DNA binding, DNA binding, sequence-specific DNA binding transcription factor activity; INVOLVED IN: epidermal cell differentiation, regulation of transcription, DNA-dependent, cotyledon development; LOCATED IN: nucleus; EXPRESSED IN: 29 plant structures; EXPRESSED DURING: 14 growth stages; CONTAINS InterPro DOMAIN/s: Homeobox, conserved si…	1731.69	5.73618	0.452865	12.6664	9.07487e-37	1.4207e-34		AT2G25260
AT1G23090	521.806	4.92585	0.276414	17.8206	4.89444e-71	7.98847e-68		AT2G39330	jacalin-related lectin 23	--	jacalin-related lectin 23 (JAL23); FUNCTIONS IN: molecular_function unknown; INVOLVED IN: biological_process unknown; LOCATED IN: vacuole; EXPRESSED IN: 24 plant structures; EXPRESSED DURING: 14 growth stages; CONTAINS InterPro DOMAIN/s: Mannose-binding lectin (InterPro:IPR001229); BEST Arabidopsis thaliana protein match is: jacalin-related lectin 22 (TAIR:AT2G39310.3)	218.215	2.60929	0.372035	7.01354	2.32356e-12	2.78248e-10		AT4G14746	--	--	CONTAINS InterPro DOMAIN/s: EGF-like (InterPro:IPR006210)	181.668	5.95755	0.337185	17.6685	7.33167e-70	5.39464e-67		AT1G75880	15.5749	5.53392	1.00895	5.48484	4.1384e-08	1.81612e-06		AT5G38940	RmlC-like cupins superfamily protein	--	RmlC-like cupins superfamily protein; FUNCTIONS IN: manganese ion binding, nutrient reservoir activity; INVOLVED IN: response to salt stress; LOCATED IN: cell wall; EXPRESSED IN: fruit, root; CONTAINS InterPro DOMAIN/s: Cupin, RmlC-type (InterPro:IPR011051), Cupin 1 (InterPro:IPR006045), RmlC-like jelly roll fold (InterPro:IPR014710), Germin (InterPro:IPR001929), Germin, manganese binding site (I…	10.1104	5.72968	0.686811	8.34245	7.27675e-17	2.79838e-15		AT3G56410
AT1G52030	808.952	4.92209	0.226922	21.6907	2.51278e-104	1.7772e-100		AT4G23870	--	--	unknown protein; BEST Arabidopsis thaliana protein match is: unknown protein (TAIR:AT4G11020.1)	51.3954	2.59784	0.346644	7.49425	6.66809e-14	1.07015e-11		AT1G11600	cytochrome P450, family 77, subfamily B, polypeptide 1	member of CYP77B	cytochrome P450, family 77, subfamily B, polypeptide 1 (CYP77B1); FUNCTIONS IN: electron carrier activity, monooxygenase activity, iron ion binding, oxygen binding, heme binding; INVOLVED IN: oxidation reduction; LOCATED IN: endomembrane system; EXPRESSED IN: 17 plant structures; EXPRESSED DURING: 8 growth stages; CONTAINS InterPro DOMAIN/s: Cytochrome P450 (InterPro:IPR001128), Cytochrome P450, …	633.923	5.95529	0.318208	18.715	3.73316e-78	4.33714e-75		AT5G62850	7.8814	5.52601	1.24344	4.44412	8.82504e-06	0.00020396		AT4G04890	protodermal factor 2	Encodes a homeodomain protein that is expressed in the LI layer of the vegetative, floral and inflorescence meristems. Binds to the L1 box promoter element which is required in some proteins for L1 specific expression.	protodermal factor 2 (PDF2); FUNCTIONS IN: DNA binding, sequence-specific DNA binding transcription factor activity; INVOLVED IN: epidermal cell differentiation, regulation of transcription, DNA-dependent, cotyledon development; LOCATED IN: nucleus; EXPRESSED IN: 26 plant structures; EXPRESSED DURING: 14 growth stages; CONTAINS InterPro DOMAIN/s: Homeobox, conserved site (InterPro:IPR017970), Hom…	1853.13	5.72405	0.44979	12.726	4.23778e-37	6.92924e-35		AT4G27300
AT3G53210	28.5569	4.91995	0.72111	6.82275	8.93164e-12	2.23217e-10		AT3G13980	--	--	unknown protein; BEST Arabidopsis thaliana protein match is: unknown protein (TAIR:AT1G54200.1)	23.3182	2.59407	0.511003	5.07642	3.84603e-07	1.57985e-05		AT4G25850	OSBP(oxysterol binding protein)-related protein 4B	--	OSBP(oxysterol binding protein)-related protein 4B (ORP4B); FUNCTIONS IN: oxysterol binding; INVOLVED IN: steroid metabolic process; LOCATED IN: cellular_component unknown; CONTAINS InterPro DOMAIN/s: Oxysterol-binding protein (InterPro:IPR000648); BEST Arabidopsis thaliana protein match is: OSBP(oxysterol binding protein)-related protein 4A (TAIR:AT4G25860.1)	34.0503	5.92719	0.557993	10.6223	2.34605e-26	2.06321e-24		AT4G24130	28.3804	5.51025	0.785123	7.01832	2.24545e-12	2.60123e-10		AT1G08810	myb domain protein 60	putative transcription factor of the R2R3-MYB gene family. Transcript increases under conditions that promote stomatal opening (white and blue light, abi1-1 mutation) and decreases under conditions that trigger stomatal closure (ABA, desiccation, darkness), with the exception of elevated CO2. Expressed exclusively in guard cells of all tissues. It is required for light-induced opening of stomata.…	myb domain protein 60 (MYB60); CONTAINS InterPro DOMAIN/s: Homeodomain-like (InterPro:IPR009057), Myb, DNA-binding (InterPro:IPR014778), HTH transcriptional regulator, Myb-type, DNA-binding (InterPro:IPR017930), Homeodomain-related (InterPro:IPR012287), Myb transcription factor (InterPro:IPR015495); BEST Arabidopsis thaliana protein match is: myb domain protein 96 (TAIR:AT5G62470.1)	20.1559	5.69561	0.55154	10.3267	5.33445e-25	4.04648e-23		AT3G62150
AT2G17850	3.95951	4.87648	1.42672	3.41796	0.000630934	0.00355663		AT5G24770	vegetative storage protein 2	Has acid phosphatase activity dependent on the presence of divalent cations (Mg2+, Co2+, Zn2+, Mn2+) and anti-insect activity. Insects fed with the protein show a retarded development. Induced in response to abscisic acid, jasmonic acid, salt, water deficiency and wounding.	vegetative storage protein 2 (VSP2); FUNCTIONS IN: acid phosphatase activity; INVOLVED IN: in 8 processes; LOCATED IN: cytosolic ribosome, vacuole; EXPRESSED IN: fruit, flower, leaf; EXPRESSED DURING: seedling growth, 4 leaf senescence stage; CONTAINS InterPro DOMAIN/s: Acid phosphatase (Class B) (InterPro:IPR005519); BEST Arabidopsis thaliana protein match is: vegetative storage protein 1 (TAIR:…	6719.67	2.59168	0.264448	9.80034	1.12212e-22	5.95671e-20		AT5G59320	lipid transfer protein 3	Predicted to encode a PR (pathogenesis-related) protein. Belongs to the lipid transfer protein (PR-14) family with the following members: At2g38540/LTP1, At2g38530/LTP2, At5g59320/LTP3, At5g59310/LTP4, At3g51600/LTP5, At3g08770/LTP6, At2g15050/LTP7, At2g18370/LTP8, At2g15325/LTP9, At5g01870/LTP10, At4g33355/LTP11, At3g51590/LTP12, At5g44265/LTP13, At5g62065/LTP14, At4g08530/LTP15.	lipid transfer protein 3 (LTP3); FUNCTIONS IN: lipid binding; INVOLVED IN: response to water deprivation, response to abscisic acid stimulus; LOCATED IN: cell wall, apoplast; EXPRESSED IN: 22 plant structures; EXPRESSED DURING: 11 growth stages; CONTAINS InterPro DOMAIN/s: Bifunctional inhibitor/plant lipid transfer protein/seed storage (InterPro:IPR016140), Plant lipid transfer protein/seed stor…	173.764	5.92321	0.436848	13.559	7.01085e-42	1.35752e-39		AT1G16960	51.1076	5.3946	0.595213	9.0633	1.26557e-19	4.62828e-17		AT1G11600	cytochrome P450, family 77, subfamily B, polypeptide 1	member of CYP77B	cytochrome P450, family 77, subfamily B, polypeptide 1 (CYP77B1); FUNCTIONS IN: electron carrier activity, monooxygenase activity, iron ion binding, oxygen binding, heme binding; INVOLVED IN: oxidation reduction; LOCATED IN: endomembrane system; EXPRESSED IN: 17 plant structures; EXPRESSED DURING: 8 growth stages; CONTAINS InterPro DOMAIN/s: Cytochrome P450 (InterPro:IPR001128), Cytochrome P450, …	633.923	5.69028	0.318023	17.8926	1.346e-71	1.56377e-68		AT1G07650
AT3G49110	350.68	4.87105	0.321649	15.144	8.30575e-52	4.89531e-49		AT2G13410	--	--	--	2.4185	2.58762	0.718327	3.60229	0.000315427	0.00481718		AT2G42840	protodermal factor 1	Encodes a putative extracellular proline-rich protein is exclusively expressed in the L1 layer of vegetative, inflorescence and floral meristems and the protoderm of organ primordia.	protodermal factor 1 (PDF1)	7016.1	5.91816	0.432887	13.6714	1.50535e-42	3.10552e-40		AT2G26040	6.85624	5.3428	1.25809	4.24674	2.169e-05	0.0004475		AT4G24480	Protein kinase superfamily protein	--	Protein kinase superfamily protein; FUNCTIONS IN: protein serine/threonine/tyrosine kinase activity, kinase activity; INVOLVED IN: protein amino acid phosphorylation; LOCATED IN: cellular_component unknown; EXPRESSED IN: 10 plant structures; EXPRESSED DURING: 4 anthesis, LP.10 ten leaves visible, petal differentiation and expansion stage, LP.12 twelve leaves visible; CONTAINS InterPro DOMAIN/s: P…	31.4824	5.68249	0.522989	10.8654	1.68471e-27	1.51172e-25		AT1G02065
AT5G16560	275.539	4.85093	0.343736	14.1124	3.18625e-45	1.20725e-42		AT3G62150	P-glycoprotein 21	--	P-glycoprotein 21 (PGP21); FUNCTIONS IN: ATPase activity, coupled to transmembrane movement of substances; INVOLVED IN: transport, transmembrane transport; LOCATED IN: plasma membrane; EXPRESSED IN: 14 plant structures; EXPRESSED DURING: 8 growth stages; CONTAINS InterPro DOMAIN/s: ATPase, AAA+ type, core (InterPro:IPR003593), ABC transporter-like (InterPro:IPR003439), ABC transporter, transmembr…	683.193	2.56503	0.248586	10.3185	5.81261e-25	4.1496e-22		AT3G24420	alpha/beta-Hydrolases superfamily protein	--	alpha/beta-Hydrolases superfamily protein; FUNCTIONS IN: hydrolase activity; INVOLVED IN: biological_process unknown; LOCATED IN: endomembrane system; EXPRESSED IN: guard cell; CONTAINS InterPro DOMAIN/s: Alpha/beta hydrolase fold-1 (InterPro:IPR000073); BEST Arabidopsis thaliana protein match is: alpha/beta-Hydrolases superfamily protein (TAIR:AT4G37470.1)	1101.38	5.91729	0.388638	15.2257	2.38817e-52	8.78607e-50		AT3G17180	6.65792	5.32443	1.25634	4.23807	2.25453e-05	0.000463097		AT5G23940	HXXXD-type acyl-transferase family protein	Encodes PERMEABLE LEAVES3 (PEL3), a putative acyl-transferase. Mutation in this locus results in altered trichome phenotype (trcichomes become tangled during leaf expansion). Additional phenotype includes altered cuticle layer.	PERMEABLE LEAVES3 (PEL3); FUNCTIONS IN: transferase activity, transferring acyl groups other than amino-acyl groups, transferase activity; INVOLVED IN: epidermis morphogenesis, localization, trichome morphogenesis, cutin biosynthetic process, embryo development ending in seed dormancy; LOCATED IN: cytoplasm; EXPRESSED IN: 21 plant structures; EXPRESSED DURING: 7 growth stages; CONTAINS InterPro D…	2950.35	5.64718	0.321293	17.5764	3.73322e-69	3.92414e-66		AT4G18250
AT1G22360	115.664	4.83249	0.497705	9.70954	2.74572e-22	2.29365e-20		AT2G38790	--	--	unknown protein	374.73	2.56329	0.220497	11.625	3.07446e-31	5.30421e-28		AT1G57750	cytochrome P450, family 96, subfamily A, polypeptide 15	Encodes a CYP96A15, midchain alkane hydroxylase, involved in cuticular wax biosynthesis.	cytochrome P450, family 96, subfamily A, polypeptide 15 (CYP96A15); CONTAINS InterPro DOMAIN/s: Cytochrome P450 (InterPro:IPR001128), Cytochrome P450, E-class, group I (InterPro:IPR002401); BEST Arabidopsis thaliana protein match is: cytochrome P450, family 96, subfamily A, polypeptide 3 (TAIR:AT1G65340.1)	123.887	5.89565	0.427308	13.7972	2.6499e-43	5.57086e-41		AT5G19580	24.844	5.31594	0.777932	6.83342	8.29118e-12	8.93866e-10		AT1G34640	peptidases	--	peptidases; FUNCTIONS IN: peptidase activity; INVOLVED IN: N-terminal protein myristoylation, signal peptide processing; LOCATED IN: endomembrane system, integral to membrane, signal peptidase complex; EXPRESSED IN: 21 plant structures; EXPRESSED DURING: 13 growth stages; CONTAINS InterPro DOMAIN/s: Microsomal signal peptidase 12kDa subunit (InterPro:IPR009542)	102.731	5.64715	0.445386	12.6792	7.70933e-37	1.22429e-34		AT1G23090
AT1G12110	46.6879	4.81999	0.593059	8.12733	4.38835e-16	1.86597e-14		AT3G49110	peroxidase CA	Class III peroxidase Perx33. Expressed in roots. Located in the cell wall. Involved in cell elongation. Expression activated by light. May play a role in generating H2O2 during defense response.	peroxidase CA (PRXCA); FUNCTIONS IN: peroxidase activity; INVOLVED IN: oxygen and reactive oxygen species metabolic process, response to light stimulus, defense response to bacterium, defense response to fungus, unidimensional cell growth; LOCATED IN: vacuole, plant-type cell wall; EXPRESSED IN: stem, root; CONTAINS InterPro DOMAIN/s: Haem peroxidase (InterPro:IPR010255), Plant peroxidase (InterP…	357.791	2.5462	0.374972	6.79037	1.11843e-11	1.21229e-09		AT3G23560	MATE efflux family protein	Member of the multidrug and toxic compound extrusion (MATE) family, protects roots from inhibitory compounds.	ABERRANT LATERAL ROOT FORMATION 5 (ALF5); FUNCTIONS IN: antiporter activity, drug transmembrane transporter activity, transporter activity; INVOLVED IN: response to toxin; LOCATED IN: membrane; EXPRESSED IN: 18 plant structures; EXPRESSED DURING: 6 growth stages; CONTAINS InterPro DOMAIN/s: Multi antimicrobial extrusion protein MatE (InterPro:IPR002528); BEST Arabidopsis thaliana protein match is…	254.294	5.88488	0.330748	17.7926	8.05823e-71	6.35277e-68		AT2G28570	43.8827	5.28722	0.638621	8.27913	1.24083e-16	2.78827e-14		AT3G05600	alpha/beta-Hydrolases superfamily protein	--	alpha/beta-Hydrolases superfamily protein; FUNCTIONS IN: epoxide hydrolase activity, catalytic activity; EXPRESSED IN: 17 plant structures; EXPRESSED DURING: 13 growth stages; CONTAINS InterPro DOMAIN/s: Epoxide hydrolase-like (InterPro:IPR000639), Alpha/beta hydrolase fold-1 (InterPro:IPR000073); BEST Arabidopsis thaliana protein match is: alpha/beta-Hydrolases superfamily protein (TAIR:AT4G0234…	449.053	5.5963	0.364685	15.3456	3.79158e-53	1.49456e-50		AT1G53430
AT4G33790	123.248	4.81621	0.398407	12.0887	1.21244e-33	2.29692e-31		AT1G28670	GDSL-like Lipase/Acylhydrolase superfamily protein	Arabidopsis thaliana lipase	ARAB-1; FUNCTIONS IN: hydrolase activity, acting on ester bonds, carboxylesterase activity; INVOLVED IN: glycerol biosynthetic process, lipid metabolic process; LOCATED IN: endomembrane system; CONTAINS InterPro DOMAIN/s: Lipase, GDSL (InterPro:IPR001087); BEST Arabidopsis thaliana protein match is: GDSL-like Lipase/Acylhydrolase superfamily protein (TAIR:AT1G28660.1)	5.85135	2.5337	0.688532	3.67986	0.000233365	0.00372109		AT5G40380	cysteine-rich RLK (RECEPTOR-like protein kinase) 42	Encodes a cysteine-rich receptor-like protein kinase.	cysteine-rich RLK (RECEPTOR-like protein kinase) 42 (CRK42); FUNCTIONS IN: kinase activity; INVOLVED IN: protein amino acid phosphorylation; LOCATED IN: endomembrane system; EXPRESSED IN: 11 plant structures; EXPRESSED DURING: 7 growth stages; CONTAINS InterPro DOMAIN/s: Protein kinase, ATP binding site (InterPro:IPR017441), Protein kinase, catalytic domain (InterPro:IPR000719), Protein of unknow…	33.5921	5.87849	0.5243	11.2121	3.55712e-29	3.94572e-27		AT5G18430	93.5058	5.27379	0.472218	11.1681	5.84031e-29	5.18703e-26		AT2G47240	AMP-dependent synthetase and ligase family protein	Encodes an acyl-CoA synthetase that acts on long-chain and very-long-chain fatty acids, involved in cuticular wax and cutin biosynthesis	LONG-CHAIN ACYL-COA SYNTHASE 1 (LACS1); FUNCTIONS IN: long-chain fatty acid-CoA ligase activity, very long-chain fatty acid-CoA ligase activity; INVOLVED IN: fatty acid biosynthetic process, cutin biosynthetic process, wax biosynthetic process; LOCATED IN: cellular_component unknown; EXPRESSED IN: 29 plant structures; EXPRESSED DURING: 13 growth stages; CONTAINS InterPro DOMAIN/s: AMP-binding, co…	2921.6	5.55283	0.359276	15.4556	6.91591e-54	2.77567e-51		AT4G25830
AT1G12570	80.3758	4.79659	0.452713	10.5952	3.13662e-26	3.73892e-24		AT3G48350	Cysteine proteinases superfamily protein	--	Cysteine proteinases superfamily protein; FUNCTIONS IN: cysteine-type endopeptidase activity, cysteine-type peptidase activity; INVOLVED IN: proteolysis; LOCATED IN: endomembrane system; EXPRESSED IN: 17 plant structures; EXPRESSED DURING: 13 growth stages; CONTAINS InterPro DOMAIN/s: Peptidase C1A, papain (InterPro:IPR013128), Proteinase inhibitor I29, cathepsin propeptide (InterPro:IPR013201), …	5.02319	2.52551	0.728058	3.46883	0.000522735	0.00718127		AT3G55110	ABC-2 type transporter family protein	--	ABC-2 type transporter family protein; FUNCTIONS IN: ATPase activity, coupled to transmembrane movement of substances; LOCATED IN: membrane; EXPRESSED IN: 21 plant structures; EXPRESSED DURING: 12 growth stages; CONTAINS InterPro DOMAIN/s: ATPase, AAA+ type, core (InterPro:IPR003593), ABC transporter-like (InterPro:IPR003439), ABC-2 type transporter (InterPro:IPR013525), ABC transporter, conserve…	519.866	5.87069	0.388338	15.1175	1.24209e-51	4.28404e-49		AT3G24140	171.503	5.26014	0.368927	14.258	4.00019e-46	7.46075e-43		AT3G06120	basic helix-loop-helix (bHLH) DNA-binding superfamily protein	Encodes a basic helix-loop-helix (bHLH) protein that controls meristemoid differentiation during stomatal development. In the absence of MUTE, meristemoids abort after excessive asymmetric divisions and fail to differentiate stomata.	MUTE (MUTE); CONTAINS InterPro DOMAIN/s: Helix-loop-helix DNA-binding domain (InterPro:IPR001092), Helix-loop-helix DNA-binding (InterPro:IPR011598); BEST Arabidopsis thaliana protein match is: basic helix-loop-helix (bHLH) DNA-binding superfamily protein (TAIR:AT3G24140.1)	14.0784	5.5439	0.594524	9.32494	1.11044e-20	6.12794e-19		AT1G66090
AT3G24310	3.81749	4.79652	1.43694	3.338	0.000843823	0.00455851		AT4G28680	L-tyrosine decarboxylase	Encodes a stress-induced tyrosine decarboxylase (TyrDC). Recombinant (His)6-TyrDC expressed in E. coli catalyzes the conversion of L-tyrosine to tyramine. Recombinant TyrDC forms tetramers.	L-tyrosine decarboxylase (TYRDC); CONTAINS InterPro DOMAIN/s: Aromatic-L-amino-acid decarboxylase (InterPro:IPR010977), Pyridoxal phosphate-dependent transferase, major domain (InterPro:IPR015424), Pyridoxal phosphate-dependent decarboxylase (InterPro:IPR002129), Pyridoxal phosphate-dependent transferase, major region, subdomain 1 (InterPro:IPR015421), Pyridoxal phosphate-dependent transferase, m…	50.3405	2.5164	0.554626	4.53711	5.70303e-06	0.00015827		AT5G15310	myb domain protein 16	Member of the R2R3 factor gene family.	myb domain protein 16 (MYB16); CONTAINS InterPro DOMAIN/s: SANT, DNA-binding (InterPro:IPR001005), Homeodomain-like (InterPro:IPR009057), Myb, DNA-binding (InterPro:IPR014778), Homeodomain-related (InterPro:IPR012287), Myb transcription factor (InterPro:IPR015495), HTH transcriptional regulator, Myb-type, DNA-binding (InterPro:IPR017930); BEST Arabidopsis thaliana protein match is: myb domain pro…	18.3023	5.84383	0.593242	9.85067	6.80879e-23	4.78654e-21		AT4G26830	6.29552	5.23646	1.26596	4.13635	3.52876e-05	0.000679906		AT1G01610	glycerol-3-phosphate acyltransferase 4	Encodes a protein with glycerol-3-phosphate acyltransferase activity. Involved in cutin assembly. Is functional redundant of GPAT8.	glycerol-3-phosphate acyltransferase 4 (GPAT4); FUNCTIONS IN: 1-acylglycerol-3-phosphate O-acyltransferase activity, acyltransferase activity; INVOLVED IN: metabolic process, cutin biosynthetic process; EXPRESSED IN: 25 plant structures; EXPRESSED DURING: 14 growth stages; CONTAINS InterPro DOMAIN/s: Phospholipid/glycerol acyltransferase (InterPro:IPR002123); BEST Arabidopsis thaliana protein mat…	836.676	5.4886	0.532098	10.315	6.02699e-25	4.55616e-23		AT1G08930
AT2G04080	21.4753	4.78229	0.791159	6.04466	1.49726e-09	2.68318e-08		AT4G18250	receptor serine/threonine kinase, putative	--	receptor serine/threonine kinase, putative; FUNCTIONS IN: transmembrane receptor protein serine/threonine kinase activity, kinase activity; INVOLVED IN: protein amino acid phosphorylation; EXPRESSED IN: 8 plant structures; EXPRESSED DURING: LP.06 six leaves visible, LP.04 four leaves visible, LP.10 ten leaves visible, LP.02 two leaves visible, LP.08 eight leaves visible; CONTAINS InterPro DOMAIN/…	130.094	2.51338	0.269851	9.31399	1.23122e-20	5.20203e-18		AT5G53210	basic helix-loop-helix (bHLH) DNA-binding superfamily protein	Encodes a basic helix-loop-helix (bHLH) transcription factor that is necessary and sufficient for the asymmetric divisions that establish the stomatal lineage in Arabidopsis thaliana. Expression of SPCH in young epidermal cells allows these cells to make asymmetric divisions. SPCH is a substrate of a kinase MPK3 and MPK6.	SPEECHLESS (SPCH); CONTAINS InterPro DOMAIN/s: Helix-loop-helix DNA-binding domain (InterPro:IPR001092), Helix-loop-helix DNA-binding (InterPro:IPR011598); BEST Arabidopsis thaliana protein match is: basic helix-loop-helix (bHLH) DNA-binding superfamily protein (TAIR:AT3G06120.1)	23.5611	5.82461	0.568918	10.238	1.33917e-24	1.04826e-22		AT4G22790	6.37917	5.2258	1.26989	4.11517	3.86888e-05	0.000736311		AT5G45670	GDSL-like Lipase/Acylhydrolase superfamily protein	--	GDSL-like Lipase/Acylhydrolase superfamily protein; FUNCTIONS IN: hydrolase activity, acting on ester bonds, carboxylesterase activity; INVOLVED IN: lipid metabolic process; LOCATED IN: endomembrane system; EXPRESSED IN: 19 plant structures; EXPRESSED DURING: 13 growth stages; CONTAINS InterPro DOMAIN/s: Lipase, GDSL (InterPro:IPR001087); BEST Arabidopsis thaliana protein match is: GDSL-like Lipa…	1568	5.48722	0.476956	11.5047	1.24975e-30	1.3523e-28		AT1G61890
AT4G00180	300.983	4.73908	0.289276	16.3826	2.54796e-60	2.35055e-57		AT1G76930	extensin 4	Encodes an Arabidopsis extensin gene that belongs to cell-wall hydroxyproline-rich glycoproteins. The cross-link of extensins enforces cell wall strength. Transgenic plants overexpressing this gene show an increase in stem thickness.	extensin 4 (EXT4); FUNCTIONS IN: structural constituent of cell wall; INVOLVED IN: response to jasmonic acid stimulus, response to wounding, response to abscisic acid stimulus, response to salicylic acid stimulus; LOCATED IN: endomembrane system; EXPRESSED IN: 10 plant structures; EXPRESSED DURING: 6 growth stages; BEST Arabidopsis thaliana protein match is: extensin 3 (TAIR:AT1G21310.1)	97.2029	2.5129	0.354218	7.09424	1.30064e-12	1.62211e-10		AT5G45670	GDSL-like Lipase/Acylhydrolase superfamily protein	--	GDSL-like Lipase/Acylhydrolase superfamily protein; FUNCTIONS IN: hydrolase activity, acting on ester bonds, carboxylesterase activity; INVOLVED IN: lipid metabolic process; LOCATED IN: endomembrane system; EXPRESSED IN: 19 plant structures; EXPRESSED DURING: 13 growth stages; CONTAINS InterPro DOMAIN/s: Lipase, GDSL (InterPro:IPR001087); BEST Arabidopsis thaliana protein match is: GDSL-like Lipa…	1568	5.81976	0.476989	12.201	3.06906e-34	4.34272e-32		AT3G23430	33.8486	5.19144	0.661974	7.84237	4.42121e-15	8.08431e-13		AT1G68530	3-ketoacyl-CoA synthase 6	Encodes KCS6, a member of the 3-ketoacyl-CoA synthase family involved in the biosynthesis of VLCFA (very long chain fatty acids).	3-ketoacyl-CoA synthase 6 (KCS6); FUNCTIONS IN: transferase activity, transferring acyl groups other than amino-acyl groups, catalytic activity; INVOLVED IN: in 7 processes; LOCATED IN: endoplasmic reticulum; EXPRESSED IN: 29 plant structures; EXPRESSED DURING: 13 growth stages; CONTAINS InterPro DOMAIN/s: Thiolase-like (InterPro:IPR016039), FAE1/Type III polyketide synthase-like protein (InterPr…	1231.47	5.47374	0.533139	10.267	9.92269e-25	7.30111e-23		AT2G37940
AT1G09310	1359.45	4.72128	0.229014	20.6157	1.98528e-94	8.42473e-91		AT1G52400	beta glucosidase 18	encodes a member of glycosyl hydrolase family 1, located in inducible ER bodies which were formed after wounding, required in inducible ER body formation	beta glucosidase 18 (BGLU18); FUNCTIONS IN: abscisic acid glucose ester beta-glucosidase activity, hydrolase activity, hydrolyzing O-glycosyl compounds, identical protein binding; INVOLVED IN: in 6 processes; LOCATED IN: endoplasmic reticulum, chloroplast, peroxisome, vacuole, ER body; EXPRESSED IN: 24 plant structures; EXPRESSED DURING: 15 growth stages; CONTAINS InterPro DOMAIN/s: Glycoside hyd…	1216.75	2.51069	0.379485	6.61606	3.68889e-11	3.65411e-09		AT4G21750	Homeobox-leucine zipper family protein / lipid-binding START domain-containing protein	Encodes a homeobox protein similar to GL2. It is expressed in both the apical and basal daughter cells of the zygote as well as their progeny. Expression is detected starting the two-celled stage of embryo development and is later restricted to the outermost, epidermal cell layer from its inception. Its promoter is highly modular with each region contributing to specific aspects of the genes spat…	MERISTEM LAYER 1 (ATML1); FUNCTIONS IN: sequence-specific DNA binding, DNA binding, sequence-specific DNA binding transcription factor activity; INVOLVED IN: epidermal cell differentiation, regulation of transcription, DNA-dependent, cotyledon development; LOCATED IN: nucleus; EXPRESSED IN: 29 plant structures; EXPRESSED DURING: 14 growth stages; CONTAINS InterPro DOMAIN/s: Homeobox, conserved si…	1731.69	5.80747	0.452935	12.8219	1.23689e-37	2.0146e-35		AT1G06090	22.8099	5.18134	0.818491	6.33035	2.44599e-10	1.98348e-08		AT3G28910	myb domain protein 30	transcription factor myb homologue	myb domain protein 30 (MYB30); CONTAINS InterPro DOMAIN/s: SANT, DNA-binding (InterPro:IPR001005), Homeodomain-like (InterPro:IPR009057), Myb, DNA-binding (InterPro:IPR014778), HTH transcriptional regulator, Myb-type, DNA-binding (InterPro:IPR017930), Homeodomain-related (InterPro:IPR012287), Myb transcription factor (InterPro:IPR015495); BEST Arabidopsis thaliana protein match is: myb domain pro…	632.853	5.45087	0.472391	11.5389	8.39917e-31	9.41133e-29		AT5G45950
AT1G07620	114.143	4.71425	0.546578	8.62502	6.40798e-18	3.32432e-16		AT2G01520	MLP-like protein 328	--	MLP-like protein 328 (MLP328); FUNCTIONS IN: copper ion binding; INVOLVED IN: response to zinc ion; LOCATED IN: cellular_component unknown; EXPRESSED IN: 13 plant structures; EXPRESSED DURING: 7 growth stages; CONTAINS InterPro DOMAIN/s: Bet v I allergen (InterPro:IPR000916); BEST Arabidopsis thaliana protein match is: Polyketide cyclase/dehydrase and lipid transport superfamily protein (TAIR:AT4…	2.7072	2.50982	0.725827	3.45788	0.00054444	0.00743015		AT4G00480	basic helix-loop-helix (bHLH) DNA-binding superfamily protein	MYC-related protein with a basic helix-loop-helix motif at the C-terminus and a region similar to the maize B/R family at the N-terminus	ATMYC1; FUNCTIONS IN: DNA binding, sequence-specific DNA binding transcription factor activity; INVOLVED IN: regulation of transcription; LOCATED IN: nucleus; EXPRESSED IN: 21 plant structures; EXPRESSED DURING: 12 growth stages; CONTAINS InterPro DOMAIN/s: Helix-loop-helix DNA-binding domain (InterPro:IPR001092), Helix-loop-helix DNA-binding (InterPro:IPR011598); BEST Arabidopsis thaliana protei…	253.999	5.80629	0.307527	18.8806	1.64632e-79	2.01894e-76		AT5G60220	6.09457	5.16528	1.27577	4.04875	5.14928e-05	0.000943411		AT3G47295	--	--	unknown protein; FUNCTIONS IN: molecular_function unknown; INVOLVED IN: biological_process unknown; LOCATED IN: endomembrane system; EXPRESSED IN: 22 plant structures; EXPRESSED DURING: 13 growth stages	40.2221	5.44818	0.466068	11.6897	1.43947e-31	1.68121e-29		AT5G06530
AT2G34810	161.696	4.70289	0.39622	11.8694	1.70732e-32	2.99387e-30		AT5G52320	cytochrome P450, family 96, subfamily A, polypeptide 4	member of CYP96A	cytochrome P450, family 96, subfamily A, polypeptide 4 (CYP96A4); FUNCTIONS IN: electron carrier activity, monooxygenase activity, iron ion binding, oxygen binding, heme binding; INVOLVED IN: oxidation reduction; LOCATED IN: endomembrane system; EXPRESSED IN: 20 plant structures; EXPRESSED DURING: 13 growth stages; CONTAINS InterPro DOMAIN/s: Cytochrome P450 (InterPro:IPR001128), Cytochrome P450,…	415.628	2.50953	0.332473	7.54805	4.41817e-14	7.20232e-12		AT3G05600	alpha/beta-Hydrolases superfamily protein	--	alpha/beta-Hydrolases superfamily protein; FUNCTIONS IN: epoxide hydrolase activity, catalytic activity; EXPRESSED IN: 17 plant structures; EXPRESSED DURING: 13 growth stages; CONTAINS InterPro DOMAIN/s: Epoxide hydrolase-like (InterPro:IPR000639), Alpha/beta hydrolase fold-1 (InterPro:IPR000073); BEST Arabidopsis thaliana protein match is: alpha/beta-Hydrolases superfamily protein (TAIR:AT4G0234…	449.053	5.77276	0.364999	15.8158	2.42009e-56	1.02733e-53		AT2G28410	33.0658	5.16137	0.671441	7.68701	1.50615e-14	2.57717e-12		AT4G18290	potassium channel in Arabidopsis thaliana 2	Encodes KAT2, a member of the Shaker family potassium ion (K+) channel. Critical to stomatal opening induced by blue light. Critical to circadian rhythm of stomatal opening. Involved in plant development in response to high light intensity. Under high light intensity, the mutant plant produced less biomass compared to the wild type. The Shaker family K+ ion channels include five groups based on p…	potassium channel in Arabidopsis thaliana 2 (KAT2); FUNCTIONS IN: inward rectifier potassium channel activity, cyclic nucleotide binding; INVOLVED IN: response to high light intensity, circadian rhythm, stomatal movement; LOCATED IN: plasma membrane, membrane; EXPRESSED IN: 17 plant structures; EXPRESSED DURING: 9 growth stages; CONTAINS InterPro DOMAIN/s: Cyclic nucleotide-binding (InterPro:IPR0…	9.4417	5.43742	0.679114	8.00664	1.17884e-15	4.07227e-14		AT1G21120
AT4G16590	3.5689	4.69603	1.44779	3.24359	0.00118034	0.00607876		AT4G37409	--	--	unknown protein; FUNCTIONS IN: molecular_function unknown; INVOLVED IN: biological_process unknown; LOCATED IN: cellular_component unknown	94.4405	2.49209	0.437454	5.6968	1.22075e-08	7.20036e-07		AT1G51500	ABC-2 type transporter family protein	Encodes an ABC transporter involved in cuticular wax biosynthesis. Lines carrying recessive mutations in this locus have weakly glaucous stem surface, and relative elevated secondary alcohols and ketones.	ECERIFERUM 5 (CER5); FUNCTIONS IN: ATPase activity, coupled to transmembrane movement of substances; INVOLVED IN: wax biosynthetic process; LOCATED IN: membrane; EXPRESSED IN: 23 plant structures; EXPRESSED DURING: 14 growth stages; CONTAINS InterPro DOMAIN/s: ATPase, AAA+ type, core (InterPro:IPR003593), ABC transporter-like (InterPro:IPR003439), ABC-2 type transporter (InterPro:IPR013525), ABC …	468.8	5.73996	0.518154	11.0777	1.60949e-28	1.68379e-26		AT4G18050	165.575	5.13893	0.350314	14.6695	1.01103e-48	2.09519e-45		AT3G23450	--	--	unknown protein; FUNCTIONS IN: molecular_function unknown; INVOLVED IN: biological_process unknown; LOCATED IN: endomembrane system; EXPRESSED IN: 14 plant structures; EXPRESSED DURING: 8 growth stages	158.836	5.4353	0.417005	13.0341	7.82343e-39	1.47602e-36		AT1G67360
AT5G44894	3.61412	4.68081	1.45203	3.22363	0.00126577	0.00645425		AT4G18220	Drug/metabolite transporter superfamily protein	--	Drug/metabolite transporter superfamily protein; CONTAINS InterPro DOMAIN/s: Protein of unknown function DUF250 (InterPro:IPR004853); BEST Arabidopsis thaliana protein match is: purine permease 10 (TAIR:AT4G18210.1)	40.443	2.48854	0.420895	5.91249	3.36971e-09	2.27984e-07		AT1G02190	Fatty acid hydroxylase superfamily	--	Fatty acid hydroxylase superfamily; FUNCTIONS IN: oxidoreductase activity, iron ion binding, catalytic activity; INVOLVED IN: oxidation reduction, fatty acid biosynthetic process; LOCATED IN: endoplasmic reticulum; EXPRESSED IN: 12 plant structures; EXPRESSED DURING: 6 growth stages; CONTAINS InterPro DOMAIN/s: Fatty acid hydroxylase (InterPro:IPR006694), Uncharacterised protein, Wax2 C-terminal …	765.341	5.73919	0.365552	15.7	1.51138e-55	6.17818e-53		AT1G08810	54.266	5.11693	0.533841	9.58511	9.23565e-22	4.10129e-19		AT2G44570	glycosyl hydrolase 9B12	--	glycosyl hydrolase 9B12 (GH9B12); FUNCTIONS IN: hydrolase activity, hydrolyzing O-glycosyl compounds, catalytic activity; INVOLVED IN: carbohydrate metabolic process; LOCATED IN: endomembrane system; EXPRESSED IN: male gametophyte, pollen tube; EXPRESSED DURING: L mature pollen stage; CONTAINS InterPro DOMAIN/s: Six-hairpin glycosidase (InterPro:IPR012341), Glycoside hydrolase, family 9, active s…	7.35539	5.42468	0.678171	7.99899	1.2544e-15	4.30632e-14		AT1G60190
AT4G40080	11.2889	4.67061	0.980596	4.76304	1.90702e-06	1.99917e-05		AT5G49770	Leucine-rich repeat protein kinase family protein	--	Leucine-rich repeat protein kinase family protein; FUNCTIONS IN: protein serine/threonine kinase activity, protein kinase activity, ATP binding; INVOLVED IN: transmembrane receptor protein tyrosine kinase signaling pathway, protein amino acid phosphorylation; LOCATED IN: endomembrane system; EXPRESSED IN: sperm cell, root; CONTAINS InterPro DOMAIN/s: Protein kinase, ATP binding site (InterPro:IPR…	4.01472	2.48203	0.664777	3.73363	0.000188738	0.00310361		AT4G04890	protodermal factor 2	Encodes a homeodomain protein that is expressed in the LI layer of the vegetative, floral and inflorescence meristems. Binds to the L1 box promoter element which is required in some proteins for L1 specific expression.	protodermal factor 2 (PDF2); FUNCTIONS IN: DNA binding, sequence-specific DNA binding transcription factor activity; INVOLVED IN: epidermal cell differentiation, regulation of transcription, DNA-dependent, cotyledon development; LOCATED IN: nucleus; EXPRESSED IN: 26 plant structures; EXPRESSED DURING: 14 growth stages; CONTAINS InterPro DOMAIN/s: Homeobox, conserved site (InterPro:IPR017970), Hom…	1853.13	5.7363	0.449877	12.7508	3.08493e-37	4.93454e-35		AT4G22517	14.53	5.11223	1.3621	3.7532	0.000174588	0.00265816		AT3G55110	ABC-2 type transporter family protein	--	ABC-2 type transporter family protein; FUNCTIONS IN: ATPase activity, coupled to transmembrane movement of substances; LOCATED IN: membrane; EXPRESSED IN: 21 plant structures; EXPRESSED DURING: 12 growth stages; CONTAINS InterPro DOMAIN/s: ATPase, AAA+ type, core (InterPro:IPR003593), ABC transporter-like (InterPro:IPR003439), ABC-2 type transporter (InterPro:IPR013525), ABC transporter, conserve…	519.866	5.41055	0.388266	13.9352	3.87208e-44	1.00556e-41		AT1G57750
AT1G76470	8.92327	4.65046	1.25584	3.70308	0.000212999	0.00138702		AT5G39030	Protein kinase superfamily protein	--	Protein kinase superfamily protein; FUNCTIONS IN: kinase activity; INVOLVED IN: protein amino acid phosphorylation; LOCATED IN: endomembrane system; EXPRESSED IN: 13 plant structures; EXPRESSED DURING: 9 growth stages; CONTAINS InterPro DOMAIN/s: Protein kinase, ATP binding site (InterPro:IPR017441), Malectin/receptor-like protein kinase (InterPro:IPR021720), Protein kinase, catalytic domain (Int…	23.006	2.47842	0.421854	5.87506	4.22698e-09	2.80484e-07		AT1G34640	peptidases	--	peptidases; FUNCTIONS IN: peptidase activity; INVOLVED IN: N-terminal protein myristoylation, signal peptide processing; LOCATED IN: endomembrane system, integral to membrane, signal peptidase complex; EXPRESSED IN: 21 plant structures; EXPRESSED DURING: 13 growth stages; CONTAINS InterPro DOMAIN/s: Microsomal signal peptidase 12kDa subunit (InterPro:IPR009542)	102.731	5.72771	0.446724	12.8216	1.24121e-37	2.0146e-35		AT1G11850	358.709	5.10297	0.307197	16.6114	5.76612e-62	1.7924e-58		AT1G06090	Fatty acid desaturase family protein	--	Fatty acid desaturase family protein; FUNCTIONS IN: oxidoreductase activity, oxidoreductase activity, acting on paired donors, with oxidation of a pair of donors resulting in the reduction of molecular oxygen to two molecules of water; INVOLVED IN: oxidation reduction, lipid metabolic process; LOCATED IN: cellular_component unknown; CONTAINS InterPro DOMAIN/s: Fatty acid desaturase, type 1, core …	7.72955	5.40547	0.684664	7.89507	2.9015e-15	9.61679e-14		AT1G07000
AT1G18590	26.8588	4.6463	0.919078	5.0554	4.29501e-07	5.13417e-06		AT1G28230	purine permease 1	Encodes a transporter that transports purines,cytokinins and other adenine derivatives. Expressed in the leaf hydathodes where it may be involved in re-uptake of cytokinins during guttation.	purine permease 1 (PUP1); CONTAINS InterPro DOMAIN/s: Protein of unknown function DUF6, transmembrane (InterPro:IPR000620), Protein of unknown function DUF250 (InterPro:IPR004853); BEST Arabidopsis thaliana protein match is: purine permease 3 (TAIR:AT1G28220.1)	12.9963	2.47244	0.516782	4.7843	1.71588e-06	5.75751e-05		AT1G68530	3-ketoacyl-CoA synthase 6	Encodes KCS6, a member of the 3-ketoacyl-CoA synthase family involved in the biosynthesis of VLCFA (very long chain fatty acids).	3-ketoacyl-CoA synthase 6 (KCS6); FUNCTIONS IN: transferase activity, transferring acyl groups other than amino-acyl groups, catalytic activity; INVOLVED IN: in 7 processes; LOCATED IN: endoplasmic reticulum; EXPRESSED IN: 29 plant structures; EXPRESSED DURING: 13 growth stages; CONTAINS InterPro DOMAIN/s: Thiolase-like (InterPro:IPR016039), FAE1/Type III polyketide synthase-like protein (InterPr…	1231.47	5.71225	0.533178	10.7136	8.78991e-27	7.95198e-25		AT2G16750	15.8168	5.0627	0.899597	5.62774	1.82586e-08	9.1054e-07		AT1G53700	WAG 1	The WAG1 and its homolog, WAG2 each encodes a protein-serine/threonine kinase that are nearly 70% identical to PsPK3 protein. All three together with CsPK3 belong to PsPK3-type kinases. At the N-terminus, all four possess a serine/threonine-rich domain. They are closely related to Arabidopsis kinases PINOID. wag1/wag2 double mutants exhibit a pronounced wavy root phenotype when grown vertically o…	WAG 1 (WAG1); CONTAINS InterPro DOMAIN/s: Protein kinase, catalytic domain (InterPro:IPR000719), Serine/threonine-protein kinase domain (InterPro:IPR002290), Serine/threonine-protein kinase-like domain (InterPro:IPR017442), Protein kinase-like domain (InterPro:IPR011009), Serine/threonine-protein kinase, active site (InterPro:IPR008271); BEST Arabidopsis thaliana protein match is: Protein kinase …	86.8665	5.39283	0.494306	10.9099	1.03356e-27	9.50615e-26		AT4G20780
AT2G46720	145.109	4.64104	0.335077	13.8506	1.26071e-43	4.45828e-41		AT3G60120	beta glucosidase 27	--	beta glucosidase 27 (BGLU27); FUNCTIONS IN: cation binding, hydrolase activity, hydrolyzing O-glycosyl compounds, catalytic activity; INVOLVED IN: carbohydrate metabolic process; LOCATED IN: cellular_component unknown; EXPRESSED IN: stem, hypocotyl, sepal, stamen; EXPRESSED DURING: 4 anthesis; CONTAINS InterPro DOMAIN/s: Glycoside hydrolase, family 1 (InterPro:IPR001360), Glycoside hydrolase, fam…	180.178	2.47238	0.657475	3.76041	0.000169636	0.00286457		AT1G29670	GDSL-like Lipase/Acylhydrolase superfamily protein	--	GDSL-like Lipase/Acylhydrolase superfamily protein; FUNCTIONS IN: hydrolase activity, acting on ester bonds, carboxylesterase activity; INVOLVED IN: lipid metabolic process; LOCATED IN: apoplast, cell wall, chloroplast; EXPRESSED IN: 23 plant structures; EXPRESSED DURING: 14 growth stages; CONTAINS InterPro DOMAIN/s: Lipase, GDSL (InterPro:IPR001087); BEST Arabidopsis thaliana protein match is: G…	1315.06	5.68775	0.278106	20.4517	5.79596e-93	9.98152e-90		AT1G23200	20.3837	5.05065	0.800082	6.31267	2.74264e-10	2.17672e-08		AT4G25960	P-glycoprotein 2	--	P-glycoprotein 2 (PGP2); FUNCTIONS IN: ATPase activity, coupled to transmembrane movement of substances; INVOLVED IN: transport, transmembrane transport; LOCATED IN: membrane; EXPRESSED IN: 22 plant structures; EXPRESSED DURING: 13 growth stages; CONTAINS InterPro DOMAIN/s: ATPase, AAA+ type, core (InterPro:IPR003593), ABC transporter-like (InterPro:IPR003439), ABC transporter, transmembrane doma…	991.101	5.39106	0.526233	10.2446	1.25112e-24	9.0548e-23		AT5G52320
AT4G22700	4.01488	4.63353	1.47406	3.14339	0.00167004	0.00815719		AT1G28600	GDSL-like Lipase/Acylhydrolase superfamily protein	--	GDSL-like Lipase/Acylhydrolase superfamily protein; FUNCTIONS IN: hydrolase activity, acting on ester bonds, carboxylesterase activity; INVOLVED IN: lipid metabolic process; LOCATED IN: cell wall; EXPRESSED IN: 18 plant structures; EXPRESSED DURING: 9 growth stages; CONTAINS InterPro DOMAIN/s: Lipase, GDSL (InterPro:IPR001087); BEST Arabidopsis thaliana protein match is: GDSL-like Lipase/Acylhydr…	25.6143	2.46866	0.333285	7.40705	1.29144e-13	1.96593e-11		AT1G45010	TRAM, LAG1 and CLN8 (TLC) lipid-sensing domain containing protein	--	TRAM, LAG1 and CLN8 (TLC) lipid-sensing domain containing protein; FUNCTIONS IN: molecular_function unknown; INVOLVED IN: biological_process unknown; LOCATED IN: endomembrane system, integral to membrane; CONTAINS InterPro DOMAIN/s: TRAM/LAG1/CLN8 homology domain (InterPro:IPR006634); BEST Arabidopsis thaliana protein match is: TRAM, LAG1 and CLN8 (TLC) lipid-sensing domain containing protein (TA…	23.314	5.65718	0.58584	9.65652	4.61256e-22	3.05759e-20		AT4G22485	30.209	5.03812	0.687457	7.32863	2.32511e-13	3.33582e-11		AT3G60220	TOXICOS EN LEVADURA 4	Encodes a putative RING-H2 zinc finger protein ATL4 (ATL4).	TOXICOS EN LEVADURA 4 (ATL4); FUNCTIONS IN: zinc ion binding; EXPRESSED IN: 18 plant structures; EXPRESSED DURING: 11 growth stages; CONTAINS InterPro DOMAIN/s: Zinc finger, RING-type (InterPro:IPR001841), Zinc finger, C3HC4 RING-type (InterPro:IPR018957); BEST Arabidopsis thaliana protein match is: RING/U-box superfamily protein (TAIR:AT1G72200.1)	144.961	5.38881	0.358601	15.0273	4.86244e-51	1.75956e-48		AT3G44670
AT3G16690	3.96428	4.61892	1.47537	3.13068	0.00174402	0.00846982		AT1G28610	GDSL-like Lipase/Acylhydrolase superfamily protein	--	GDSL-like Lipase/Acylhydrolase superfamily protein; FUNCTIONS IN: lipase activity, hydrolase activity, acting on ester bonds, carboxylesterase activity; INVOLVED IN: lipid metabolic process; LOCATED IN: endomembrane system; EXPRESSED IN: 22 plant structures; EXPRESSED DURING: 13 growth stages; CONTAINS InterPro DOMAIN/s: Lipase, GDSL (InterPro:IPR001087); BEST Arabidopsis thaliana protein match i…	27.0521	2.45964	0.397303	6.19083	5.98486e-10	4.64062e-08		AT4G18910	NOD26-like intrinsic protein 1;2	Encodes an aquaporin homolog. Functions in arsenite transport and tolerance.When expressed in yeast cells can conduct hydrogen peroxide into those cells.	NOD26-like intrinsic protein 1;2 (NIP1;2); FUNCTIONS IN: water channel activity, arsenite transmembrane transporter activity; INVOLVED IN: transport, hydrogen peroxide transmembrane transport, response to arsenic, arsenite transport; LOCATED IN: plasma membrane, membrane; EXPRESSED IN: 22 plant structures; EXPRESSED DURING: 13 growth stages; CONTAINS InterPro DOMAIN/s: Major intrinsic protein, co…	145.935	5.63742	0.37272	15.1251	1.10662e-51	3.93991e-49		AT1G24577	5.37614	5.00751	1.2879	3.88813	0.000101019	0.00165854		AT5G51750	subtilase 1.3	--	subtilase 1.3 (SBT1.3); FUNCTIONS IN: identical protein binding, serine-type endopeptidase activity; INVOLVED IN: proteolysis, negative regulation of catalytic activity; LOCATED IN: apoplast; EXPRESSED IN: 26 plant structures; EXPRESSED DURING: 13 growth stages; CONTAINS InterPro DOMAIN/s: Protease-associated PA (InterPro:IPR003137), Proteinase inhibitor, propeptide (InterPro:IPR009020), Peptidas…	1207.71	5.3829	0.513019	10.4926	9.34332e-26	7.55474e-24		AT2G16280
AT3G61390	56.333	4.60443	0.484348	9.50645	1.97283e-21	1.50573e-19		AT2G38995	O-acyltransferase (WSD1-like) family protein	--	O-acyltransferase (WSD1-like) family protein; CONTAINS InterPro DOMAIN/s: O-acyltransferase, WSD1, C-terminal (InterPro:IPR009721), O-acyltransferase, WSD1, N-terminal (InterPro:IPR004255); BEST Arabidopsis thaliana protein match is: O-acyltransferase (WSD1-like) family protein (TAIR:AT5G37300.1)	51.8771	2.4531	0.288975	8.48895	2.08514e-17	5.83359e-15		AT1G05135	--	--	--	1941.53	5.63277	0.284741	19.782	4.25123e-87	5.8651e-84		AT4G38770	751.901	5.00659	0.26627	18.8026	7.18522e-79	3.35029e-75		AT2G16760	Calcium-dependent phosphotriesterase superfamily protein	--	Calcium-dependent phosphotriesterase superfamily protein; FUNCTIONS IN: molecular_function unknown; LOCATED IN: endoplasmic reticulum; EXPRESSED IN: 10 plant structures; EXPRESSED DURING: 6 growth stages; CONTAINS InterPro DOMAIN/s: SMP-30/Gluconolaconase/LRE-like region (InterPro:IPR013658), Six-bladed beta-propeller, TolB-like (InterPro:IPR011042); BEST Arabidopsis thaliana protein match is: Ca…	50.4758	5.37205	0.553956	9.69762	3.08628e-22	1.93541e-20		AT1G31760
AT4G25830	189.907	4.60063	0.309294	14.8746	4.81849e-50	2.49363e-47		AT1G52000	Mannose-binding lectin superfamily protein	--	Mannose-binding lectin superfamily protein; FUNCTIONS IN: molecular_function unknown; INVOLVED IN: response to salt stress; LOCATED IN: cellular_component unknown; EXPRESSED IN: 22 plant structures; EXPRESSED DURING: 14 growth stages; CONTAINS InterPro DOMAIN/s: Mannose-binding lectin (InterPro:IPR001229); BEST Arabidopsis thaliana protein match is: myrosinase-binding protein 1 (TAIR:AT1G52040.1)	122.203	2.45163	0.617626	3.96943	7.2044e-05	0.00140843		AT1G65180	Cysteine/Histidine-rich C1 domain family protein	--	Cysteine/Histidine-rich C1 domain family protein; FUNCTIONS IN: zinc ion binding; INVOLVED IN: intracellular signaling pathway; LOCATED IN: intracellular; EXPRESSED IN: shoot apex, root, pedicel; EXPRESSED DURING: 4 anthesis; CONTAINS InterPro DOMAIN/s: Protein kinase C-like, phorbol ester/diacylglycerol binding (InterPro:IPR002219), DC1 (InterPro:IPR004146), Zinc finger, PHD-type (InterPro:IPR00…	35.2762	5.63194	0.508503	11.0755	1.64916e-28	1.71715e-26		AT2G45890	24.7387	5.00267	0.74023	6.75827	1.39652e-11	1.40792e-09		AT1G51500	ABC-2 type transporter family protein	Encodes an ABC transporter involved in cuticular wax biosynthesis. Lines carrying recessive mutations in this locus have weakly glaucous stem surface, and relative elevated secondary alcohols and ketones.	ECERIFERUM 5 (CER5); FUNCTIONS IN: ATPase activity, coupled to transmembrane movement of substances; INVOLVED IN: wax biosynthetic process; LOCATED IN: membrane; EXPRESSED IN: 23 plant structures; EXPRESSED DURING: 14 growth stages; CONTAINS InterPro DOMAIN/s: ATPase, AAA+ type, core (InterPro:IPR003593), ABC transporter-like (InterPro:IPR003439), ABC-2 type transporter (InterPro:IPR013525), ABC …	468.8	5.37172	0.51808	10.3685	3.4487e-25	2.67111e-23		AT2G01670
AT2G39640	3.21832	4.58661	1.45677	3.14849	0.00164119	0.00804265		AT1G06360	Fatty acid desaturase family protein	--	Fatty acid desaturase family protein; FUNCTIONS IN: oxidoreductase activity, oxidoreductase activity, acting on paired donors, with oxidation of a pair of donors resulting in the reduction of molecular oxygen to two molecules of water; INVOLVED IN: oxidation reduction, lipid metabolic process; CONTAINS InterPro DOMAIN/s: Fatty acid desaturase, type 1, core (InterPro:IPR015876), Fatty acid desatur…	123.483	2.44265	0.241735	10.1047	5.26786e-24	3.30486e-21		AT5G62470	myb domain protein 96	Encodes a R2R3 type Myb transcription factor whose expression is strongly induced by abscisic acid. Mediates abscisic acid signaling during drought stress response.	myb domain protein 96 (MYB96); CONTAINS InterPro DOMAIN/s: SANT, DNA-binding (InterPro:IPR001005), Homeodomain-like (InterPro:IPR009057), Myb, DNA-binding (InterPro:IPR014778), HTH transcriptional regulator, Myb-type, DNA-binding (InterPro:IPR017930), Homeodomain-related (InterPro:IPR012287), Myb transcription factor (InterPro:IPR015495); BEST Arabidopsis thaliana protein match is: myb domain pro…	2106.72	5.62863	0.468577	12.0122	3.0672e-33	4.07863e-31		AT5G12880	5.36331	4.99657	1.28637	3.88425	0.000102646	0.00168081		AT2G36050	ovate family protein 15	--	ovate family protein 15 (OFP15); LOCATED IN: chloroplast; EXPRESSED IN: sepal, carpel, stamen; EXPRESSED DURING: 4 anthesis, petal differentiation and expansion stage; CONTAINS InterPro DOMAIN/s: Protein of unknown function DUF623 (InterPro:IPR006458); BEST Arabidopsis thaliana protein match is: ovate family protein 18 (TAIR:AT3G52540.1)	153.984	5.35787	0.356929	15.011	6.21927e-51	2.21426e-48		AT4G18205
AT5G38310	184.111	4.57833	0.341228	13.4172	4.79407e-41	1.47421e-38		AT2G04080	MATE efflux family protein	--	MATE efflux family protein; FUNCTIONS IN: antiporter activity, drug transmembrane transporter activity, transporter activity; INVOLVED IN: drug transmembrane transport, transmembrane transport; LOCATED IN: membrane; CONTAINS InterPro DOMAIN/s: MATE family transporter related protein (InterPro:IPR015521), Multi antimicrobial extrusion protein MatE (InterPro:IPR002528); BEST Arabidopsis thaliana pr…	8.51576	2.44194	0.623723	3.91509	9.03688e-05	0.00170237		AT5G23940	HXXXD-type acyl-transferase family protein	Encodes PERMEABLE LEAVES3 (PEL3), a putative acyl-transferase. Mutation in this locus results in altered trichome phenotype (trcichomes become tangled during leaf expansion). Additional phenotype includes altered cuticle layer.	PERMEABLE LEAVES3 (PEL3); FUNCTIONS IN: transferase activity, transferring acyl groups other than amino-acyl groups, transferase activity; INVOLVED IN: epidermis morphogenesis, localization, trichome morphogenesis, cutin biosynthetic process, embryo development ending in seed dormancy; LOCATED IN: cytoplasm; EXPRESSED IN: 21 plant structures; EXPRESSED DURING: 7 growth stages; CONTAINS InterPro D…	2950.35	5.61505	0.321384	17.4715	2.36213e-68	1.68199e-65		AT4G22505	5.35937	4.98118	1.29069	3.85932	0.000113702	0.00183924		AT1G17200	Uncharacterised protein family (UPF0497)	--	Uncharacterised protein family (UPF0497); CONTAINS InterPro DOMAIN/s: Uncharacterised protein family UPF0497, trans-membrane plant (InterPro:IPR006702), Uncharacterised protein family UPF0497, trans-membrane plant subgroup (InterPro:IPR006459); BEST Arabidopsis thaliana protein match is: Uncharacterised protein family (UPF0497) (TAIR:AT3G14380.1)	691.048	5.34412	0.292477	18.272	1.38342e-74	1.79633e-71		AT2G38290
AT1G45191	26.1833	4.57134	0.676713	6.75521	1.42632e-11	3.45083e-10		AT1G22990	Heavy metal transport/detoxification superfamily protein	--	Heavy metal transport/detoxification superfamily protein ; FUNCTIONS IN: metal ion binding; INVOLVED IN: metal ion transport; LOCATED IN: cellular_component unknown; EXPRESSED IN: 9 plant structures; EXPRESSED DURING: LP.04 four leaves visible, 4 anthesis, C globular stage; CONTAINS InterPro DOMAIN/s: Heavy metal transport/detoxification protein (InterPro:IPR006121); BEST Arabidopsis thaliana pro…	92.0063	2.44186	0.61336	3.98112	6.85923e-05	0.00135116		AT1G07720	3-ketoacyl-CoA synthase 3	Encodes KCS3, a member of the 3-ketoacyl-CoA synthase family involved in the biosynthesis of VLCFA (very long chain fatty acids).	3-ketoacyl-CoA synthase 3 (KCS3); FUNCTIONS IN: transferase activity, transferring acyl groups other than amino-acyl groups, catalytic activity, acyltransferase activity; INVOLVED IN: response to cold, response to light stimulus, response to osmotic stress; LOCATED IN: endoplasmic reticulum; EXPRESSED IN: 24 plant structures; EXPRESSED DURING: 13 growth stages; CONTAINS InterPro DOMAIN/s: Thiolas…	80.406	5.60888	0.411291	13.6373	2.40419e-42	4.82455e-40		AT2G28260	14.892	4.97084	0.893095	5.56585	2.60874e-08	1.24758e-06		AT3G04290	Li-tolerant lipase 1	--	Li-tolerant lipase 1 (LTL1); FUNCTIONS IN: hydrolase activity, acting on ester bonds, carboxylesterase activity; INVOLVED IN: lipid metabolic process; LOCATED IN: endomembrane system; EXPRESSED IN: 19 plant structures; EXPRESSED DURING: 12 growth stages; CONTAINS InterPro DOMAIN/s: Lipase, GDSL (InterPro:IPR001087), Esterase, SGNH hydrolase-type (InterPro:IPR013830); BEST Arabidopsis thaliana pro…	303.144	5.33935	0.309869	17.231	1.55408e-66	1.22517e-63		AT5G26030
AT3G60120	299.049	4.55183	0.838663	5.42748	5.71547e-08	7.87473e-07		AT3G16470	Mannose-binding lectin superfamily protein	JA-responsive gene	JASMONATE RESPONSIVE 1 (JR1); INVOLVED IN: response to jasmonic acid stimulus, response to salt stress, response to cold, response to wounding; LOCATED IN: chloroplast, vacuole, membrane; EXPRESSED IN: 23 plant structures; EXPRESSED DURING: 15 growth stages; CONTAINS InterPro DOMAIN/s: Mannose-binding lectin (InterPro:IPR001229); BEST Arabidopsis thaliana protein match is: myrosinase-binding prot…	733.97	2.4305	0.522135	4.65493	3.24096e-06	9.87205e-05		AT5G25610	BURP domain-containing protein	responsive to dehydration 22 (RD22) mediated by ABA	RESPONSIVE TO DESSICATION 22 (RD22); FUNCTIONS IN: nutrient reservoir activity; INVOLVED IN: response to desiccation, response to salt stress, response to abscisic acid stimulus; LOCATED IN: endomembrane system; EXPRESSED IN: 21 plant structures; EXPRESSED DURING: 13 growth stages; CONTAINS InterPro DOMAIN/s: BURP (InterPro:IPR004873); BEST Arabidopsis thaliana protein match is: unknown seed prot…	2338	5.60227	0.579848	9.66161	4.38906e-22	2.92701e-20		AT1G24400	38.9706	4.95548	0.612318	8.09299	5.82189e-16	1.20649e-13		AT1G06360	Fatty acid desaturase family protein	--	Fatty acid desaturase family protein; FUNCTIONS IN: oxidoreductase activity, oxidoreductase activity, acting on paired donors, with oxidation of a pair of donors resulting in the reduction of molecular oxygen to two molecules of water; INVOLVED IN: oxidation reduction, lipid metabolic process; CONTAINS InterPro DOMAIN/s: Fatty acid desaturase, type 1, core (InterPro:IPR015876), Fatty acid desatur…	123.483	5.33476	0.469618	11.3598	6.63061e-30	6.80763e-28		AT4G17090
AT1G02390	258.462	4.54498	0.312018	14.5664	4.59521e-48	1.98982e-45		AT1G08465	Plant-specific transcription factor YABBY family protein	Member of the YABBY family of Arabidopsis proteins involved in the abaxial cell fate specification in lateral organs	YABBY2 (YAB2); CONTAINS InterPro DOMAIN/s: High mobility group, superfamily (InterPro:IPR009071), YABBY protein (InterPro:IPR006780); BEST Arabidopsis thaliana protein match is: plant-specific transcription factor YABBY family protein (TAIR:AT2G26580.2)	46.2221	2.42739	0.317308	7.64993	2.01086e-14	3.44056e-12		AT3G11210	SGNH hydrolase-type esterase superfamily protein	--	SGNH hydrolase-type esterase superfamily protein; FUNCTIONS IN: hydrolase activity, hydrolase activity, acting on ester bonds, carboxylesterase activity; INVOLVED IN: lipid metabolic process; LOCATED IN: cellular_component unknown; EXPRESSED IN: 20 plant structures; EXPRESSED DURING: 12 growth stages; CONTAINS InterPro DOMAIN/s: Esterase, SGNH hydrolase-type, subgroup (InterPro:IPR013831), Lipase…	257.789	5.58394	0.351961	15.8652	1.10289e-56	4.86905e-54		AT1G32780	19.548	4.94915	0.83944	5.89578	3.72924e-09	2.25094e-07		AT2G26250	3-ketoacyl-CoA synthase 10	epidermis-specific, encodes KCS10, a putative 3-ketoacyl-CoA synthase. probably involved in the synthesis of long-chain lipids found in the cuticle.	3-ketoacyl-CoA synthase 10 (KCS10); FUNCTIONS IN: transferase activity, transferring acyl groups other than amino-acyl groups, catalytic activity, acyltransferase activity; INVOLVED IN: in 8 processes; LOCATED IN: endoplasmic reticulum, membrane; EXPRESSED IN: 26 plant structures; EXPRESSED DURING: 13 growth stages; CONTAINS InterPro DOMAIN/s: Thiolase-like (InterPro:IPR016039), Very-long-chain 3…	2598.69	5.33386	0.518427	10.2885	7.93768e-25	5.89954e-23		AT4G00330
AT4G23670	2182.64	4.5343	0.192053	23.6096	3.07342e-123	3.2606e-119		AT3G53960	Major facilitator superfamily protein	--	Major facilitator superfamily protein; FUNCTIONS IN: transporter activity; INVOLVED IN: oligopeptide transport; LOCATED IN: plasma membrane, membrane; EXPRESSED IN: 22 plant structures; EXPRESSED DURING: 13 growth stages; CONTAINS InterPro DOMAIN/s: PTR2 family proton/oligopeptide symporter, conserved site (InterPro:IPR018456), Oligopeptide transporter (InterPro:IPR000109), Major facilitator supe…	229.527	2.40555	0.185811	12.9462	2.46719e-38	8.51305e-35		AT4G39330	cinnamyl alcohol dehydrogenase 9	--	cinnamyl alcohol dehydrogenase 9 (CAD9); FUNCTIONS IN: oxidoreductase activity, zinc ion binding; INVOLVED IN: oxidation reduction; LOCATED IN: apoplast; EXPRESSED IN: 25 plant structures; EXPRESSED DURING: 15 growth stages; CONTAINS InterPro DOMAIN/s: GroES-like (InterPro:IPR011032), Alcohol dehydrogenase GroES-like (InterPro:IPR013154), Alcohol dehydrogenase, zinc-containing, conserved site (In…	1734.94	5.56553	0.513066	10.8476	2.04739e-27	1.96496e-25		AT3G55646	28.8003	4.93746	0.725124	6.80912	9.81955e-12	1.03471e-09		AT1G07720	3-ketoacyl-CoA synthase 3	Encodes KCS3, a member of the 3-ketoacyl-CoA synthase family involved in the biosynthesis of VLCFA (very long chain fatty acids).	3-ketoacyl-CoA synthase 3 (KCS3); FUNCTIONS IN: transferase activity, transferring acyl groups other than amino-acyl groups, catalytic activity, acyltransferase activity; INVOLVED IN: response to cold, response to light stimulus, response to osmotic stress; LOCATED IN: endoplasmic reticulum; EXPRESSED IN: 24 plant structures; EXPRESSED DURING: 13 growth stages; CONTAINS InterPro DOMAIN/s: Thiolas…	80.406	5.33059	0.410372	12.9897	1.40059e-38	2.5551e-36		AT5G61850
AT3G29410	42.1295	4.5316	0.547998	8.26937	1.34664e-16	6.01537e-15		AT5G63180	Pectin lyase-like superfamily protein	--	Pectin lyase-like superfamily protein; CONTAINS InterPro DOMAIN/s: Pectin lyase fold/virulence factor (InterPro:IPR011050), AmbAllergen (InterPro:IPR018082), Pectate lyase/Amb allergen (InterPro:IPR002022), Pectin lyase fold (InterPro:IPR012334), Parallel beta-helix repeat (InterPro:IPR006626); BEST Arabidopsis thaliana protein match is: Pectin lyase-like superfamily protein (TAIR:AT4G24780.2)	19.0969	2.40136	0.443011	5.42055	5.94165e-08	3.0448e-06		AT5G55620	--	--	unknown protein; BEST Arabidopsis thaliana protein match is: unknown protein (TAIR:AT3G09950.1)	20.2424	5.55937	0.584392	9.51309	1.85085e-21	1.18422e-19		AT4G01720	15.0359	4.93735	0.89647	5.50755	3.63858e-08	1.63921e-06		AT3G11210	SGNH hydrolase-type esterase superfamily protein	--	SGNH hydrolase-type esterase superfamily protein; FUNCTIONS IN: hydrolase activity, hydrolase activity, acting on ester bonds, carboxylesterase activity; INVOLVED IN: lipid metabolic process; LOCATED IN: cellular_component unknown; EXPRESSED IN: 20 plant structures; EXPRESSED DURING: 12 growth stages; CONTAINS InterPro DOMAIN/s: Esterase, SGNH hydrolase-type, subgroup (InterPro:IPR013831), Lipase…	257.789	5.32448	0.351503	15.1477	7.84205e-52	2.98457e-49		AT4G16890
AT1G06350	280.929	4.52487	0.341331	13.2565	4.13602e-40	1.20871e-37		AT5G60900	receptor-like protein kinase 1	Encodes a receptor-like protein kinase.	receptor-like protein kinase 1 (RLK1); FUNCTIONS IN: in 6 functions; INVOLVED IN: protein amino acid phosphorylation; LOCATED IN: endomembrane system; EXPRESSED IN: 23 plant structures; EXPRESSED DURING: 13 growth stages; CONTAINS InterPro DOMAIN/s: Curculin-like (mannose-binding) lectin (InterPro:IPR001480), Protein kinase, ATP binding site (InterPro:IPR017441), Serine/threonine-protein kinase d…	39.4885	2.40101	0.469783	5.1109	3.20635e-07	1.34375e-05		AT4G25960	P-glycoprotein 2	--	P-glycoprotein 2 (PGP2); FUNCTIONS IN: ATPase activity, coupled to transmembrane movement of substances; INVOLVED IN: transport, transmembrane transport; LOCATED IN: membrane; EXPRESSED IN: 22 plant structures; EXPRESSED DURING: 13 growth stages; CONTAINS InterPro DOMAIN/s: ATPase, AAA+ type, core (InterPro:IPR003593), ABC transporter-like (InterPro:IPR003439), ABC transporter, transmembrane doma…	991.101	5.55381	0.526302	10.5525	4.94589e-26	4.21528e-24		AT4G24140	18.8166	4.90421	0.808695	6.06435	1.32492e-09	9.18626e-08		AT4G39330	cinnamyl alcohol dehydrogenase 9	--	cinnamyl alcohol dehydrogenase 9 (CAD9); FUNCTIONS IN: oxidoreductase activity, zinc ion binding; INVOLVED IN: oxidation reduction; LOCATED IN: apoplast; EXPRESSED IN: 25 plant structures; EXPRESSED DURING: 15 growth stages; CONTAINS InterPro DOMAIN/s: GroES-like (InterPro:IPR011032), Alcohol dehydrogenase GroES-like (InterPro:IPR013154), Alcohol dehydrogenase, zinc-containing, conserved site (In…	1734.94	5.323	0.51303	10.3756	3.20141e-25	2.4971e-23		AT3G22550
AT2G34500	135.869	4.52316	0.341213	13.2561	4.15854e-40	1.20871e-37		AT2G17845	NAD(P)-binding Rossmann-fold superfamily protein	--	NAD(P)-binding Rossmann-fold superfamily protein; FUNCTIONS IN: oxidoreductase activity, binding, catalytic activity; INVOLVED IN: oxidation reduction, metabolic process; EXPRESSED IN: sepal, male gametophyte, carpel; EXPRESSED DURING: 4 anthesis, petal differentiation and expansion stage; CONTAINS InterPro DOMAIN/s: Short-chain dehydrogenase/reductase, conserved site (InterPro:IPR020904), NAD(P)…	9.6197	2.3886	0.639515	3.73502	0.000187701	0.00309007		AT2G26250	3-ketoacyl-CoA synthase 10	epidermis-specific, encodes KCS10, a putative 3-ketoacyl-CoA synthase. probably involved in the synthesis of long-chain lipids found in the cuticle.	3-ketoacyl-CoA synthase 10 (KCS10); FUNCTIONS IN: transferase activity, transferring acyl groups other than amino-acyl groups, catalytic activity, acyltransferase activity; INVOLVED IN: in 8 processes; LOCATED IN: endoplasmic reticulum, membrane; EXPRESSED IN: 26 plant structures; EXPRESSED DURING: 13 growth stages; CONTAINS InterPro DOMAIN/s: Thiolase-like (InterPro:IPR016039), Very-long-chain 3…	2598.69	5.55058	0.518452	10.7061	9.53176e-27	8.58792e-25		AT3G23840	98.8355	4.90111	0.416372	11.771	5.50905e-32	6.04408e-29		AT3G06778	Chaperone DnaJ-domain superfamily protein	--	Chaperone DnaJ-domain superfamily protein; FUNCTIONS IN: unfolded protein binding, heat shock protein binding; INVOLVED IN: protein folding; LOCATED IN: cellular_component unknown; CONTAINS InterPro DOMAIN/s: Molecular chaperone, heat shock protein, Hsp40, DnaJ (InterPro:IPR015609), Heat shock protein DnaJ, N-terminal (InterPro:IPR001623), Heat shock protein DnaJ (InterPro:IPR003095); BEST Arabid…	10.3203	5.31571	0.634567	8.37691	5.43356e-17	2.14179e-15		AT4G08150
AT5G63180	39.0346	4.51386	0.547658	8.24211	1.69204e-16	7.46398e-15		AT4G39510	cytochrome P450, family 96, subfamily A, polypeptide 12	member of CYP96A	cytochrome P450, family 96, subfamily A, polypeptide 12 (CYP96A12); FUNCTIONS IN: electron carrier activity, monooxygenase activity, iron ion binding, oxygen binding, heme binding; INVOLVED IN: oxidation reduction; LOCATED IN: endomembrane system; EXPRESSED IN: 22 plant structures; EXPRESSED DURING: 13 growth stages; CONTAINS InterPro DOMAIN/s: Cytochrome P450 (InterPro:IPR001128), Cytochrome P45…	106.831	2.3833	0.208276	11.443	2.55041e-30	4.06162e-27		AT5G04530	3-ketoacyl-CoA synthase 19	Encodes KCS19, a member of the 3-ketoacyl-CoA synthase family involved in the biosynthesis of VLCFA (very long chain fatty acids).	3-ketoacyl-CoA synthase 19 (KCS19); FUNCTIONS IN: transferase activity, transferring acyl groups other than amino-acyl groups, catalytic activity, acyltransferase activity; INVOLVED IN: response to cold, response to light stimulus, response to osmotic stress; LOCATED IN: endomembrane system, membrane; EXPRESSED IN: 17 plant structures; EXPRESSED DURING: 12 growth stages; CONTAINS InterPro DOMAIN/…	97.6973	5.53947	0.466944	11.8632	1.8375e-32	2.3582e-30		AT2G15830	30.6943	4.85149	0.643911	7.53441	4.90542e-14	7.95574e-12		AT5G62470	myb domain protein 96	Encodes a R2R3 type Myb transcription factor whose expression is strongly induced by abscisic acid. Mediates abscisic acid signaling during drought stress response.	myb domain protein 96 (MYB96); CONTAINS InterPro DOMAIN/s: SANT, DNA-binding (InterPro:IPR001005), Homeodomain-like (InterPro:IPR009057), Myb, DNA-binding (InterPro:IPR014778), HTH transcriptional regulator, Myb-type, DNA-binding (InterPro:IPR017930), Homeodomain-related (InterPro:IPR012287), Myb transcription factor (InterPro:IPR015495); BEST Arabidopsis thaliana protein match is: myb domain pro…	2106.72	5.31542	0.468553	11.3443	7.91202e-30	8.01147e-28		AT3G15810
AT1G76930	56.2621	4.49585	0.483979	9.28935	1.55234e-20	1.02609e-18		AT3G01550	phosphoenolpyruvate (pep)/phosphate translocator 2	--	phosphoenolpyruvate (pep)/phosphate translocator 2 (PPT2); FUNCTIONS IN: antiporter activity; INVOLVED IN: transport; LOCATED IN: integral to membrane, chloroplast, membrane; EXPRESSED IN: 19 plant structures; EXPRESSED DURING: 13 growth stages; CONTAINS InterPro DOMAIN/s: Protein of unknown function DUF6, transmembrane (InterPro:IPR000620), Tpt phosphate/phosphoenolpyruvate translocator (InterPr…	28.8616	2.37108	0.452415	5.24095	1.59754e-07	7.18998e-06		AT4G24510	HXXXD-type acyl-transferase family protein	Involved in C28 to C30 fatty acid elongation.	ECERIFERUM 2 (CER2); FUNCTIONS IN: transferase activity, transferring acyl groups other than amino-acyl groups, transferase activity; INVOLVED IN: wax biosynthetic process; LOCATED IN: nucleus; EXPRESSED IN: 23 plant structures; EXPRESSED DURING: 13 growth stages; CONTAINS InterPro DOMAIN/s: Transferase (InterPro:IPR003480); BEST Arabidopsis thaliana protein match is: HXXXD-type acyl-transferase …	112.919	5.52409	0.389689	14.1756	1.29662e-45	3.25247e-43		AT2G40260	22.2016	4.82307	0.758114	6.36193	1.99237e-10	1.64423e-08		AT2G29940	pleiotropic drug resistance 3	--	pleiotropic drug resistance 3 (PDR3); FUNCTIONS IN: ATPase activity, coupled to transmembrane movement of substances; INVOLVED IN: drug transmembrane transport; LOCATED IN: membrane; EXPRESSED IN: 10 plant structures; EXPRESSED DURING: L mature pollen stage, M germinated pollen stage, 4 anthesis, C globular stage, petal differentiation and expansion stage; CONTAINS InterPro DOMAIN/s: ATPase, AAA+…	16.1956	5.2949	0.637965	8.29966	1.04406e-16	3.98041e-15		AT1G67090
AT5G16350	3.14761	4.49426	1.47004	3.05724	0.00223382	0.0104717		AT5G44565	--	--	unknown protein; FUNCTIONS IN: molecular_function unknown; INVOLVED IN: biological_process unknown; LOCATED IN: endomembrane system	17.0692	2.36987	0.499941	4.74031	2.13394e-06	6.95733e-05		AT3G17050	--	--	--	54.1765	5.4905	0.450046	12.1999	3.1137e-34	4.37782e-32		AT5G44550	13.2647	4.8135	0.917543	5.24607	1.55375e-07	5.95051e-06		AT2G38540	lipid transfer protein 1	Non-specific lipid transfer protein. Binds calmodulin in a Ca2+-independent manner. Localized to the cell wall. Specifically expressed in L1 epidermal layer. Predicted to be a member of PR-14 pathogenesis-related protein family with the following members: At2g38540/LTP1, At2g38530/LTP2, At5g59320/LTP3, At5g59310/LTP4, At3g51600/LTP5, At3g08770/LTP6, At2g15050/LTP7, At2g18370/LTP8, At2g15325/LTP9,…	lipid transfer protein 1 (LP1); FUNCTIONS IN: calmodulin binding; INVOLVED IN: lipid transport; LOCATED IN: apoplast, plant-type cell wall; EXPRESSED IN: 22 plant structures; EXPRESSED DURING: 13 growth stages; CONTAINS InterPro DOMAIN/s: Bifunctional inhibitor/plant lipid transfer protein/seed storage (InterPro:IPR016140), Plant lipid transfer protein/seed storage/trypsin-alpha amylase inhibitor…	3263.46	5.26862	0.448021	11.7597	6.29215e-32	7.50772e-30		AT1G70830
AT5G54148	3.21355	4.49018	1.47275	3.04884	0.00229724	0.0107033		AT4G36870	BEL1-like homeodomain 2	Encodes a member of the BEL family of homeodomain proteins. Plants doubly mutant for saw1/saw2 (blh2/blh4) have serrated leaves. BP is expressed in the serrated leaves, therefore saw1/saw1 may act redundantly to repress BP in leaves.	BEL1-like homeodomain 2 (BLH2); CONTAINS InterPro DOMAIN/s: Homeobox (InterPro:IPR001356), Homeodomain-like (InterPro:IPR009057), POX (InterPro:IPR006563), Homeodomain-related (InterPro:IPR012287); BEST Arabidopsis thaliana protein match is: BEL1-like homeodomain 4 (TAIR:AT2G23760.3)	8.60292	2.36783	0.560231	4.22653	2.37321e-05	0.000547744		AT5G33370	GDSL-like Lipase/Acylhydrolase superfamily protein	--	GDSL-like Lipase/Acylhydrolase superfamily protein; FUNCTIONS IN: hydrolase activity, acting on ester bonds, carboxylesterase activity; INVOLVED IN: lipid metabolic process; LOCATED IN: endomembrane system; EXPRESSED IN: 15 plant structures; EXPRESSED DURING: 7 growth stages; CONTAINS InterPro DOMAIN/s: Lipase, GDSL (InterPro:IPR001087); BEST Arabidopsis thaliana protein match is: Li-tolerant lip…	54.1697	5.48205	0.523056	10.4808	1.05839e-25	8.78309e-24		AT4G04450	12.7856	4.69694	0.912534	5.14714	2.64487e-07	9.55998e-06		AT1G51830	Leucine-rich repeat protein kinase family protein	--	Leucine-rich repeat protein kinase family protein; FUNCTIONS IN: protein serine/threonine kinase activity, kinase activity, ATP binding; INVOLVED IN: transmembrane receptor protein tyrosine kinase signaling pathway, protein amino acid phosphorylation; LOCATED IN: cellular_component unknown; EXPRESSED IN: root; CONTAINS InterPro DOMAIN/s: Protein kinase, ATP binding site (InterPro:IPR017441), Prot…	9.66375	5.25274	0.701688	7.48586	7.10818e-14	2.05913e-12		AT5G63160
AT5G06650	3.03029	4.47613	1.46993	3.04514	0.00232575	0.0108195		AT2G35830	--	--	unknown protein; BEST Arabidopsis thaliana protein match is: unknown protein (TAIR:AT2G35810.1)	23.702	2.3585	0.504016	4.67941	2.87697e-06	8.8766e-05		AT1G72970	Glucose-methanol-choline (GMC) oxidoreductase family protein	Originally identified as a mutation that causes floral organs to fuse together. About 10-20% of mutants also have defects in ovules. Mutants have reduced fertility most likely as because of fusions that pistil emergence. The protein has similarity to the mandelonitrile lyase family of FAD containing oxidoreductases and is predicted to be secreted (SignalP).It is expressed in all tissue layers of …	HOTHEAD (HTH); CONTAINS InterPro DOMAIN/s: Glucose-methanol-choline oxidoreductase, N-terminal (InterPro:IPR000172), Glucose-methanol-choline oxidoreductase (InterPro:IPR012132), Glucose-methanol-choline oxidoreductase, C-terminal (InterPro:IPR007867); BEST Arabidopsis thaliana protein match is: Glucose-methanol-choline (GMC) oxidoreductase family protein (TAIR:AT1G12570.1)	1158.89	5.42707	0.242346	22.3939	4.51372e-111	1.99272e-107		AT5G25970	12.6858	4.67912	0.979791	4.77563	1.79141e-06	5.18009e-05		AT5G46880	homeobox-7	--	homeobox-7 (HB-7); FUNCTIONS IN: DNA binding, sequence-specific DNA binding transcription factor activity; INVOLVED IN: regulation of transcription, DNA-dependent, regulation of transcription; LOCATED IN: nucleus; EXPRESSED IN: 22 plant structures; EXPRESSED DURING: 6 growth stages; CONTAINS InterPro DOMAIN/s: Homeobox (InterPro:IPR001356), Homeobox, conserved site (InterPro:IPR017970), Homeodoma…	1757.1	5.2125	0.463193	11.2534	2.22807e-29	2.19564e-27		AT2G46720
AT1G72260	9.76495	4.45825	1.00198	4.44946	8.60884e-06	7.80275e-05		AT3G23120	receptor like protein 38	--	receptor like protein 38 (RLP38); FUNCTIONS IN: kinase activity; INVOLVED IN: signal transduction, defense response; LOCATED IN: endomembrane system; CONTAINS InterPro DOMAIN/s: Leucine-rich repeat-containing N-terminal domain, type 2 (InterPro:IPR013210), Leucine-rich repeat (InterPro:IPR001611); BEST Arabidopsis thaliana protein match is: receptor like protein 37 (TAIR:AT3G23110.1)	79.1108	2.35097	0.40122	5.85956	4.64096e-09	3.03097e-07		AT1G01610	glycerol-3-phosphate acyltransferase 4	Encodes a protein with glycerol-3-phosphate acyltransferase activity. Involved in cutin assembly. Is functional redundant of GPAT8.	glycerol-3-phosphate acyltransferase 4 (GPAT4); FUNCTIONS IN: 1-acylglycerol-3-phosphate O-acyltransferase activity, acyltransferase activity; INVOLVED IN: metabolic process, cutin biosynthetic process; EXPRESSED IN: 25 plant structures; EXPRESSED DURING: 14 growth stages; CONTAINS InterPro DOMAIN/s: Phospholipid/glycerol acyltransferase (InterPro:IPR002123); BEST Arabidopsis thaliana protein mat…	836.676	5.39994	0.532236	10.1458	3.46047e-24	2.64312e-22		AT5G49780	8.08464	4.62861	1.09545	4.22531	2.38614e-05	0.000486914		AT5G20270	heptahelical transmembrane protein1	heptahelical transmembrane protein homologous to human adiponectin receptors and progestin receptors	heptahelical transmembrane protein1 (HHP1); FUNCTIONS IN: receptor activity; INVOLVED IN: response to salt stress, response to hormone stimulus, response to sucrose stimulus; LOCATED IN: integral to membrane; EXPRESSED IN: 24 plant structures; EXPRESSED DURING: 13 growth stages; CONTAINS InterPro DOMAIN/s: Hly-III related (InterPro:IPR004254); BEST Arabidopsis thaliana protein match is: heptaheli…	341.096	5.21198	0.524506	9.93693	2.87566e-23	1.9294e-21		AT1G75900
AT1G52040	184.754	4.4424	0.797181	5.57263	2.50925e-08	3.68963e-07		AT5G57123	--	--	unknown protein; BEST Arabidopsis thaliana protein match is: unknown protein (TAIR:AT4G29905.1)	50.6304	2.34623	0.399248	5.87661	4.1876e-09	2.78765e-07		AT1G22890	--	--	unknown protein; FUNCTIONS IN: molecular_function unknown; INVOLVED IN: biological_process unknown; LOCATED IN: endomembrane system; EXPRESSED IN: 19 plant structures; EXPRESSED DURING: 11 growth stages	260.11	5.39038	0.620401	8.68853	3.67169e-18	1.87613e-16		AT2G19980	7.7575	4.62041	1.07391	4.30243	1.68935e-05	0.000359681		AT1G16500	--	--	unknown protein; BEST Arabidopsis thaliana protein match is: unknown protein (TAIR:AT1G79160.1)	105.62	5.21114	0.414688	12.5664	3.23118e-36	4.78692e-34		AT4G18970
AT1G64400	23.6216	4.43691	0.74541	5.9523	2.64398e-09	4.56469e-08		AT4G25430	--	--	unknown protein; BEST Arabidopsis thaliana protein match is: unknown protein (TAIR:AT5G51850.1)	12.2118	2.34618	0.485934	4.82819	1.37779e-06	4.77795e-05		AT5G20270	heptahelical transmembrane protein1	heptahelical transmembrane protein homologous to human adiponectin receptors and progestin receptors	heptahelical transmembrane protein1 (HHP1); FUNCTIONS IN: receptor activity; INVOLVED IN: response to salt stress, response to hormone stimulus, response to sucrose stimulus; LOCATED IN: integral to membrane; EXPRESSED IN: 24 plant structures; EXPRESSED DURING: 13 growth stages; CONTAINS InterPro DOMAIN/s: Hly-III related (InterPro:IPR004254); BEST Arabidopsis thaliana protein match is: heptaheli…	341.096	5.38943	0.524688	10.2717	9.45437e-25	7.45342e-23		AT2G04570	289.696	4.60942	0.291342	15.8213	2.21787e-56	5.90937e-53		AT4G08910	--	--	unknown protein; BEST Arabidopsis thaliana protein match is: unknown protein (TAIR:AT1G78170.1)	19.2709	5.20701	0.582773	8.93489	4.07581e-19	1.97302e-17		AT3G29000
AT5G39030	43.3112	4.42864	0.554124	7.99215	1.32608e-15	5.30881e-14		AT3G61390	RING/U-box superfamily protein	--	RING/U-box superfamily protein; FUNCTIONS IN: ubiquitin-protein ligase activity; INVOLVED IN: protein ubiquitination; LOCATED IN: ubiquitin ligase complex; EXPRESSED IN: 17 plant structures; EXPRESSED DURING: 11 growth stages; CONTAINS InterPro DOMAIN/s: U box domain (InterPro:IPR003613); BEST Arabidopsis thaliana protein match is: U-box domain-containing protein (TAIR:AT2G45920.1)	37.0073	2.3428	0.481142	4.86925	1.1202e-06	3.97798e-05		AT1G09310	Protein of unknown function, DUF538	--	Protein of unknown function, DUF538; INVOLVED IN: biological_process unknown; LOCATED IN: apoplast; EXPRESSED IN: 22 plant structures; EXPRESSED DURING: 14 growth stages; CONTAINS InterPro DOMAIN/s: Protein of unknown function DUF538 (InterPro:IPR007493); BEST Arabidopsis thaliana protein match is: Protein of unknown function, DUF538 (TAIR:AT1G56580.1)	524.264	5.38359	0.467142	11.5245	9.92591e-31	1.19079e-28		AT3G57020	21.736	4.53551	0.711912	6.37088	1.87945e-10	1.55794e-08		AT1G62400	Protein kinase superfamily protein	--	high leaf temperature 1 (HT1); CONTAINS InterPro DOMAIN/s: Protein kinase, catalytic domain (InterPro:IPR000719), Serine/threonine-protein kinase domain (InterPro:IPR002290), Tyrosine-protein kinase, catalytic domain (InterPro:IPR020635), Serine-threonine/tyrosine-protein kinase (InterPro:IPR001245), Protein kinase-like domain (InterPro:IPR011009), Serine/threonine-protein kinase, active site (In…	5.74381	5.20294	0.686357	7.58052	3.44183e-14	1.02811e-12		AT3G60390
AT3G13980	29.969	4.42735	0.619861	7.1425	9.16494e-13	2.59799e-11		AT1G63870	Disease resistance protein (TIR-NBS-LRR class) family	--	Disease resistance protein (TIR-NBS-LRR class) family; FUNCTIONS IN: transmembrane receptor activity, nucleoside-triphosphatase activity, nucleotide binding, ATP binding; INVOLVED IN: signal transduction, defense response, apoptosis, innate immune response; LOCATED IN: intrinsic to membrane, chloroplast; CONTAINS InterPro DOMAIN/s: ATPase, AAA+ type, core (InterPro:IPR003593), NB-ARC (InterPro:IP…	15.4819	2.33799	0.443241	5.27475	1.32935e-07	6.10235e-06		AT1G53700	WAG 1	The WAG1 and its homolog, WAG2 each encodes a protein-serine/threonine kinase that are nearly 70% identical to PsPK3 protein. All three together with CsPK3 belong to PsPK3-type kinases. At the N-terminus, all four possess a serine/threonine-rich domain. They are closely related to Arabidopsis kinases PINOID. wag1/wag2 double mutants exhibit a pronounced wavy root phenotype when grown vertically o…	WAG 1 (WAG1); CONTAINS InterPro DOMAIN/s: Protein kinase, catalytic domain (InterPro:IPR000719), Serine/threonine-protein kinase domain (InterPro:IPR002290), Serine/threonine-protein kinase-like domain (InterPro:IPR017442), Protein kinase-like domain (InterPro:IPR011009), Serine/threonine-protein kinase, active site (InterPro:IPR008271); BEST Arabidopsis thaliana protein match is: Protein kinase …	86.8665	5.38083	0.495719	10.8546	1.89651e-27	1.83612e-25		AT5G50200	20.8711	4.48648	0.748495	5.994	2.04743e-09	1.36145e-07		AT4G22485	Bifunctional inhibitor/lipid-transfer protein/seed storage 2S albumin superfamily protein	Encodes a Protease inhibitor/seed storage/LTP family protein	Bifunctional inhibitor/lipid-transfer protein/seed storage 2S albumin superfamily protein; FUNCTIONS IN: molecular_function unknown; INVOLVED IN: lipid transport; LOCATED IN: cellular_component unknown; EXPRESSED IN: sperm cell; CONTAINS InterPro DOMAIN/s: Bifunctional inhibitor/plant lipid transfer protein/seed storage (InterPro:IPR016140), Plant lipid transfer protein/hydrophobic protein, helic…	10.6846	5.19537	0.659328	7.87979	3.2793e-15	1.08041e-13		AT5G24770
AT2G40880	30.1817	4.41685	0.640539	6.89552	5.36688e-12	1.39041e-10		AT1G78860	D-mannose binding lectin protein with Apple-like carbohydrate-binding domain	curculin-like (mannose-binding) lectin family protein, low similarity to Ser/Thr protein kinase (Zea mays) GI:2598067; contains Pfam profile PF01453: Lectin (probable mannose binding) but not the protein kinase domain of the Z. mays protein	D-mannose binding lectin protein with Apple-like carbohydrate-binding domain; FUNCTIONS IN: sugar binding; LOCATED IN: cell wall, plant-type cell wall; EXPRESSED IN: stem; CONTAINS InterPro DOMAIN/s: Curculin-like (mannose-binding) lectin (InterPro:IPR001480), Apple-like (InterPro:IPR003609); BEST Arabidopsis thaliana protein match is: D-mannose binding lectin protein with Apple-like carbohydrate…	59.7609	2.33737	0.345134	6.77235	1.26711e-11	1.34528e-09		AT5G51750	subtilase 1.3	--	subtilase 1.3 (SBT1.3); FUNCTIONS IN: identical protein binding, serine-type endopeptidase activity; INVOLVED IN: proteolysis, negative regulation of catalytic activity; LOCATED IN: apoplast; EXPRESSED IN: 26 plant structures; EXPRESSED DURING: 13 growth stages; CONTAINS InterPro DOMAIN/s: Protease-associated PA (InterPro:IPR003137), Proteinase inhibitor, propeptide (InterPro:IPR009020), Peptidas…	1207.71	5.37741	0.513107	10.4801	1.06619e-25	8.81464e-24		AT1G29280	14.0016	4.4792	0.848179	5.28096	1.28508e-07	5.00376e-06		AT4G18910	NOD26-like intrinsic protein 1;2	Encodes an aquaporin homolog. Functions in arsenite transport and tolerance.When expressed in yeast cells can conduct hydrogen peroxide into those cells.	NOD26-like intrinsic protein 1;2 (NIP1;2); FUNCTIONS IN: water channel activity, arsenite transmembrane transporter activity; INVOLVED IN: transport, hydrogen peroxide transmembrane transport, response to arsenic, arsenite transport; LOCATED IN: plasma membrane, membrane; EXPRESSED IN: 22 plant structures; EXPRESSED DURING: 13 growth stages; CONTAINS InterPro DOMAIN/s: Major intrinsic protein, co…	145.935	5.17337	0.372457	13.8898	7.29932e-44	1.83097e-41		AT1G71880
AT4G23870	29.3932	4.41669	0.658937	6.70275	2.04539e-11	4.81676e-10		AT1G32450	nitrate transporter 1.5	Transmembrane nitrate transporter. Involved in xylem transport of nitrate from root to shoot. Induced in response to nitrate. Not involved in nitrate uptake. expressed in root pericycle cells.	nitrate transporter 1.5 (NRT1.5); CONTAINS InterPro DOMAIN/s: Oligopeptide transporter (InterPro:IPR000109), Major facilitator superfamily, general substrate transporter (InterPro:IPR016196); BEST Arabidopsis thaliana protein match is: NITRATE TRANSPORTER 1.8 (TAIR:AT4G21680.1)	43.3189	2.32361	0.47254	4.91727	8.77606e-07	3.25611e-05		AT1G51805	Leucine-rich repeat protein kinase family protein	--	Leucine-rich repeat protein kinase family protein; FUNCTIONS IN: protein serine/threonine kinase activity, protein kinase activity, kinase activity, ATP binding; INVOLVED IN: protein amino acid phosphorylation; LOCATED IN: endomembrane system; EXPRESSED IN: 20 plant structures; EXPRESSED DURING: 13 growth stages; CONTAINS InterPro DOMAIN/s: Protein kinase, ATP binding site (InterPro:IPR017441), P…	71.9104	5.37001	0.410637	13.0773	4.44168e-39	7.60043e-37		AT5G41040	34.0683	4.46274	0.58346	7.64876	2.02933e-14	3.44082e-12		AT3G24420	alpha/beta-Hydrolases superfamily protein	--	alpha/beta-Hydrolases superfamily protein; FUNCTIONS IN: hydrolase activity; INVOLVED IN: biological_process unknown; LOCATED IN: endomembrane system; EXPRESSED IN: guard cell; CONTAINS InterPro DOMAIN/s: Alpha/beta hydrolase fold-1 (InterPro:IPR000073); BEST Arabidopsis thaliana protein match is: alpha/beta-Hydrolases superfamily protein (TAIR:AT4G37470.1)	1101.38	5.16914	0.388674	13.2994	2.33202e-40	4.85633e-38		AT3G12740
AT4G18250	283.606	4.38834	0.267412	16.4104	1.61058e-60	1.55333e-57		AT2G32020	Acyl-CoA N-acyltransferases (NAT) superfamily protein	--	Acyl-CoA N-acyltransferases (NAT) superfamily protein; FUNCTIONS IN: N-acetyltransferase activity; INVOLVED IN: response to abscisic acid stimulus, metabolic process; LOCATED IN: cellular_component unknown; EXPRESSED IN: stem, cotyledon, hypocotyl, root, stamen; EXPRESSED DURING: 4 anthesis, petal differentiation and expansion stage; CONTAINS InterPro DOMAIN/s: GCN5-related N-acetyltransferase, C…	23.7705	2.31538	0.470697	4.91905	8.69655e-07	3.23821e-05		AT1G17200	Uncharacterised protein family (UPF0497)	--	Uncharacterised protein family (UPF0497); CONTAINS InterPro DOMAIN/s: Uncharacterised protein family UPF0497, trans-membrane plant (InterPro:IPR006702), Uncharacterised protein family UPF0497, trans-membrane plant subgroup (InterPro:IPR006459); BEST Arabidopsis thaliana protein match is: Uncharacterised protein family (UPF0497) (TAIR:AT3G14380.1)	691.048	5.35065	0.292841	18.2715	1.39525e-74	1.28328e-71		AT1G68500	33.5772	4.44397	0.568113	7.82233	5.18547e-15	9.38973e-13		AT4G36250	aldehyde dehydrogenase 3F1	Encodes a putative aldehyde dehydrogenase. The gene is not responsive to osmotic stress and is expressed constitutively at a low level in plantlets and root cultures.	aldehyde dehydrogenase 3F1 (ALDH3F1); FUNCTIONS IN: 3-chloroallyl aldehyde dehydrogenase activity, aldehyde dehydrogenase (NAD) activity; INVOLVED IN: cellular aldehyde metabolic process, oxidation reduction, metabolic process; LOCATED IN: endoplasmic reticulum, membrane; EXPRESSED IN: 24 plant structures; EXPRESSED DURING: 13 growth stages; CONTAINS InterPro DOMAIN/s: Aldehyde/histidinol dehydro…	251.483	5.16293	0.294277	17.5445	6.55757e-69	6.57963e-66		AT2G20950
AT2G46650	164.434	4.38605	0.463788	9.45703	3.16815e-21	2.34222e-19		AT1G63360	Disease resistance protein (CC-NBS-LRR class) family	--	Disease resistance protein (CC-NBS-LRR class) family; FUNCTIONS IN: ATP binding; INVOLVED IN: N-terminal protein myristoylation, defense response; LOCATED IN: cellular_component unknown; CONTAINS InterPro DOMAIN/s: NB-ARC (InterPro:IPR002182), Disease resistance protein (InterPro:IPR000767); BEST Arabidopsis thaliana protein match is: Disease resistance protein (CC-NBS-LRR class) family (TAIR:AT1…	46.8384	2.30822	0.372797	6.19162	5.95492e-10	4.63476e-08		AT2G15090	3-ketoacyl-CoA synthase 8	Encodes KCS8, a member of the 3-ketoacyl-CoA synthase family involved in the biosynthesis of VLCFA (very long chain fatty acids).	3-ketoacyl-CoA synthase 8 (KCS8); FUNCTIONS IN: transferase activity, transferring acyl groups other than amino-acyl groups, catalytic activity, acyltransferase activity; INVOLVED IN: fatty acid elongation, very long-chain fatty acid metabolic process, response to osmotic stress; LOCATED IN: endoplasmic reticulum; EXPRESSED IN: 23 plant structures; EXPRESSED DURING: 13 growth stages; CONTAINS Int…	473.551	5.33375	0.553688	9.63313	5.79374e-22	3.80628e-20		AT1G75900	81.2377	4.42142	0.410042	10.7828	4.14935e-27	2.97652e-24		AT5G47330	alpha/beta-Hydrolases superfamily protein	--	alpha/beta-Hydrolases superfamily protein; FUNCTIONS IN: palmitoyl-(protein) hydrolase activity; INVOLVED IN: response to salt stress; LOCATED IN: endomembrane system; EXPRESSED IN: 12 plant structures; EXPRESSED DURING: LP.06 six leaves visible, LP.04 four leaves visible, 4 anthesis, petal differentiation and expansion stage; CONTAINS InterPro DOMAIN/s: Palmitoyl protein thioesterase (InterPro:I…	23.1002	5.14974	0.5726	8.9936	2.39258e-19	1.1895e-17		AT3G04640
AT2G15080	9.37879	4.34063	1.0514	4.12842	3.65257e-05	0.000286295		AT4G18195	purine permease 8	Member of a family of proteins related to PUP1, a purine transporter. May be involved in the transport of purine and purine derivatives such as cytokinins, across the plasma membrane.	purine permease 8 (PUP8); CONTAINS InterPro DOMAIN/s: Protein of unknown function DUF250 (InterPro:IPR004853); BEST Arabidopsis thaliana protein match is: purine permease 7 (TAIR:AT4G18197.1)	43.751	2.30567	0.466674	4.94064	7.78653e-07	2.96332e-05		AT5G02890	HXXXD-type acyl-transferase family protein	--	HXXXD-type acyl-transferase family protein; FUNCTIONS IN: transferase activity, transferring acyl groups other than amino-acyl groups, transferase activity; INVOLVED IN: biological_process unknown; LOCATED IN: cellular_component unknown; EXPRESSED IN: 21 plant structures; EXPRESSED DURING: 12 growth stages; CONTAINS InterPro DOMAIN/s: Transferase (InterPro:IPR003480); BEST Arabidopsis thaliana pr…	138.281	5.32329	0.484897	10.9782	4.86616e-28	4.88253e-26		AT5G44480	13.9589	4.4155	0.850911	5.18915	2.11259e-07	7.7716e-06		AT1G35180	TRAM, LAG1 and CLN8 (TLC) lipid-sensing domain containing protein	--	TRAM, LAG1 and CLN8 (TLC) lipid-sensing domain containing protein; FUNCTIONS IN: molecular_function unknown; INVOLVED IN: biological_process unknown; LOCATED IN: integral to membrane; CONTAINS InterPro DOMAIN/s: TRAM/LAG1/CLN8 homology domain (InterPro:IPR006634); BEST Arabidopsis thaliana protein match is: TRAM, LAG1 and CLN8 (TLC) lipid-sensing domain containing protein (TAIR:AT1G35170.1)	22.4199	5.13941	0.588075	8.73938	2.34387e-18	1.04946e-16		AT1G07820
AT1G66700	35.5247	4.32352	1.2774	3.38462	0.000712762	0.00394969		AT1G35230	arabinogalactan protein 5	Encodes arabinogalactan-protein (AGP5).	arabinogalactan protein 5 (AGP5); BEST Arabidopsis thaliana protein match is: arabinogalactan protein 10 (TAIR:AT4G09030.1)	6.81873	2.30411	0.611193	3.76987	0.000163335	0.00277857		AT1G01630	Sec14p-like phosphatidylinositol transfer family protein	--	Sec14p-like phosphatidylinositol transfer family protein; CONTAINS InterPro DOMAIN/s: Cellular retinaldehyde-binding/triple function, C-terminal (InterPro:IPR001251), Cellular retinaldehyde-binding/triple function, N-terminal (InterPro:IPR008273), Phosphatidylinositol transfer protein-like, N-terminal (InterPro:IPR011074); BEST Arabidopsis thaliana protein match is: Sec14p-like phosphatidylinosit…	268.722	5.32101	0.383586	13.8718	9.39367e-44	2.11588e-41		AT4G10250	111.293	4.40973	0.406358	10.8518	1.9546e-27	1.45821e-24		AT3G23560	MATE efflux family protein	Member of the multidrug and toxic compound extrusion (MATE) family, protects roots from inhibitory compounds.	ABERRANT LATERAL ROOT FORMATION 5 (ALF5); FUNCTIONS IN: antiporter activity, drug transmembrane transporter activity, transporter activity; INVOLVED IN: response to toxin; LOCATED IN: membrane; EXPRESSED IN: 18 plant structures; EXPRESSED DURING: 6 growth stages; CONTAINS InterPro DOMAIN/s: Multi antimicrobial extrusion protein MatE (InterPro:IPR002528); BEST Arabidopsis thaliana protein match is…	254.294	5.12553	0.330939	15.4878	4.19103e-54	1.7132e-51		AT5G39020
AT4G18197	356.527	4.31687	0.287098	15.0362	4.25107e-51	2.37366e-48		AT3G26520	tonoplast intrinsic protein 2	gamma tonoplast intrinsic protein 2 (TIP2). expressed throughout the plant and transcript level is increased upon NaCl or ABA treatments. NaCl stress-sensitive yeast mutant strains exhibit more resistance to salt when expressing this protein.	tonoplast intrinsic protein 2 (TIP2); FUNCTIONS IN: water channel activity; INVOLVED IN: response to salt stress, transport, defense response to bacterium, hydrogen peroxide transmembrane transport, water homeostasis; LOCATED IN: in 6 components; EXPRESSED IN: 25 plant structures; EXPRESSED DURING: 14 growth stages; CONTAINS InterPro DOMAIN/s: Major intrinsic protein, conserved site (InterPro:IPR…	338.312	2.30338	0.255265	9.02348	1.8221e-19	6.61804e-17		AT1G06350	Fatty acid desaturase family protein	--	Fatty acid desaturase family protein; FUNCTIONS IN: oxidoreductase activity, oxidoreductase activity, acting on paired donors, with oxidation of a pair of donors resulting in the reduction of molecular oxygen to two molecules of water; INVOLVED IN: oxidation reduction, lipid metabolic process; CONTAINS InterPro DOMAIN/s: Fatty acid desaturase, type 1, core (InterPro:IPR015876), Fatty acid desatur…	111.984	5.3124	0.606854	8.75399	2.05932e-18	1.07211e-16		AT3G57600	22.9507	4.40971	0.705667	6.24899	4.13111e-10	3.13209e-08		AT4G17970	aluminum-activated, malate transporter 12	Anion transporter involved in stomatal closure. Gene has 3 splicing variants.	aluminum-activated, malate transporter 12 (ALMT12); CONTAINS InterPro DOMAIN/s: Malate transporter, aliminium toerance (InterPro:IPR020966); BEST Arabidopsis thaliana protein match is: Aluminium activated malate transporter family protein (TAIR:AT5G46610.1)	31.5182	5.11487	0.528848	9.67172	3.97643e-22	2.45184e-20		AT1G71697
AT4G39950	628.346	4.30226	0.639637	6.72609	1.74278e-11	4.14091e-10		AT2G34810	FAD-binding Berberine family protein	--	FAD-binding Berberine family protein; FUNCTIONS IN: electron carrier activity, oxidoreductase activity, FAD binding, catalytic activity; INVOLVED IN: response to jasmonic acid stimulus, response to wounding; LOCATED IN: endomembrane system; EXPRESSED IN: 22 plant structures; EXPRESSED DURING: 13 growth stages; CONTAINS InterPro DOMAIN/s: FAD-binding, type 2 (InterPro:IPR016166), Berberine/berberi…	117.949	2.29503	0.431759	5.31555	1.06337e-07	5.04928e-06		AT1G35180	TRAM, LAG1 and CLN8 (TLC) lipid-sensing domain containing protein	--	TRAM, LAG1 and CLN8 (TLC) lipid-sensing domain containing protein; FUNCTIONS IN: molecular_function unknown; INVOLVED IN: biological_process unknown; LOCATED IN: integral to membrane; CONTAINS InterPro DOMAIN/s: TRAM/LAG1/CLN8 homology domain (InterPro:IPR006634); BEST Arabidopsis thaliana protein match is: TRAM, LAG1 and CLN8 (TLC) lipid-sensing domain containing protein (TAIR:AT1G35170.1)	22.4199	5.27616	0.590516	8.93483	4.07821e-19	2.23381e-17		AT2G29350	7.00002	4.40691	1.12257	3.92574	8.64639e-05	0.00145152		AT4G24140	alpha/beta-Hydrolases superfamily protein	--	alpha/beta-Hydrolases superfamily protein; FUNCTIONS IN: hydrolase activity; LOCATED IN: endomembrane system; EXPRESSED IN: 10 plant structures; EXPRESSED DURING: 4 anthesis, F mature embryo stage, petal differentiation and expansion stage, E expanded cotyledon stage, D bilateral stage; CONTAINS InterPro DOMAIN/s: Alpha/beta hydrolase fold-1 (InterPro:IPR000073); BEST Arabidopsis thaliana protein…	6.6604	5.1075	0.674477	7.57253	3.66013e-14	1.09181e-12		AT2G18690
AT4G25850	82.5939	4.30183	0.431925	9.95966	2.28844e-23	2.20709e-21		AT1G23090	sulfate transporter 91	Encodes AST91 mRNA for sulfate transporter.	sulfate transporter 91 (AST91); FUNCTIONS IN: sulfate transmembrane transporter activity; INVOLVED IN: sulfate transport, transport, transmembrane transport; LOCATED IN: integral to membrane, membrane; EXPRESSED IN: 22 plant structures; EXPRESSED DURING: 13 growth stages; CONTAINS InterPro DOMAIN/s: Sulphate transporter (InterPro:IPR011547), Sulphate transporter/antisigma-factor antagonist STAS (…	323.807	2.29325	0.309839	7.4014	1.34752e-13	2.03633e-11		AT2G22000	elicitor peptide 6 precursor	--	elicitor peptide 6 precursor (PROPEP6)	96.8496	5.27456	0.353957	14.9017	3.21236e-50	1.02767e-47		AT2G28710	6.64404	4.40327	1.09456	4.02286	5.74962e-05	0.0010341		AT5G18430	GDSL-like Lipase/Acylhydrolase superfamily protein	--	GDSL-like Lipase/Acylhydrolase superfamily protein; FUNCTIONS IN: hydrolase activity, acting on ester bonds, carboxylesterase activity; INVOLVED IN: lipid metabolic process; LOCATED IN: endomembrane system; EXPRESSED IN: 12 plant structures; EXPRESSED DURING: 7 growth stages; CONTAINS InterPro DOMAIN/s: Lipase, GDSL (InterPro:IPR001087); BEST Arabidopsis thaliana protein match is: Li-tolerant lip…	31.822	5.07586	0.712624	7.12279	1.05768e-12	2.72111e-11		AT3G53730
AT3G16530	1294.31	4.29449	0.836894	5.13146	2.87508e-07	3.53029e-06		AT4G21903	MATE efflux family protein	--	MATE efflux family protein; FUNCTIONS IN: antiporter activity, drug transmembrane transporter activity; INVOLVED IN: drug transmembrane transport, transmembrane transport; LOCATED IN: membrane; CONTAINS InterPro DOMAIN/s: Multi antimicrobial extrusion protein MatE (InterPro:IPR002528); BEST Arabidopsis thaliana protein match is: MATE efflux family protein (TAIR:AT4G21910.3)	13.8113	2.28594	0.628468	3.63732	0.00027549	0.00428832		AT3G28910	myb domain protein 30	transcription factor myb homologue	myb domain protein 30 (MYB30); CONTAINS InterPro DOMAIN/s: SANT, DNA-binding (InterPro:IPR001005), Homeodomain-like (InterPro:IPR009057), Myb, DNA-binding (InterPro:IPR014778), HTH transcriptional regulator, Myb-type, DNA-binding (InterPro:IPR017930), Homeodomain-related (InterPro:IPR012287), Myb transcription factor (InterPro:IPR015495); BEST Arabidopsis thaliana protein match is: myb domain pro…	632.853	5.2639	0.472647	11.1371	8.2797e-29	8.87214e-27		AT1G55740	38.6156	4.37723	0.546095	8.0155	1.09686e-15	2.17468e-13		AT3G47600	myb domain protein 94	Encodes a putative transcription factor (MYB94).	myb domain protein 94 (MYB94); CONTAINS InterPro DOMAIN/s: SANT, DNA-binding (InterPro:IPR001005), Homeodomain-like (InterPro:IPR009057), Myb, DNA-binding (InterPro:IPR014778), HTH transcriptional regulator, Myb-type, DNA-binding (InterPro:IPR017930), Homeodomain-related (InterPro:IPR012287), Myb transcription factor (InterPro:IPR015495); BEST Arabidopsis thaliana protein match is: myb domain pro…	752.785	5.07424	0.323521	15.6844	1.93338e-55	8.36812e-53		AT1G19025
AT1G64710	2929.85	4.29265	0.207135	20.724	2.10604e-95	1.11715e-91		AT4G23250	kinases;protein kinases	--	EMBRYO DEFECTIVE 1290 (EMB1290); FUNCTIONS IN: protein kinase activity, kinase activity; INVOLVED IN: protein amino acid autophosphorylation, embryo development ending in seed dormancy; LOCATED IN: plasma membrane; EXPRESSED IN: stem; CONTAINS InterPro DOMAIN/s: Protein kinase, ATP binding site (InterPro:IPR017441), Serine/threonine-protein kinase domain (InterPro:IPR002290), Protein of unknown f…	259.368	2.28256	0.382181	5.97245	2.33716e-09	1.60219e-07		AT1G48750	Bifunctional inhibitor/lipid-transfer protein/seed storage 2S albumin superfamily protein	--	Bifunctional inhibitor/lipid-transfer protein/seed storage 2S albumin superfamily protein; FUNCTIONS IN: lipid binding; INVOLVED IN: lipid transport; LOCATED IN: endomembrane system; EXPRESSED IN: 22 plant structures; EXPRESSED DURING: 13 growth stages; CONTAINS InterPro DOMAIN/s: Bifunctional inhibitor/plant lipid transfer protein/seed storage (InterPro:IPR016140), Plant lipid transfer protein/s…	918.793	5.25007	0.348945	15.0456	3.69242e-51	1.23495e-48		AT4G38420	353.271	4.36592	0.230459	18.9445	4.90228e-80	3.04775e-76		AT5G45950	GDSL-like Lipase/Acylhydrolase superfamily protein	--	GDSL-like Lipase/Acylhydrolase superfamily protein; FUNCTIONS IN: hydrolase activity, acting on ester bonds, carboxylesterase activity; INVOLVED IN: lipid metabolic process; LOCATED IN: endomembrane system; EXPRESSED IN: 20 plant structures; EXPRESSED DURING: 13 growth stages; CONTAINS InterPro DOMAIN/s: Lipase, GDSL (InterPro:IPR001087); BEST Arabidopsis thaliana protein match is: GDSL-like Lipa…	110.453	5.06583	0.399863	12.6689	8.79199e-37	1.38625e-34		AT4G20320
AT1G21100	175.332	4.28393	0.441942	9.69341	3.21602e-22	2.66553e-20		AT1G11350	S-domain-1 13	--	S-domain-1 13 (SD1-13); CONTAINS InterPro DOMAIN/s: Curculin-like (mannose-binding) lectin (InterPro:IPR001480), Apple-like (InterPro:IPR003609), Protein kinase, ATP binding site (InterPro:IPR017441), PAN-2 domain (InterPro:IPR013227), Serine/threonine-protein kinase domain (InterPro:IPR002290), Serine-threonine/tyrosine-protein kinase (InterPro:IPR001245), Serine/threonine-protein kinase, active…	151.058	2.27529	0.273649	8.31464	9.20344e-17	2.38174e-14		AT2G05520	glycine-rich protein 3	Encodes a glycine-rich protein that is expressed mainly in stems and leaves. mRNA levels are upregulated in response to ABA, salicylic acid and ethylene but downregulated in response to dessication.	glycine-rich protein 3 (GRP-3); FUNCTIONS IN: molecular_function unknown; INVOLVED IN: response to ethylene stimulus, response to desiccation, response to abscisic acid stimulus, response to salicylic acid stimulus; LOCATED IN: endomembrane system; EXPRESSED IN: 22 plant structures; EXPRESSED DURING: 14 growth stages; CONTAINS InterPro DOMAIN/s: Glycine rich protein (InterPro:IPR010800); BEST Ara…	2474.51	5.23194	0.468792	11.1605	6.36595e-29	6.85473e-27		AT3G14760	12.8765	4.36154	0.866033	5.03623	4.74794e-07	1.63083e-05		AT4G39720	VQ motif-containing protein	--	VQ motif-containing protein; CONTAINS InterPro DOMAIN/s: VQ (InterPro:IPR008889); BEST Arabidopsis thaliana protein match is: VQ motif-containing protein (TAIR:AT1G35830.1)	31.7665	5.06342	0.530265	9.54885	1.31144e-21	7.78189e-20		AT1G62360
AT4G18205	299.304	4.27747	0.257042	16.6411	3.5115e-62	3.72535e-59		AT4G31500	cytochrome P450, family 83, subfamily B, polypeptide 1	Encodes an oxime-metabolizing enzyme in the biosynthetic pathway of glucosinolates. Is required for phytochrome signal transduction in red light. Mutation confers auxin overproduction.	cytochrome P450, family 83, subfamily B, polypeptide 1 (CYP83B1); FUNCTIONS IN: oxidoreductase activity, acting on paired donors, with incorporation or reduction of molecular oxygen, NADH or NADPH as one donor, and incorporation of one atom of oxygen, oxygen binding; INVOLVED IN: in 9 processes; LOCATED IN: mitochondrion, endoplasmic reticulum, plasma membrane, membrane; EXPRESSED IN: 24 plant st…	1716.73	2.27066	0.552363	4.11081	3.94279e-05	0.000844132		AT2G16630	Pollen Ole e 1 allergen and extensin family protein	--	Pollen Ole e 1 allergen and extensin family protein; LOCATED IN: endomembrane system; EXPRESSED IN: 21 plant structures; EXPRESSED DURING: 13 growth stages; CONTAINS InterPro DOMAIN/s: Pollen Ole e 1 allergen/extensin (InterPro:IPR006041)	189.148	5.2238	0.334015	15.6394	3.9219e-55	1.54593e-52		AT3G04720	19.1308	4.34224	0.732254	5.92997	3.02998e-09	1.90303e-07		AT1G24400	lysine histidine transporter 2	High-affinity transporter for neutral and acidic amino acids, expressed in tapetum tissue of anthers	lysine histidine transporter 2 (LHT2); CONTAINS InterPro DOMAIN/s: Amino acid transporter, transmembrane (InterPro:IPR013057); BEST Arabidopsis thaliana protein match is: Transmembrane amino acid transporter family protein (TAIR:AT1G67640.1)	15.7602	5.0633	0.627545	8.06843	7.12093e-16	2.52307e-14		AT1G44100
AT1G06160	101.945	4.27241	0.522045	8.18399	2.74598e-16	1.18664e-14		AT5G51950	Glucose-methanol-choline (GMC) oxidoreductase family protein	--	Glucose-methanol-choline (GMC) oxidoreductase family protein; FUNCTIONS IN: aldehyde-lyase activity, oxidoreductase activity, acting on CH-OH group of donors, FAD binding; INVOLVED IN: response to salt stress; LOCATED IN: endomembrane system; EXPRESSED IN: 11 plant structures; EXPRESSED DURING: 4 anthesis, C globular stage, F mature embryo stage, petal differentiation and expansion stage, E expan…	22.2235	2.26578	0.429029	5.28118	1.28356e-07	5.93159e-06		AT5G46880	homeobox-7	--	homeobox-7 (HB-7); FUNCTIONS IN: DNA binding, sequence-specific DNA binding transcription factor activity; INVOLVED IN: regulation of transcription, DNA-dependent, regulation of transcription; LOCATED IN: nucleus; EXPRESSED IN: 22 plant structures; EXPRESSED DURING: 6 growth stages; CONTAINS InterPro DOMAIN/s: Homeobox (InterPro:IPR001356), Homeobox, conserved site (InterPro:IPR017970), Homeodoma…	1757.1	5.20025	0.463274	11.225	3.07368e-29	3.42669e-27		AT1G01030	6.15349	4.2836	1.11264	3.84994	0.000118145	0.00189796		AT4G39340	Protein of unknown function (DUF1278)	--	Protein of unknown function (DUF1278); FUNCTIONS IN: molecular_function unknown; INVOLVED IN: biological_process unknown; LOCATED IN: endomembrane system; CONTAINS InterPro DOMAIN/s: Protein of unknown function DUF1278 (InterPro:IPR010701); BEST Arabidopsis thaliana protein match is: Protein of unknown function (DUF1278) (TAIR:AT2G21750.1)	23.1387	5.0544	0.583845	8.6571	4.83939e-18	2.11534e-16		AT4G02330
AT2G16895	5.67941	4.26632	1.20084	3.55279	0.000381168	0.0023187		AT2G29320	NAD(P)-binding Rossmann-fold superfamily protein	--	NAD(P)-binding Rossmann-fold superfamily protein; FUNCTIONS IN: oxidoreductase activity, binding, catalytic activity; INVOLVED IN: oxidation reduction, metabolic process; LOCATED IN: cellular_component unknown; EXPRESSED IN: 21 plant structures; EXPRESSED DURING: 13 growth stages; CONTAINS InterPro DOMAIN/s: NAD(P)-binding domain (InterPro:IPR016040), Glucose/ribitol dehydrogenase (InterPro:IPR00…	26.2596	2.26419	0.544435	4.15879	3.19934e-05	0.000709923		AT4G23020	--	--	unknown protein; BEST Arabidopsis thaliana protein match is: unknown protein (TAIR:AT4G11780.1)	27.9692	5.18378	0.522261	9.92567	3.21944e-23	2.32241e-21		AT2G20875	21.1262	4.28127	0.68311	6.26732	3.67307e-10	2.83085e-08		AT5G21950	alpha/beta-Hydrolases superfamily protein	--	alpha/beta-Hydrolases superfamily protein; CONTAINS InterPro DOMAIN/s: Alpha/beta hydrolase fold-1 (InterPro:IPR000073); BEST Arabidopsis thaliana protein match is: alpha/beta-Hydrolases superfamily protein (TAIR:AT4G33180.1)	198.543	5.05066	0.312395	16.1676	8.54186e-59	4.48936e-56		AT5G46110
AT5G59320	424.556	4.2584	0.284958	14.9439	1.70581e-50	9.04844e-48		AT2G18210	--	--	unknown protein; BEST Arabidopsis thaliana protein match is: unknown protein (TAIR:AT4G36500.1)	48.1024	2.2626	0.286826	7.8884	3.06097e-15	6.21286e-13		AT3G47600	myb domain protein 94	Encodes a putative transcription factor (MYB94).	myb domain protein 94 (MYB94); CONTAINS InterPro DOMAIN/s: SANT, DNA-binding (InterPro:IPR001005), Homeodomain-like (InterPro:IPR009057), Myb, DNA-binding (InterPro:IPR014778), HTH transcriptional regulator, Myb-type, DNA-binding (InterPro:IPR017930), Homeodomain-related (InterPro:IPR012287), Myb transcription factor (InterPro:IPR015495); BEST Arabidopsis thaliana protein match is: myb domain pro…	752.785	5.18231	0.323749	16.0072	1.13874e-57	5.12991e-55		AT4G35030	11.9285	4.2567	0.865548	4.91792	8.74678e-07	2.76502e-05		AT1G72970	Glucose-methanol-choline (GMC) oxidoreductase family protein	Originally identified as a mutation that causes floral organs to fuse together. About 10-20% of mutants also have defects in ovules. Mutants have reduced fertility most likely as because of fusions that pistil emergence. The protein has similarity to the mandelonitrile lyase family of FAD containing oxidoreductases and is predicted to be secreted (SignalP).It is expressed in all tissue layers of …	HOTHEAD (HTH); CONTAINS InterPro DOMAIN/s: Glucose-methanol-choline oxidoreductase, N-terminal (InterPro:IPR000172), Glucose-methanol-choline oxidoreductase (InterPro:IPR012132), Glucose-methanol-choline oxidoreductase, C-terminal (InterPro:IPR007867); BEST Arabidopsis thaliana protein match is: Glucose-methanol-choline (GMC) oxidoreductase family protein (TAIR:AT1G12570.1)	1158.89	5.02466	0.242263	20.7405	1.4937e-95	6.59439e-92		AT3G45290
AT1G30740	2.71557	4.25636	1.49588	2.84538	0.00443588	0.0185386		AT3G50280	HXXXD-type acyl-transferase family protein	--	HXXXD-type acyl-transferase family protein; FUNCTIONS IN: transferase activity, transferring acyl groups other than amino-acyl groups, transferase activity; INVOLVED IN: biological_process unknown; LOCATED IN: cellular_component unknown; EXPRESSED IN: 20 plant structures; EXPRESSED DURING: 12 growth stages; CONTAINS InterPro DOMAIN/s: Transferase (InterPro:IPR003480); BEST Arabidopsis thaliana pr…	76.1266	2.26206	0.356972	6.33681	2.34574e-10	1.99032e-08		AT5G07760	formin homology 2 domain-containing protein / FH2 domain-containing protein	--	formin homology 2 domain-containing protein / FH2 domain-containing protein; FUNCTIONS IN: actin binding; INVOLVED IN: cellular component organization, actin cytoskeleton organization; LOCATED IN: chloroplast; EXPRESSED IN: shoot apex; CONTAINS InterPro DOMAIN/s: Actin-binding FH2/DRF autoregulatory (InterPro:IPR003104), Actin-binding FH2 (InterPro:IPR015425); BEST Arabidopsis thaliana protein ma…	31.9335	5.14407	0.525612	9.78683	1.28258e-22	8.83841e-21		AT3G09020	11.8768	4.22277	0.860393	4.90795	9.20341e-07	2.87045e-05		AT5G47380	Protein of unknown function, DUF547	--	Protein of unknown function, DUF547; FUNCTIONS IN: molecular_function unknown; INVOLVED IN: biological_process unknown; LOCATED IN: cellular_component unknown; EXPRESSED IN: 13 plant structures; EXPRESSED DURING: 8 growth stages; CONTAINS InterPro DOMAIN/s: Protein of unknown function DUF547 (InterPro:IPR006869); BEST Arabidopsis thaliana protein match is: Protein of unknown function, DUF547 (TAI…	136.59	5.00818	0.30212	16.5768	1.02542e-61	6.46719e-59		AT1G25390
AT4G39510	209.22	4.25584	0.280572	15.1685	5.72021e-52	3.46775e-49		AT5G24160	squalene monoxygenase 6	--	squalene monoxygenase 6 (SQE6); FUNCTIONS IN: squalene monooxygenase activity, oxidoreductase activity, FAD binding; INVOLVED IN: sterol biosynthetic process; LOCATED IN: endomembrane system, integral to membrane; EXPRESSED IN: 12 plant structures; EXPRESSED DURING: 9 growth stages; CONTAINS InterPro DOMAIN/s: Squalene epoxidase (InterPro:IPR013698), FAD dependent oxidoreductase (InterPro:IPR0060…	56.6445	2.25962	0.449855	5.02301	5.08675e-07	2.02911e-05		AT2G03530	ureide permease 2	Mediate high-affinity uracil and 5-FU (a toxic uracil analogue) transport when expressed in yeast and Xenopus oocytes.Involved in allantoin transport.	ureide permease 2 (UPS2); FUNCTIONS IN: uracil:cation symporter activity; LOCATED IN: plasma membrane; EXPRESSED IN: 25 plant structures; EXPRESSED DURING: 10 growth stages; BEST Arabidopsis thaliana protein match is: ureide permease 1 (TAIR:AT2G03590.1)	23.0346	5.13744	0.590065	8.70656	3.1324e-18	1.60802e-16		AT5G48180	134.886	4.17365	0.325773	12.8115	1.41318e-37	2.02748e-34		AT5G55340	MBOAT (membrane bound O-acyl transferase) family protein	--	MBOAT (membrane bound O-acyl transferase) family protein; CONTAINS InterPro DOMAIN/s: Wax synthase (InterPro:IPR017088); BEST Arabidopsis thaliana protein match is: MBOAT (membrane bound O-acyl transferase) family protein (TAIR:AT5G55350.1)	57.1318	4.97842	0.465526	10.6942	1.08372e-26	9.27208e-25		AT4G10340
AT2G28500	48.7675	4.2549	0.500423	8.50259	1.85405e-17	9.08527e-16		AT1G77210	sugar transporter 14	AtSTP14 belongs to the family of sugar transport proteins (AtSTPs)in volved in monosaccharide transport. Heterologous expression in yeast revealed that AtSTP14 is the transporter specifc for galactose and does not transport other monosaccharides such as glucose or fructose.	sugar transport protein 14 (STP14); FUNCTIONS IN: galactose transmembrane transporter activity, carbohydrate transmembrane transporter activity, sugar:hydrogen symporter activity; INVOLVED IN: transport, transmembrane transport; LOCATED IN: plasma membrane, membrane; EXPRESSED IN: 20 plant structures; EXPRESSED DURING: 10 growth stages; CONTAINS InterPro DOMAIN/s: Sugar transporter, conserved sit…	7.20141	2.25833	0.64245	3.51518	0.000439456	0.00624222		AT5G45960	GDSL-like Lipase/Acylhydrolase superfamily protein	--	GDSL-like Lipase/Acylhydrolase superfamily protein; FUNCTIONS IN: lipase activity, hydrolase activity, acting on ester bonds, carboxylesterase activity; INVOLVED IN: lipid metabolic process; LOCATED IN: endomembrane system; EXPRESSED IN: 11 plant structures; EXPRESSED DURING: 6 growth stages; CONTAINS InterPro DOMAIN/s: Lipase, GDSL (InterPro:IPR001087); BEST Arabidopsis thaliana protein match is…	59.5529	5.12582	0.468784	10.9343	7.90376e-28	7.75411e-26		AT4G14640	8.39507	4.14009	0.994761	4.1619	3.15617e-05	0.00061704		AT5G06270	--	--	unknown protein; FUNCTIONS IN: molecular_function unknown; INVOLVED IN: biological_process unknown; LOCATED IN: chloroplast; EXPRESSED IN: 21 plant structures; EXPRESSED DURING: 11 growth stages; BEST Arabidopsis thaliana protein match is: unknown protein (TAIR:AT3G11600.1)	75.3191	4.96018	0.560989	8.84185	9.41497e-19	4.35357e-17		AT5G47910
AT1G06360	310.979	4.24539	0.234661	18.0916	3.71345e-73	6.566e-70		AT5G36160	Tyrosine transaminase family protein	--	Tyrosine transaminase family protein; FUNCTIONS IN: 1-aminocyclopropane-1-carboxylate synthase activity, pyridoxal phosphate binding, transferase activity, transferring nitrogenous groups, transaminase activity, catalytic activity; INVOLVED IN: tyrosine catabolic process to phosphoenolpyruvate, cellular amino acid and derivative metabolic process, biosynthetic process; LOCATED IN: cellular_compon…	65.9708	2.25788	0.286837	7.87164	3.50012e-15	6.96759e-13		AT4G21620	glycine-rich protein	--	glycine-rich protein; FUNCTIONS IN: molecular_function unknown; INVOLVED IN: biological_process unknown; LOCATED IN: endomembrane system; EXPRESSED IN: 22 plant structures; EXPRESSED DURING: 13 growth stages; BEST Arabidopsis thaliana protein match is: unknown protein (TAIR:AT2G19000.1)	133.912	5.11122	0.421957	12.1131	9.00077e-34	1.22644e-31		AT5G02110	11.403	4.12293	0.86267	4.77927	1.75936e-06	5.0953e-05		AT1G52910	Protein of unknown function (DUF1218)	--	Protein of unknown function (DUF1218); FUNCTIONS IN: molecular_function unknown; INVOLVED IN: biological_process unknown; LOCATED IN: endomembrane system; EXPRESSED IN: 20 plant structures; EXPRESSED DURING: 13 growth stages; CONTAINS InterPro DOMAIN/s: Protein of unknown function DUF1218 (InterPro:IPR009606); BEST Arabidopsis thaliana protein match is: Protein of unknown function (DUF1218) (TAIR…	25.2626	4.94247	0.494026	10.0045	1.45682e-23	9.95597e-22		AT2G28080
AT2G29350	6.06507	4.24169	1.24606	3.40409	0.000663854	0.00371164		AT3G05400	Major facilitator superfamily protein	--	Major facilitator superfamily protein; FUNCTIONS IN: carbohydrate transmembrane transporter activity, sugar:hydrogen symporter activity; INVOLVED IN: transport, transmembrane transport; LOCATED IN: integral to membrane, membrane; EXPRESSED IN: 16 plant structures; EXPRESSED DURING: 8 growth stages; CONTAINS InterPro DOMAIN/s: Sugar transporter, conserved site (InterPro:IPR005829), Major facilitat…	14.4565	2.25752	0.611234	3.69338	0.00022129	0.0035487		AT5G41900	alpha/beta-Hydrolases superfamily protein	--	alpha/beta-Hydrolases superfamily protein; FUNCTIONS IN: hydrolase activity; LOCATED IN: endomembrane system; EXPRESSED IN: 9 plant structures; EXPRESSED DURING: 4 anthesis, C globular stage, petal differentiation and expansion stage, LP.08 eight leaves visible; CONTAINS InterPro DOMAIN/s: Alpha/beta hydrolase fold-1 (InterPro:IPR000073); BEST Arabidopsis thaliana protein match is: alpha/beta-Hyd…	24.5906	5.10367	0.605662	8.4266	3.55868e-17	1.65377e-15		AT5G43330	74.0276	4.10714	0.402949	10.1927	2.13733e-24	1.24573e-21		AT5G26280	TRAF-like family protein	--	TRAF-like family protein; FUNCTIONS IN: molecular_function unknown; INVOLVED IN: biological_process unknown; LOCATED IN: membrane; EXPRESSED IN: 7 plant structures; EXPRESSED DURING: seedling growth; CONTAINS InterPro DOMAIN/s: TRAF-like (InterPro:IPR008974), MATH (InterPro:IPR002083); BEST Arabidopsis thaliana protein match is: TRAF-like family protein (TAIR:AT5G26260.1)	35.3797	4.93938	0.597115	8.27207	1.31652e-16	4.98471e-15		AT1G70160
AT5G15160	27.5181	4.23519	0.65701	6.44615	1.14723e-10	2.44643e-09		AT4G18540	--	--	unknown protein	15.9956	2.25629	0.511713	4.40929	1.03711e-05	0.000267388		AT1G71691	GDSL-like Lipase/Acylhydrolase superfamily protein	--	GDSL-like Lipase/Acylhydrolase superfamily protein; FUNCTIONS IN: hydrolase activity, acting on ester bonds, carboxylesterase activity; INVOLVED IN: lipid metabolic process; LOCATED IN: endomembrane system; EXPRESSED IN: 10 plant structures; EXPRESSED DURING: 6 growth stages; CONTAINS InterPro DOMAIN/s: Lipase, GDSL (InterPro:IPR001087); BEST Arabidopsis thaliana protein match is: GDSL-like Lipas…	32.1453	5.0885	0.557497	9.1274	7.0163e-20	4.06504e-18		AT3G29770	29.7229	4.10379	0.575773	7.12744	1.0225e-12	1.27138e-10		AT5G41900	alpha/beta-Hydrolases superfamily protein	--	alpha/beta-Hydrolases superfamily protein; FUNCTIONS IN: hydrolase activity; LOCATED IN: endomembrane system; EXPRESSED IN: 9 plant structures; EXPRESSED DURING: 4 anthesis, C globular stage, petal differentiation and expansion stage, LP.08 eight leaves visible; CONTAINS InterPro DOMAIN/s: Alpha/beta hydrolase fold-1 (InterPro:IPR000073); BEST Arabidopsis thaliana protein match is: alpha/beta-Hyd…	24.5906	4.93813	0.603702	8.17973	2.8447e-16	1.05106e-14		AT4G02410
AT2G40610	5.37012	4.22589	1.18407	3.56894	0.00035843	0.002197		AT3G29030	expansin A5	Encodes an expansin. Naming convention from the Expansin Working Group (Kende et al, 2004. Plant Mol Bio)	expansin A5 (EXPA5); INVOLVED IN: plant-type cell wall modification involved in multidimensional cell growth, unidimensional cell growth, plant-type cell wall loosening; LOCATED IN: endomembrane system, extracellular region; EXPRESSED IN: 21 plant structures; EXPRESSED DURING: 13 growth stages; CONTAINS InterPro DOMAIN/s: Pollen allergen, N-terminal (InterPro:IPR014734), Rare lipoprotein A (Inter…	65.4734	2.24397	0.305828	7.33735	2.17868e-13	3.15421e-11		AT3G26450	Polyketide cyclase/dehydrase and lipid transport superfamily protein	--	Polyketide cyclase/dehydrase and lipid transport superfamily protein; FUNCTIONS IN: molecular_function unknown; INVOLVED IN: response to biotic stimulus, defense response; LOCATED IN: cellular_component unknown; EXPRESSED IN: 22 plant structures; EXPRESSED DURING: 14 growth stages; CONTAINS InterPro DOMAIN/s: Bet v I allergen (InterPro:IPR000916); BEST Arabidopsis thaliana protein match is: Polyk…	47.4872	5.08349	0.431583	11.7787	5.0252e-32	6.26702e-30		AT5G16560	165.67	4.0861	0.321441	12.7118	5.0852e-37	6.77458e-34		AT2G22000	elicitor peptide 6 precursor	--	elicitor peptide 6 precursor (PROPEP6)	96.8496	4.93706	0.353096	13.9822	2.00231e-44	5.26179e-42		AT4G16690
AT5G57780	8.24773	4.22478	1.00843	4.18945	2.79625e-05	0.000225507		AT1G45010	TRAM, LAG1 and CLN8 (TLC) lipid-sensing domain containing protein	--	TRAM, LAG1 and CLN8 (TLC) lipid-sensing domain containing protein; FUNCTIONS IN: molecular_function unknown; INVOLVED IN: biological_process unknown; LOCATED IN: endomembrane system, integral to membrane; CONTAINS InterPro DOMAIN/s: TRAM/LAG1/CLN8 homology domain (InterPro:IPR006634); BEST Arabidopsis thaliana protein match is: TRAM, LAG1 and CLN8 (TLC) lipid-sensing domain containing protein (TA…	23.314	2.23468	0.456724	4.89284	9.93906e-07	3.60997e-05		AT1G04220	3-ketoacyl-CoA synthase 2	Encodes KCS2, a member of the 3-ketoacyl-CoA synthase family involved in the biosynthesis of VLCFA (very long chain fatty acids).	3-ketoacyl-CoA synthase 2 (KCS2); FUNCTIONS IN: fatty acid elongase activity; INVOLVED IN: response to wounding, response to osmotic stress, suberin biosynthetic process; LOCATED IN: membrane; EXPRESSED IN: 17 plant structures; EXPRESSED DURING: 6 growth stages; CONTAINS InterPro DOMAIN/s: Thiolase-like (InterPro:IPR016039), Very-long-chain 3-ketoacyl-CoA synthase (InterPro:IPR012392), 3-Oxoacyl-…	271.928	5.07735	0.370593	13.7006	1.0067e-42	2.09641e-40		AT5G06710	25.9408	4.07516	0.61436	6.63318	3.28532e-11	3.12625e-09		AT1G29660	GDSL-like Lipase/Acylhydrolase superfamily protein	--	GDSL-like Lipase/Acylhydrolase superfamily protein; FUNCTIONS IN: hydrolase activity, acting on ester bonds, carboxylesterase activity; INVOLVED IN: lipid metabolic process; LOCATED IN: apoplast, nucleus; EXPRESSED IN: 19 plant structures; EXPRESSED DURING: 10 growth stages; CONTAINS InterPro DOMAIN/s: Lipase, GDSL (InterPro:IPR001087); BEST Arabidopsis thaliana protein match is: GDSL-like Lipase…	16.2362	4.92313	0.600683	8.19589	2.48749e-16	9.22839e-15		AT3G48650
AT3G22555	2.59366	4.21777	1.49875	2.81418	0.00489012	0.0201238		AT2G44230	Plant protein of unknown function (DUF946)	--	Plant protein of unknown function (DUF946); FUNCTIONS IN: molecular_function unknown; INVOLVED IN: N-terminal protein myristoylation; LOCATED IN: chloroplast; EXPRESSED IN: 21 plant structures; EXPRESSED DURING: 12 growth stages; CONTAINS InterPro DOMAIN/s: Protein of unknown function DUF946 (InterPro:IPR009291); BEST Arabidopsis thaliana protein match is: Plant protein of unknown function (DUF94…	6.42333	2.23342	0.614215	3.63623	0.00027666	0.0043033		AT5G55340	MBOAT (membrane bound O-acyl transferase) family protein	--	MBOAT (membrane bound O-acyl transferase) family protein; CONTAINS InterPro DOMAIN/s: Wax synthase (InterPro:IPR017088); BEST Arabidopsis thaliana protein match is: MBOAT (membrane bound O-acyl transferase) family protein (TAIR:AT5G55350.1)	57.1318	5.05168	0.467446	10.807	3.1903e-27	3.02243e-25		AT1G08165	5.42149	4.00625	1.12567	3.55898	0.000372296	0.00507209		AT1G01630	Sec14p-like phosphatidylinositol transfer family protein	--	Sec14p-like phosphatidylinositol transfer family protein; CONTAINS InterPro DOMAIN/s: Cellular retinaldehyde-binding/triple function, C-terminal (InterPro:IPR001251), Cellular retinaldehyde-binding/triple function, N-terminal (InterPro:IPR008273), Phosphatidylinositol transfer protein-like, N-terminal (InterPro:IPR011074); BEST Arabidopsis thaliana protein match is: Sec14p-like phosphatidylinosit…	268.722	4.92299	0.383381	12.841	9.66455e-38	1.65376e-35		AT5G22060
AT4G19430	12.5348	4.21721	0.924016	4.564	5.01891e-06	4.80556e-05		AT4G18205	Nucleotide-sugar transporter family protein	--	Nucleotide-sugar transporter family protein; CONTAINS InterPro DOMAIN/s: Protein of unknown function DUF250 (InterPro:IPR004853); BEST Arabidopsis thaliana protein match is: purine permease 7 (TAIR:AT4G18197.1)	158.022	2.23218	0.284327	7.85075	4.13556e-15	8.00174e-13		AT5G21950	alpha/beta-Hydrolases superfamily protein	--	alpha/beta-Hydrolases superfamily protein; CONTAINS InterPro DOMAIN/s: Alpha/beta hydrolase fold-1 (InterPro:IPR000073); BEST Arabidopsis thaliana protein match is: alpha/beta-Hydrolases superfamily protein (TAIR:AT4G33180.1)	198.543	5.03452	0.313644	16.0517	5.56252e-58	2.66928e-55		AT5G13080	44.5466	4.00357	0.477757	8.37994	5.29554e-17	1.26625e-14		AT1G32780	GroES-like zinc-binding dehydrogenase family protein	--	GroES-like zinc-binding dehydrogenase family protein; FUNCTIONS IN: oxidoreductase activity, zinc ion binding; INVOLVED IN: oxidation reduction; EXPRESSED IN: 12 plant structures; EXPRESSED DURING: LP.04 four leaves visible, 4 anthesis, LP.02 two leaves visible, petal differentiation and expansion stage, D bilateral stage; CONTAINS InterPro DOMAIN/s: GroES-like (InterPro:IPR011032), Alcohol dehyd…	7.1006	4.92278	0.684567	7.19109	6.42761e-13	1.69514e-11		AT2G31880
AT4G35030	11.1765	4.21611	0.928947	4.53859	5.66326e-06	5.35724e-05		AT4G34610	BEL1-like homeodomain 6	--	BEL1-like homeodomain 6 (BLH6); FUNCTIONS IN: DNA binding, sequence-specific DNA binding transcription factor activity; INVOLVED IN: regulation of transcription, DNA-dependent, regulation of transcription; EXPRESSED IN: 21 plant structures; EXPRESSED DURING: 13 growth stages; CONTAINS InterPro DOMAIN/s: Homeobox (InterPro:IPR001356), Homeodomain-like (InterPro:IPR009057), POX (InterPro:IPR006563)…	5.39384	2.22418	0.676501	3.28777	0.00100984	0.0120361		AT3G20395	RING/U-box superfamily protein	--	RING/U-box superfamily protein; FUNCTIONS IN: zinc ion binding; LOCATED IN: endomembrane system; CONTAINS InterPro DOMAIN/s: Zinc finger, RING-type (InterPro:IPR001841), Zinc finger, C3HC4 RING-type (InterPro:IPR018957); BEST Arabidopsis thaliana protein match is: RING/U-box superfamily protein (TAIR:AT5G66070.1)	9.77792	4.99953	0.637025	7.84825	4.21881e-15	1.68098e-13		AT2G35910	14.7067	3.98023	0.764366	5.20723	1.9168e-07	7.1932e-06		AT4G19970	--	--	CONTAINS InterPro DOMAIN/s: Nucleotide-diphospho-sugar transferase, predicted (InterPro:IPR005069); BEST Arabidopsis thaliana protein match is: Nucleotide-diphospho-sugar transferase family protein (TAIR:AT5G44820.1)	8.15669	4.91674	0.67002	7.3382	2.1649e-13	5.94379e-12		AT2G31890
AT4G16880	5.42085	4.21288	1.20166	3.50588	0.000455093	0.00269388		AT4G39950	cytochrome P450, family 79, subfamily B, polypeptide 2	Belongs to cytochrome P450 and is involved in tryptophan metabolism. Converts Trp to indo-3-acetaldoxime (IAOx), a precursor to IAA and indole glucosinolates.	cytochrome P450, family 79, subfamily B, polypeptide 2 (CYP79B2); FUNCTIONS IN: electron carrier activity, monooxygenase activity, iron ion binding, oxygen binding, heme binding; INVOLVED IN: in 8 processes; LOCATED IN: chloroplast; EXPRESSED IN: 25 plant structures; EXPRESSED DURING: 13 growth stages; CONTAINS InterPro DOMAIN/s: Cytochrome P450 (InterPro:IPR001128), Cytochrome P450, E-class, gro…	664.455	2.21842	0.534101	4.15356	3.27345e-05	0.000722498		AT4G39340	Protein of unknown function (DUF1278)	--	Protein of unknown function (DUF1278); FUNCTIONS IN: molecular_function unknown; INVOLVED IN: biological_process unknown; LOCATED IN: endomembrane system; CONTAINS InterPro DOMAIN/s: Protein of unknown function DUF1278 (InterPro:IPR010701); BEST Arabidopsis thaliana protein match is: Protein of unknown function (DUF1278) (TAIR:AT2G21750.1)	23.1387	4.99766	0.587615	8.505	1.81593e-17	8.77128e-16		AT4G23550	7.28076	3.9501	0.990449	3.98819	6.65799e-05	0.00116929		AT3G17050	--	--	--	54.1765	4.89692	0.449966	10.8829	1.39102e-27	1.25411e-25		AT4G34680
AT1G35210	67.215	4.20994	0.412016	10.2179	1.64885e-24	1.78496e-22		AT3G53210	nodulin MtN21 /EamA-like transporter family protein	--	nodulin MtN21 /EamA-like transporter family protein; LOCATED IN: membrane; EXPRESSED IN: 22 plant structures; EXPRESSED DURING: 13 growth stages; CONTAINS InterPro DOMAIN/s: Protein of unknown function DUF6, transmembrane (InterPro:IPR000620); BEST Arabidopsis thaliana protein match is: Walls Are Thin 1 (TAIR:AT1G75500.2)	48.3076	2.21221	0.391936	5.64432	1.65838e-08	9.51066e-07		AT3G47295	--	--	unknown protein; FUNCTIONS IN: molecular_function unknown; INVOLVED IN: biological_process unknown; LOCATED IN: endomembrane system; EXPRESSED IN: 22 plant structures; EXPRESSED DURING: 13 growth stages	40.2221	4.93217	0.470922	10.4734	1.14429e-25	9.39001e-24		AT4G13345	19.0959	3.92732	0.68782	5.70981	1.13103e-08	6.02712e-07		AT3G49260	IQ-domain 21	--	IQ-domain 21 (iqd21); CONTAINS InterPro DOMAIN/s: IQ calmodulin-binding region (InterPro:IPR000048); BEST Arabidopsis thaliana protein match is: IQ-domain 2 (TAIR:AT5G03040.3)	68.3976	4.88808	0.392128	12.4655	1.15109e-35	1.64994e-33		AT1G35750
AT4G18540	24.4434	4.20918	0.694777	6.05832	1.37553e-09	2.48181e-08		AT2G22170	Lipase/lipooxygenase, PLAT/LH2 family protein	--	Lipase/lipooxygenase, PLAT/LH2 family protein; FUNCTIONS IN: molecular_function unknown; INVOLVED IN: biological_process unknown; LOCATED IN: thylakoid, chloroplast, membrane; EXPRESSED IN: 19 plant structures; EXPRESSED DURING: 13 growth stages; CONTAINS InterPro DOMAIN/s: Lipoxygenase, LH2 (InterPro:IPR001024), Lipase/lipooxygenase, PLAT/LH2 (InterPro:IPR008976); BEST Arabidopsis thaliana prote…	11.6996	2.20529	0.485966	4.53794	5.68057e-06	0.000158071		AT3G60220	TOXICOS EN LEVADURA 4	Encodes a putative RING-H2 zinc finger protein ATL4 (ATL4).	TOXICOS EN LEVADURA 4 (ATL4); FUNCTIONS IN: zinc ion binding; EXPRESSED IN: 18 plant structures; EXPRESSED DURING: 11 growth stages; CONTAINS InterPro DOMAIN/s: Zinc finger, RING-type (InterPro:IPR001841), Zinc finger, C3HC4 RING-type (InterPro:IPR018957); BEST Arabidopsis thaliana protein match is: RING/U-box superfamily protein (TAIR:AT1G72200.1)	144.961	4.92907	0.36103	13.6528	1.94231e-42	3.96987e-40		AT2G17470	14.192	3.91804	0.793895	4.93521	8.00642e-07	2.57462e-05		AT3G23430	phosphate 1	mutant is deficient in the transfer of phosphate from root epidermal and cortical cells to the xylem. encodes protein with the mainly hydrophilic N-terminal and the C-terminal containing 6 potential membrane-spanning domains.	phosphate 1 (PHO1); INVOLVED IN: cellular response to phosphate starvation, phosphate transport; LOCATED IN: integral to membrane; EXPRESSED IN: 13 plant structures; EXPRESSED DURING: 6 growth stages; CONTAINS InterPro DOMAIN/s: EXS, C-terminal (InterPro:IPR004342), SPX, N-terminal (InterPro:IPR004331); BEST Arabidopsis thaliana protein match is: EXS (ERD1/XPR1/SYG1) family protein (TAIR:AT1G6874…	12.7104	4.86987	0.578808	8.41362	3.9753e-17	1.59838e-15		AT1G70560
AT2G29720	679.87	4.20884	0.318307	13.2226	6.50073e-40	1.8391e-37		AT3G04110	glutamate receptor 1.1	putative glutamate receptor (GLR1.1). Contains a functional cation - permeable pore domain. Involved in cellular cation homeostasis.	glutamate receptor 1.1 (GLR1.1); FUNCTIONS IN: intracellular ligand-gated ion channel activity, cation channel activity; INVOLVED IN: cellular calcium ion homeostasis, response to light stimulus, cellular cation homeostasis; LOCATED IN: endomembrane system, membrane; EXPRESSED IN: 16 plant structures; EXPRESSED DURING: 9 growth stages; CONTAINS InterPro DOMAIN/s: Extracellular solute-binding prot…	71.9682	2.2029	0.329479	6.686	2.29353e-11	2.35064e-09		AT5G18460	Protein of Unknown Function (DUF239)	--	Protein of Unknown Function (DUF239); INVOLVED IN: biological_process unknown; LOCATED IN: endomembrane system; EXPRESSED IN: 22 plant structures; EXPRESSED DURING: 12 growth stages; CONTAINS InterPro DOMAIN/s: Protein of unknown function DUF239, plant (InterPro:IPR004314); BEST Arabidopsis thaliana protein match is: Protein of Unknown Function (DUF239) (TAIR:AT1G23340.2)	477.77	4.90864	0.541371	9.06705	1.22285e-19	6.93912e-18		AT1G34580	14.3165	3.91124	0.763814	5.12067	3.04447e-07	1.08987e-05		AT1G02190	Fatty acid hydroxylase superfamily	--	Fatty acid hydroxylase superfamily; FUNCTIONS IN: oxidoreductase activity, iron ion binding, catalytic activity; INVOLVED IN: oxidation reduction, fatty acid biosynthetic process; LOCATED IN: endoplasmic reticulum; EXPRESSED IN: 12 plant structures; EXPRESSED DURING: 6 growth stages; CONTAINS InterPro DOMAIN/s: Fatty acid hydroxylase (InterPro:IPR006694), Uncharacterised protein, Wax2 C-terminal …	765.341	4.86208	0.365651	13.297	2.40806e-40	4.9678e-38		AT1G24140
AT1G79250	2.48232	4.19947	1.49628	2.80661	0.00500664	0.0205158		AT2G37290	Ypt/Rab-GAP domain of gyp1p superfamily protein	--	Ypt/Rab-GAP domain of gyp1p superfamily protein; FUNCTIONS IN: RAB GTPase activator activity; INVOLVED IN: regulation of Rab GTPase activity; LOCATED IN: chloroplast; CONTAINS InterPro DOMAIN/s: RabGAP/TBC (InterPro:IPR000195); BEST Arabidopsis thaliana protein match is: Ypt/Rab-GAP domain of gyp1p superfamily protein (TAIR:AT3G55020.1)	12.3096	2.19922	0.547893	4.01396	5.97091e-05	0.00119908		AT4G01950	glycerol-3-phosphate acyltransferase 3	Encodes a member of a family of proteins with glycerol-3-phosphate acyltransferase activity.	glycerol-3-phosphate acyltransferase 3 (GPAT3); FUNCTIONS IN: acyltransferase activity; INVOLVED IN: metabolic process; EXPRESSED IN: 14 plant structures; EXPRESSED DURING: 9 growth stages; CONTAINS InterPro DOMAIN/s: Phospholipid/glycerol acyltransferase (InterPro:IPR002123); BEST Arabidopsis thaliana protein match is: glycerol-3-phosphate acyltransferase 2 (TAIR:AT1G02390.1)	1897.52	4.90644	0.454645	10.7918	3.76306e-27	3.54982e-25		AT3G01490	51.4734	3.90487	0.43922	8.89046	6.08576e-19	1.99132e-16		AT4G21620	glycine-rich protein	--	glycine-rich protein; FUNCTIONS IN: molecular_function unknown; INVOLVED IN: biological_process unknown; LOCATED IN: endomembrane system; EXPRESSED IN: 22 plant structures; EXPRESSED DURING: 13 growth stages; BEST Arabidopsis thaliana protein match is: unknown protein (TAIR:AT2G19000.1)	133.912	4.85648	0.421227	11.5294	9.3825e-31	1.03555e-28		AT3G26520
AT5G52340	2.41638	4.19817	1.49429	2.80947	0.00496227	0.0203812		AT4G17090	chloroplast beta-amylase	Encodes a beta-amylase targeted to the chloroplast. Transgenic BMY8 RNAi lines fail to accumulate maltose during cold shock suggesting that maltose accumulation coincides with BMY8 expression. Apart from maltose, the sugar content of the RNAi lines were similar to wildtype (glucose and sucrose unaffected).	chloroplast beta-amylase (CT-BMY); CONTAINS InterPro DOMAIN/s: Glycoside hydrolase, family 14, conserved site (InterPro:IPR018238), Glycoside hydrolase, family 14 (InterPro:IPR001554), Glycoside hydrolase, catalytic core (InterPro:IPR017853), Glycoside hydrolase, family 14B, plant (InterPro:IPR001371), Glycoside hydrolase, subgroup, catalytic core (InterPro:IPR013781); BEST Arabidopsis thaliana p…	2222.16	2.19395	0.23687	9.26227	2.00126e-20	8.12392e-18		AT2G30432	Homeodomain-like superfamily protein	Encodes TRICHOMELESS1 (TCL1), a single-repeat MYB-type transcription factor that negatively regulates trichome formation by suppressing GL1 (GLABRA1). In a tandem repeat with AT2g30424 and AT2g30420.	TRICHOMELESS1 (TCL1); FUNCTIONS IN: DNA binding; INVOLVED IN: regulation of trichome morphogenesis; CONTAINS InterPro DOMAIN/s: SANT, DNA-binding (InterPro:IPR001005), Myb, DNA-binding (InterPro:IPR014778), Homeodomain-related (InterPro:IPR012287), MYB-like (InterPro:IPR017877), Myb transcription factor (InterPro:IPR015495); BEST Arabidopsis thaliana protein match is: Homeodomain-like superfamily…	12.616	4.89694	0.624968	7.83549	4.67008e-15	1.84744e-13		AT5G41050	14.1707	3.90193	0.757545	5.15075	2.59446e-07	9.41426e-06		AT3G26450	Polyketide cyclase/dehydrase and lipid transport superfamily protein	--	Polyketide cyclase/dehydrase and lipid transport superfamily protein; FUNCTIONS IN: molecular_function unknown; INVOLVED IN: response to biotic stimulus, defense response; LOCATED IN: cellular_component unknown; EXPRESSED IN: 22 plant structures; EXPRESSED DURING: 14 growth stages; CONTAINS InterPro DOMAIN/s: Bet v I allergen (InterPro:IPR000916); BEST Arabidopsis thaliana protein match is: Polyk…	47.4872	4.83842	0.430016	11.2517	2.27125e-29	2.22825e-27		AT3G10010
AT1G54120	2.40104	4.19314	1.49468	2.80537	0.00502583	0.0205865		AT2G30432	Homeodomain-like superfamily protein	Encodes TRICHOMELESS1 (TCL1), a single-repeat MYB-type transcription factor that negatively regulates trichome formation by suppressing GL1 (GLABRA1). In a tandem repeat with AT2g30424 and AT2g30420.	TRICHOMELESS1 (TCL1); FUNCTIONS IN: DNA binding; INVOLVED IN: regulation of trichome morphogenesis; CONTAINS InterPro DOMAIN/s: SANT, DNA-binding (InterPro:IPR001005), Myb, DNA-binding (InterPro:IPR014778), Homeodomain-related (InterPro:IPR012287), MYB-like (InterPro:IPR017877), Myb transcription factor (InterPro:IPR015495); BEST Arabidopsis thaliana protein match is: Homeodomain-like superfamily…	12.616	2.19328	0.527611	4.157	3.22461e-05	0.000714765		AT5G43760	3-ketoacyl-CoA synthase 20	Encodes KCS20, a member of the 3-ketoacyl-CoA synthase family involved in the biosynthesis of VLCFA (very long chain fatty acids).	3-ketoacyl-CoA synthase 20 (KCS20); FUNCTIONS IN: fatty acid elongase activity; INVOLVED IN: response to cold, response to light stimulus, response to osmotic stress; LOCATED IN: membrane; EXPRESSED IN: 28 plant structures; EXPRESSED DURING: 13 growth stages; CONTAINS InterPro DOMAIN/s: Thiolase-like (InterPro:IPR016039), Very-long-chain 3-ketoacyl-CoA synthase (InterPro:IPR012392), 3-Oxoacyl-[ac…	1665.56	4.89466	0.310159	15.7811	4.19558e-56	1.74742e-53		AT4G27890	5.35656	3.8977	1.20767	3.22745	0.00124897	0.0140753		AT4G24510	HXXXD-type acyl-transferase family protein	Involved in C28 to C30 fatty acid elongation.	ECERIFERUM 2 (CER2); FUNCTIONS IN: transferase activity, transferring acyl groups other than amino-acyl groups, transferase activity; INVOLVED IN: wax biosynthetic process; LOCATED IN: nucleus; EXPRESSED IN: 23 plant structures; EXPRESSED DURING: 13 growth stages; CONTAINS InterPro DOMAIN/s: Transferase (InterPro:IPR003480); BEST Arabidopsis thaliana protein match is: HXXXD-type acyl-transferase …	112.919	4.81947	0.389874	12.3616	4.21647e-35	5.81715e-33		AT3G50950
AT5G53380	2.52314	4.17532	1.50369	2.77671	0.00549119	0.0221254		AT1G17744	--	--	unknown protein; FUNCTIONS IN: molecular_function unknown; INVOLVED IN: biological_process unknown; LOCATED IN: cellular_component unknown; EXPRESSED IN: stem	233.36	2.18938	0.248264	8.81877	1.15721e-18	3.68579e-16		AT2G36050	ovate family protein 15	--	ovate family protein 15 (OFP15); LOCATED IN: chloroplast; EXPRESSED IN: sepal, carpel, stamen; EXPRESSED DURING: 4 anthesis, petal differentiation and expansion stage; CONTAINS InterPro DOMAIN/s: Protein of unknown function DUF623 (InterPro:IPR006458); BEST Arabidopsis thaliana protein match is: ovate family protein 18 (TAIR:AT3G52540.1)	153.984	4.86687	0.359669	13.5315	1.01919e-41	1.92287e-39		AT1G76090	18.1368	3.87853	0.678458	5.71668	1.08623e-08	5.82165e-07		AT5G18460	Protein of Unknown Function (DUF239)	--	Protein of Unknown Function (DUF239); INVOLVED IN: biological_process unknown; LOCATED IN: endomembrane system; EXPRESSED IN: 22 plant structures; EXPRESSED DURING: 12 growth stages; CONTAINS InterPro DOMAIN/s: Protein of unknown function DUF239, plant (InterPro:IPR004314); BEST Arabidopsis thaliana protein match is: Protein of Unknown Function (DUF239) (TAIR:AT1G23340.2)	477.77	4.81124	0.541181	8.89026	6.09686e-19	2.88803e-17		AT5G65530
AT4G23250	393.662	4.17492	0.333023	12.5364	4.71735e-36	1.07627e-33		AT1G70170	matrix metalloproteinase	mutant has Late flowering; Early senescence; Matrix Metalloproteinase	matrix metalloproteinase (MMP); FUNCTIONS IN: metallopeptidase activity, metalloendopeptidase activity, zinc ion binding; INVOLVED IN: proteolysis, metabolic process; LOCATED IN: anchored to membrane; EXPRESSED IN: 7 plant structures; EXPRESSED DURING: L mature pollen stage, M germinated pollen stage, 4 anthesis, petal differentiation and expansion stage; CONTAINS InterPro DOMAIN/s: Peptidase M10…	51.6321	2.18783	0.344142	6.35734	2.05278e-10	1.77819e-08		AT1G17840	white-brown complex homolog protein 11	Encodes a plasma membrane-localized ATP-binding cassette transporter, that is required for cutin transport to the extracellular matrix.	white-brown complex homolog protein 11 (WBC11); FUNCTIONS IN: ATPase activity, coupled to transmembrane movement of substances, fatty acid transporter activity; INVOLVED IN: cutin transport, fatty acid transport; LOCATED IN: plasma membrane, external side of plasma membrane; EXPRESSED IN: 26 plant structures; EXPRESSED DURING: 13 growth stages; CONTAINS InterPro DOMAIN/s: ATPase, AAA+ type, core …	1371.54	4.85165	0.259601	18.6889	6.09818e-78	6.73056e-75		AT4G25200	58.89	3.87372	0.459608	8.42832	3.50654e-17	8.60533e-15		AT1G68500	--	--	unknown protein; BEST Arabidopsis thaliana protein match is: unknown protein (TAIR:AT1G25422.1)	15.297	4.80411	0.543347	8.8417	9.4274e-19	4.35357e-17		AT5G10510
AT1G35350	8.43642	4.17379	1.07335	3.88857	0.000100836	0.000713182		AT5G28262	--	--	--	3.64365	2.18613	0.679995	3.21493	0.00130477	0.01457		AT3G52480	--	--	unknown protein; FUNCTIONS IN: molecular_function unknown; INVOLVED IN: biological_process unknown; LOCATED IN: endomembrane system; EXPRESSED IN: 10 plant structures; EXPRESSED DURING: LP.04 four leaves visible, 4 anthesis, petal differentiation and expansion stage	52.0126	4.85067	0.500363	9.69429	3.18842e-22	2.14577e-20		AT3G22740	21.4959	3.86398	0.651038	5.9351	2.93661e-09	1.86295e-07		AT4G14746	--	--	CONTAINS InterPro DOMAIN/s: EGF-like (InterPro:IPR006210)	181.668	4.80249	0.338061	14.206	8.41139e-46	2.41134e-43		AT4G38552
AT4G12300	11.3706	4.15373	0.94869	4.37838	1.19563e-05	0.000105306		AT1G72260	thionin 2.1	Encodes a thionin which is a cysteine rich protein having antimicrobial properties. Thi2.1 is expressed in response to a variety of pathogens and induced by ethylene and jasmonic acid. Belongs to the plant thionin (PR-13) family with the following members: At1g66100, At5g36910, At1g72260, At2g15010, At1g12663, At1g12660.	thionin 2.1 (THI2.1); FUNCTIONS IN: toxin receptor binding; INVOLVED IN: response to jasmonic acid stimulus, defense response, jasmonic acid mediated signaling pathway; LOCATED IN: endomembrane system; EXPRESSED IN: 15 plant structures; EXPRESSED DURING: 9 growth stages; CONTAINS InterPro DOMAIN/s: Thionin (InterPro:IPR001010); BEST Arabidopsis thaliana protein match is: Plant thionin (TAIR:AT1G6…	4.49735	2.18475	0.683	3.19875	0.00138024	0.0152044		AT1G23340	Protein of Unknown Function (DUF239)	--	Protein of Unknown Function (DUF239); FUNCTIONS IN: molecular_function unknown; INVOLVED IN: biological_process unknown; LOCATED IN: endomembrane system; EXPRESSED IN: 12 plant structures; EXPRESSED DURING: 6 growth stages; CONTAINS InterPro DOMAIN/s: Protein of unknown function DUF239, plant (InterPro:IPR004314); BEST Arabidopsis thaliana protein match is: Protein of Unknown Function (DUF239) (T…	99.2556	4.82138	0.497387	9.69342	3.2159e-22	2.15768e-20		AT4G24040	48.593	3.84637	0.453331	8.48467	2.16324e-17	5.68262e-15		AT5G55330	MBOAT (membrane bound O-acyl transferase) family protein	--	MBOAT (membrane bound O-acyl transferase) family protein; FUNCTIONS IN: acyltransferase activity; INVOLVED IN: biological_process unknown; LOCATED IN: thylakoid; EXPRESSED IN: 8 plant structures; EXPRESSED DURING: 6 growth stages; CONTAINS InterPro DOMAIN/s: Wax synthase (InterPro:IPR017088); BEST Arabidopsis thaliana protein match is: MBOAT (membrane bound O-acyl transferase) family protein (TAI…	21.6571	4.79432	0.592342	8.09384	5.78149e-16	2.07176e-14		AT5G38310
AT2G18690	477.409	4.13154	0.281993	14.6512	1.32326e-48	5.84936e-46		AT1G76790	O-methyltransferase family protein	--	O-methyltransferase family protein; FUNCTIONS IN: methyltransferase activity, O-methyltransferase activity, protein dimerization activity; LOCATED IN: cytosol; EXPRESSED IN: 19 plant structures; EXPRESSED DURING: 13 growth stages; CONTAINS InterPro DOMAIN/s: Winged helix-turn-helix transcription repressor DNA-binding (InterPro:IPR011991), Plant methyltransferase dimerisation (InterPro:IPR012967),…	129.12	2.18031	0.471134	4.62779	3.69585e-06	0.000110571		AT4G08910	--	--	unknown protein; BEST Arabidopsis thaliana protein match is: unknown protein (TAIR:AT1G78170.1)	19.2709	4.80513	0.589556	8.15043	3.62645e-16	1.5789e-14		AT2G20870	28.1001	3.82008	0.571922	6.67936	2.3998e-11	2.31911e-09		AT5G44020	HAD superfamily, subfamily IIIB acid phosphatase	--	HAD superfamily, subfamily IIIB acid phosphatase ; FUNCTIONS IN: acid phosphatase activity; INVOLVED IN: biological_process unknown; LOCATED IN: chloroplast, vacuole, membrane; EXPRESSED IN: 23 plant structures; EXPRESSED DURING: 13 growth stages; CONTAINS InterPro DOMAIN/s: Acid phosphatase (Class B) (InterPro:IPR005519), Vegetative storage protein/acid phosphatase (InterPro:IPR014403), Acid pho…	7.71412	4.7842	0.659032	7.25944	3.88703e-13	1.04637e-11		AT2G14080
AT2G20870	34.3237	4.13123	0.607214	6.80359	1.02047e-11	2.53243e-10		AT5G15160	BANQUO 2	BNQ2 belongs to a family of atypical non-DNA binding basic helix-loop-helix (bHLH) proteins that heterodimerize with and negatively regulate bHLH transcription factors. Directly and negatively regulated by AP3 and PI in petals.Required for appropriate regulation of flowering time.	BANQUO 2 (BNQ2); FUNCTIONS IN: DNA binding, sequence-specific DNA binding transcription factor activity; INVOLVED IN: photomorphogenesis, regulation of timing of transition from vegetative to reproductive phase; LOCATED IN: vacuole; EXPRESSED IN: 21 plant structures; EXPRESSED DURING: 12 growth stages; CONTAINS InterPro DOMAIN/s: Helix-loop-helix DNA-binding domain (InterPro:IPR001092); BEST Arab…	15.9542	2.17992	0.560976	3.88593	0.000101937	0.00188428		AT1G30530	UDP-glucosyl transferase 78D1	The At1g30530 gene encodes a UDP-rhamnose:flavonol-3-O-rhamnosyltransferase (UGT78D1) attaching a rhamnosyl residue to the 3-O-position of the flavonols kaempferol and quercetin	UDP-glucosyl transferase 78D1 (UGT78D1); CONTAINS InterPro DOMAIN/s: UDP-glucuronosyl/UDP-glucosyltransferase (InterPro:IPR002213); BEST Arabidopsis thaliana protein match is: UDP-glucosyl transferase 78D2 (TAIR:AT5G17050.1)	665.676	4.78589	0.322847	14.824	1.02423e-49	3.18435e-47		AT1G12110	24.0275	3.81634	0.636725	5.9937	2.05119e-09	1.36145e-07		AT5G28630	glycine-rich protein	--	glycine-rich protein; BEST Arabidopsis thaliana protein match is: unknown protein (TAIR:AT5G28610.1)	123.939	4.78341	0.451613	10.5918	3.25213e-26	2.69878e-24		AT3G26650
AT5G64770	5.20294	4.12572	1.22315	3.37302	0.000743483	0.00408897		AT4G10770	oligopeptide transporter 7	oligopeptide transporter	oligopeptide transporter 7 (OPT7); CONTAINS InterPro DOMAIN/s: Tetrapeptide transporter, OPT1/isp4 (InterPro:IPR004648), Oligopeptide transporter OPT superfamily (InterPro:IPR004813); BEST Arabidopsis thaliana protein match is: oligopeptide transporter 1 (TAIR:AT4G27730.1)	29.5615	2.17774	0.482194	4.51631	6.29265e-06	0.00017301		AT4G15630	Uncharacterised protein family (UPF0497)	--	Uncharacterised protein family (UPF0497); FUNCTIONS IN: molecular_function unknown; INVOLVED IN: biological_process unknown; LOCATED IN: plasma membrane; EXPRESSED IN: 23 plant structures; EXPRESSED DURING: 13 growth stages; CONTAINS InterPro DOMAIN/s: Uncharacterised protein family UPF0497, trans-membrane plant (InterPro:IPR006702), Uncharacterised protein family UPF0497, trans-membrane plant su…	268.127	4.78374	0.592198	8.07793	6.58738e-16	2.82899e-14		AT1G78530	32.9859	3.80731	0.508844	7.48227	7.30477e-14	1.15459e-11		AT1G75880	SGNH hydrolase-type esterase superfamily protein	--	SGNH hydrolase-type esterase superfamily protein; CONTAINS InterPro DOMAIN/s: Lipase, GDSL, active site (InterPro:IPR008265), Lipase, GDSL (InterPro:IPR001087), Esterase, SGNH hydrolase-type (InterPro:IPR013830); BEST Arabidopsis thaliana protein match is: GDSL-like Lipase/Acylhydrolase superfamily protein (TAIR:AT1G75890.2)	5.35071	4.78281	0.705238	6.78184	1.18655e-11	2.71418e-10		AT4G24510
AT3G01550	24.4812	4.12533	0.637709	6.469	9.86564e-11	2.12086e-09		AT2G05520	glycine-rich protein 3	Encodes a glycine-rich protein that is expressed mainly in stems and leaves. mRNA levels are upregulated in response to ABA, salicylic acid and ethylene but downregulated in response to dessication.	glycine-rich protein 3 (GRP-3); FUNCTIONS IN: molecular_function unknown; INVOLVED IN: response to ethylene stimulus, response to desiccation, response to abscisic acid stimulus, response to salicylic acid stimulus; LOCATED IN: endomembrane system; EXPRESSED IN: 22 plant structures; EXPRESSED DURING: 14 growth stages; CONTAINS InterPro DOMAIN/s: Glycine rich protein (InterPro:IPR010800); BEST Ara…	2474.51	2.17447	0.467144	4.65483	3.24252e-06	9.87205e-05		AT5G47380	Protein of unknown function, DUF547	--	Protein of unknown function, DUF547; FUNCTIONS IN: molecular_function unknown; INVOLVED IN: biological_process unknown; LOCATED IN: cellular_component unknown; EXPRESSED IN: 13 plant structures; EXPRESSED DURING: 8 growth stages; CONTAINS InterPro DOMAIN/s: Protein of unknown function DUF547 (InterPro:IPR006869); BEST Arabidopsis thaliana protein match is: Protein of unknown function, DUF547 (TAI…	136.59	4.77099	0.304556	15.6654	2.60855e-55	1.04693e-52		AT3G60720	6.82294	3.79068	1.04824	3.61624	0.000298917	0.00420128		AT1G23200	Plant invertase/pectin methylesterase inhibitor superfamily	--	Plant invertase/pectin methylesterase inhibitor superfamily; FUNCTIONS IN: enzyme inhibitor activity, pectinesterase activity; INVOLVED IN: cell wall modification; LOCATED IN: endomembrane system, cell wall, plant-type cell wall; EXPRESSED IN: 8 plant structures; EXPRESSED DURING: 4 anthesis, petal differentiation and expansion stage; CONTAINS InterPro DOMAIN/s: Pectinesterase, active site (Inter…	7.6305	4.77463	0.690507	6.91467	4.68955e-12	1.1301e-10		AT5G66900
AT3G49700	2.82691	4.12096	1.52213	2.70736	0.00678201	0.0264183		AT2G31690	alpha/beta-Hydrolases superfamily protein	encodes a triacylglycerol lipase located in plastoglobuli and involved in the degradation of triacylglycerol. It also has impact on leaf senescence and maintaining the structural integrity of thylakoids.	alpha/beta-Hydrolases superfamily protein; CONTAINS InterPro DOMAIN/s: Lipase, class 3 (InterPro:IPR002921); BEST Arabidopsis thaliana protein match is: alpha/beta-Hydrolases superfamily protein (TAIR:AT1G05800.1)	7.98884	2.17431	0.621924	3.49611	0.000472102	0.0065951		AT2G04080	MATE efflux family protein	--	MATE efflux family protein; FUNCTIONS IN: antiporter activity, drug transmembrane transporter activity, transporter activity; INVOLVED IN: drug transmembrane transport, transmembrane transport; LOCATED IN: membrane; CONTAINS InterPro DOMAIN/s: MATE family transporter related protein (InterPro:IPR015521), Multi antimicrobial extrusion protein MatE (InterPro:IPR002528); BEST Arabidopsis thaliana pr…	8.51576	4.76588	0.679914	7.00954	2.39097e-12	7.37126e-11		AT4G13210	25.7822	3.78788	0.575319	6.58398	4.58033e-11	4.20288e-09		AT2G18660	plant natriuretic peptide A	Encodes PNP-A (Plant Natriuretic Peptide A). PNPs are a class of systemically mobile molecules distantly related to expansins; their biological role has remained elusive. PNP-A contains a signal peptide domain and is secreted into the extracellular space. Co-expression analyses using microarray data suggest that PNP-A may function as a component of plant defence response and SAR in particular, an…	plant natriuretic peptide A (PNP-A); LOCATED IN: extracellular region, cell wall; EXPRESSED IN: 19 plant structures; EXPRESSED DURING: 13 growth stages; CONTAINS InterPro DOMAIN/s: Barwin-related endoglucanase (InterPro:IPR009009), Pollen allergen, N-terminal (InterPro:IPR014734), Rare lipoprotein A (InterPro:IPR005132), Expansin 45, endoglucanase-like (InterPro:IPR007112); BEST Arabidopsis thali…	592.931	4.77016	0.387876	12.2982	9.26661e-35	1.26266e-32		AT1G19790
AT1G07900	8.5121	4.12096	1.06649	3.86405	0.000111524	0.000782509		AT4G23680	Polyketide cyclase/dehydrase and lipid transport superfamily protein	--	Polyketide cyclase/dehydrase and lipid transport superfamily protein; FUNCTIONS IN: molecular_function unknown; INVOLVED IN: response to biotic stimulus, defense response; LOCATED IN: cellular_component unknown; EXPRESSED IN: 19 plant structures; EXPRESSED DURING: 9 growth stages; CONTAINS InterPro DOMAIN/s: Bet v I allergen (InterPro:IPR000916); BEST Arabidopsis thaliana protein match is: Polyke…	10.4548	2.17414	0.628555	3.45894	0.000542296	0.00742173		AT4G36250	aldehyde dehydrogenase 3F1	Encodes a putative aldehyde dehydrogenase. The gene is not responsive to osmotic stress and is expressed constitutively at a low level in plantlets and root cultures.	aldehyde dehydrogenase 3F1 (ALDH3F1); FUNCTIONS IN: 3-chloroallyl aldehyde dehydrogenase activity, aldehyde dehydrogenase (NAD) activity; INVOLVED IN: cellular aldehyde metabolic process, oxidation reduction, metabolic process; LOCATED IN: endoplasmic reticulum, membrane; EXPRESSED IN: 24 plant structures; EXPRESSED DURING: 13 growth stages; CONTAINS InterPro DOMAIN/s: Aldehyde/histidinol dehydro…	251.483	4.73641	0.295641	16.0208	9.14079e-58	4.20362e-55		AT1G34760	16.9623	3.75248	0.739627	5.07347	3.90618e-07	1.36176e-05		AT1G64670	alpha/beta-Hydrolases superfamily protein	Encodes a epidermally expressed extracellular protein that likely functions as an alpha-beta hydrolase and is required for normal cuticle formation. Homozygous mutant plants are dwarfed and have abnormal leaves, collapsed cells, reduced numbers of trichomes. The specific role of BDG is unclear: it may function in cutin biosynthesis or as a cross-linking enzyme in the cell wall itself.	BODYGUARD1 (BDG1); CONTAINS InterPro DOMAIN/s: Alpha/beta hydrolase fold-1 (InterPro:IPR000073); BEST Arabidopsis thaliana protein match is: alpha/beta-Hydrolases superfamily protein (TAIR:AT5G41900.1)	286.797	4.74222	0.375476	12.6299	1.44482e-36	2.23028e-34		AT1G76110
AT3G57540	29.244	4.11995	0.613617	6.7142	1.89097e-11	4.47298e-10		AT5G38310	--	--	unknown protein	159.549	2.17322	0.331679	6.5522	5.66974e-11	5.45956e-09		AT3G29030	expansin A5	Encodes an expansin. Naming convention from the Expansin Working Group (Kende et al, 2004. Plant Mol Bio)	expansin A5 (EXPA5); INVOLVED IN: plant-type cell wall modification involved in multidimensional cell growth, unidimensional cell growth, plant-type cell wall loosening; LOCATED IN: endomembrane system, extracellular region; EXPRESSED IN: 21 plant structures; EXPRESSED DURING: 13 growth stages; CONTAINS InterPro DOMAIN/s: Pollen allergen, N-terminal (InterPro:IPR014734), Rare lipoprotein A (Inter…	65.4734	4.7249	0.36931	12.7938	1.77468e-37	2.85943e-35		AT3G20860	25.4165	3.74909	0.578511	6.48059	9.13646e-11	8.03793e-09		AT1G51460	ABC-2 type transporter family protein	--	ABC-2 type transporter family protein; FUNCTIONS IN: ATPase activity, coupled to transmembrane movement of substances; LOCATED IN: membrane; EXPRESSED IN: 20 plant structures; EXPRESSED DURING: 11 growth stages; CONTAINS InterPro DOMAIN/s: ATPase, AAA+ type, core (InterPro:IPR003593), ABC transporter-like (InterPro:IPR003439), ABC-2 type transporter (InterPro:IPR013525), ABC transporter, conserve…	1003.4	4.74207	0.337616	14.0457	8.18038e-45	2.17559e-42		AT2G34500
AT5G61610	2.70042	4.1164	1.51957	2.70893	0.00674998	0.0263129		AT4G00180	Plant-specific transcription factor YABBY family protein	YABBY gene family member, likely has transcription factor activity, involved in specifying abaxial cell fate. Along with FIL, involved in patterning of the fruit. GUS reporter gene expression in seedlings is observed in the young leaves and as the leaf matures, expression is restricted to the abaxial tissues of leaves, expression is also observed on either side of the leaf margin in the younger t…	YABBY3 (YAB3); FUNCTIONS IN: protein binding, sequence-specific DNA binding transcription factor activity; INVOLVED IN: fruit development, abaxial cell fate specification, regulation of transcription; EXPRESSED IN: 18 plant structures; EXPRESSED DURING: 13 growth stages; CONTAINS InterPro DOMAIN/s: High mobility group, superfamily (InterPro:IPR009071), YABBY protein (InterPro:IPR006780); BEST Ara…	211.258	2.16532	0.252656	8.57026	1.03248e-17	3.05364e-15		AT4G14440	3-hydroxyacyl-CoA dehydratase 1	encodes a cytosolic delta3, delta2-enoyl CoA isomerase, involved in unsaturated fatty acid degradation	3-hydroxyacyl-CoA dehydratase 1 (HCD1); CONTAINS InterPro DOMAIN/s: Crotonase, core (InterPro:IPR001753); BEST Arabidopsis thaliana protein match is: indole-3-butyric acid response 10 (TAIR:AT4G14430.1)	254.058	4.69352	0.620883	7.55943	4.04846e-14	1.47712e-12		AT5G65530	41.9579	3.74265	0.531735	7.03857	1.94227e-12	2.26408e-10		AT3G11600	--	--	unknown protein; FUNCTIONS IN: molecular_function unknown; INVOLVED IN: response to karrikin; EXPRESSED IN: 21 plant structures; EXPRESSED DURING: 12 growth stages; BEST Arabidopsis thaliana protein match is: unknown protein (TAIR:AT5G06270.1)	46.8253	4.74183	0.493647	9.60571	7.56343e-22	4.58668e-20		AT3G21560
AT2G26560	775.599	4.10469	0.372595	11.0165	3.18215e-28	4.413e-26		AT2G22960	alpha/beta-Hydrolases superfamily protein	--	alpha/beta-Hydrolases superfamily protein; FUNCTIONS IN: serine-type carboxypeptidase activity; INVOLVED IN: proteolysis; LOCATED IN: endomembrane system; EXPRESSED IN: petal, leaf whorl, sepal, flower, carpel; EXPRESSED DURING: petal differentiation and expansion stage; CONTAINS InterPro DOMAIN/s: Peptidase S10, serine carboxypeptidase (InterPro:IPR001563); BEST Arabidopsis thaliana protein matc…	5.28236	2.16502	0.704934	3.07124	0.00213173	0.0215494		AT1G51460	ABC-2 type transporter family protein	--	ABC-2 type transporter family protein; FUNCTIONS IN: ATPase activity, coupled to transmembrane movement of substances; LOCATED IN: membrane; EXPRESSED IN: 20 plant structures; EXPRESSED DURING: 11 growth stages; CONTAINS InterPro DOMAIN/s: ATPase, AAA+ type, core (InterPro:IPR003593), ABC transporter-like (InterPro:IPR003439), ABC-2 type transporter (InterPro:IPR013525), ABC transporter, conserve…	1003.4	4.69301	0.337845	13.891	7.1834e-44	1.6347e-41		AT3G06778	26.9936	3.70881	0.549438	6.75018	1.47657e-11	1.48062e-09		AT1G35290	Thioesterase superfamily protein	--	Thioesterase superfamily protein; CONTAINS InterPro DOMAIN/s: Thioesterase superfamily (InterPro:IPR006683); BEST Arabidopsis thaliana protein match is: Thioesterase superfamily protein (TAIR:AT1G35250.1)	72.4283	4.7401	0.446604	10.6136	2.57497e-26	2.16946e-24		AT5G65140
AT1G62540	54.043	4.09552	0.451162	9.07772	1.10873e-19	6.87867e-18		AT1G19960	--	--	BEST Arabidopsis thaliana protein match is: transmembrane receptors (TAIR:AT2G32140.1)	5.73002	2.16421	0.653557	3.31143	0.000928214	0.0112709		AT4G00970	cysteine-rich RLK (RECEPTOR-like protein kinase) 41	Encodes a cysteine-rich receptor-like protein kinase.	cysteine-rich RLK (RECEPTOR-like protein kinase) 41 (CRK41); FUNCTIONS IN: protein serine/threonine kinase activity, protein kinase activity, ATP binding; INVOLVED IN: protein amino acid phosphorylation; LOCATED IN: endomembrane system; EXPRESSED IN: 12 plant structures; EXPRESSED DURING: 9 growth stages; CONTAINS InterPro DOMAIN/s: Protein kinase, ATP binding site (InterPro:IPR017441), Protein k…	1249.79	4.66661	0.206135	22.6386	1.80759e-113	9.97517e-110		AT2G19310	23.655	3.68224	0.639785	5.75542	8.64241e-09	4.72697e-07		AT1G04220	3-ketoacyl-CoA synthase 2	Encodes KCS2, a member of the 3-ketoacyl-CoA synthase family involved in the biosynthesis of VLCFA (very long chain fatty acids).	3-ketoacyl-CoA synthase 2 (KCS2); FUNCTIONS IN: fatty acid elongase activity; INVOLVED IN: response to wounding, response to osmotic stress, suberin biosynthetic process; LOCATED IN: membrane; EXPRESSED IN: 17 plant structures; EXPRESSED DURING: 6 growth stages; CONTAINS InterPro DOMAIN/s: Thiolase-like (InterPro:IPR016039), Very-long-chain 3-ketoacyl-CoA synthase (InterPro:IPR012392), 3-Oxoacyl-…	271.928	4.73597	0.370336	12.7883	1.90517e-37	3.13841e-35		AT2G01180
AT5G44990	2.4616	4.09395	1.51355	2.70487	0.00683307	0.026588		AT5G60880	breaking of asymmetry in the stomatal lineage	Encodes BASL (BREAKING OF ASYMMETRY IN THE STOMATAL LINEAGE), a regulator of asymmetric divisions. In asymmetrically dividing stomatal-lineage cells, BASL accumulates in a polarized crescent at the cell periphery before division, and then localizes differentially to the nucleus and a peripheral crescent in self-renewing cells and their sisters after division.	BREAKING OF ASYMMETRY IN THE STOMATAL LINEAGE (BASL); INVOLVED IN: regulation of asymmetric cell division, stomatal complex development, unidimensional cell growth; LOCATED IN: extrinsic to plasma membrane, nucleus; EXPRESSED IN: 7 plant structures; EXPRESSED DURING: 4 anthesis, E expanded cotyledon stage, D bilateral stage	7.35728	2.16408	0.571699	3.78535	0.00015349	0.00263492		AT3G06120	basic helix-loop-helix (bHLH) DNA-binding superfamily protein	Encodes a basic helix-loop-helix (bHLH) protein that controls meristemoid differentiation during stomatal development. In the absence of MUTE, meristemoids abort after excessive asymmetric divisions and fail to differentiate stomata.	MUTE (MUTE); CONTAINS InterPro DOMAIN/s: Helix-loop-helix DNA-binding domain (InterPro:IPR001092), Helix-loop-helix DNA-binding (InterPro:IPR011598); BEST Arabidopsis thaliana protein match is: basic helix-loop-helix (bHLH) DNA-binding superfamily protein (TAIR:AT3G24140.1)	14.0784	4.65253	0.605384	7.68524	1.52705e-14	5.82179e-13		AT5G59310	53.1041	3.66982	0.51196	7.16818	7.60005e-13	9.70881e-11		AT5G04530	3-ketoacyl-CoA synthase 19	Encodes KCS19, a member of the 3-ketoacyl-CoA synthase family involved in the biosynthesis of VLCFA (very long chain fatty acids).	3-ketoacyl-CoA synthase 19 (KCS19); FUNCTIONS IN: transferase activity, transferring acyl groups other than amino-acyl groups, catalytic activity, acyltransferase activity; INVOLVED IN: response to cold, response to light stimulus, response to osmotic stress; LOCATED IN: endomembrane system, membrane; EXPRESSED IN: 17 plant structures; EXPRESSED DURING: 12 growth stages; CONTAINS InterPro DOMAIN/…	97.6973	4.73055	0.467332	10.1225	4.39193e-24	3.0875e-22		AT1G08230
AT4G22545	2.85221	4.09067	1.52721	2.67852	0.00739484	0.0283989		AT4G20320	CTP synthase family protein	--	CTP synthase family protein; FUNCTIONS IN: CTP synthase activity, catalytic activity; INVOLVED IN: pyrimidine nucleotide biosynthetic process; LOCATED IN: cellular_component unknown; EXPRESSED IN: 18 plant structures; EXPRESSED DURING: 8 growth stages; CONTAINS InterPro DOMAIN/s: Glutamine amidotransferase class-I, C-terminal (InterPro:IPR000991), CTP synthase (InterPro:IPR004468), CTP synthase, …	2183.78	2.15742	0.266756	8.08761	6.08448e-16	1.46473e-13		AT3G54410	Protein of unknown function (DUF1163)	--	Protein of unknown function (DUF1163); CONTAINS InterPro DOMAIN/s: Protein of unknown function DUF1163 (InterPro:IPR009544); BEST Arabidopsis thaliana protein match is: Protein of unknown function (DUF1163) (TAIR:AT1G70040.1)	72.7597	4.63892	0.51456	9.01531	1.96319e-19	1.0971e-17		AT5G02260	34.2646	3.66467	0.510195	7.18287	6.82629e-13	8.78049e-11		AT2G28410	--	--	unknown protein	14.2256	4.71379	0.568831	8.28681	1.16327e-16	4.41964e-15		AT3G23920
AT1G02920	1081.23	4.07641	0.772497	5.27693	1.31363e-07	1.70371e-06		AT5G56490	D-arabinono-1,4-lactone oxidase family protein	--	D-arabinono-1,4-lactone oxidase family protein; FUNCTIONS IN: D-arabinono-1,4-lactone oxidase activity, oxidoreductase activity, FAD binding, catalytic activity; INVOLVED IN: oxidation reduction; LOCATED IN: endomembrane system, membrane; EXPRESSED IN: 9 plant structures; EXPRESSED DURING: 4 anthesis, C globular stage, petal differentiation and expansion stage, D bilateral stage; CONTAINS InterPr…	5.9815	2.15735	0.661556	3.26102	0.00111012	0.0128755		AT1G16500	--	--	unknown protein; BEST Arabidopsis thaliana protein match is: unknown protein (TAIR:AT1G79160.1)	105.62	4.63725	0.418182	11.0891	1.41716e-28	1.48964e-26		AT4G02830	6.30102	3.66264	1.0548	3.47236	0.000515908	0.00668208		AT1G19620	--	--	unknown protein	4.04247	4.70368	0.704619	6.6755	2.46388e-11	5.39025e-10		AT1G35210
AT1G66930	2.24369	4.07128	1.50814	2.69953	0.00694376	0.0269544		AT2G47050	Plant invertase/pectin methylesterase inhibitor superfamily protein	--	Plant invertase/pectin methylesterase inhibitor superfamily protein; FUNCTIONS IN: enzyme inhibitor activity, pectinesterase inhibitor activity, pectinesterase activity; INVOLVED IN: biological_process unknown; LOCATED IN: endomembrane system; EXPRESSED IN: 12 plant structures; EXPRESSED DURING: L mature pollen stage, M germinated pollen stage, 4 anthesis, C globular stage, petal differentiation …	18.2166	2.15695	0.486521	4.43341	9.2754e-06	0.000242767		AT1G05220	Transmembrane protein 97, predicted	--	Transmembrane protein 97, predicted; FUNCTIONS IN: molecular_function unknown; INVOLVED IN: biological_process unknown; LOCATED IN: endomembrane system; CONTAINS InterPro DOMAIN/s: Transmembrane protein 97, predicted (InterPro:IPR016964); BEST Arabidopsis thaliana protein match is: Transmembrane protein 97, predicted (TAIR:AT1G05210.1)	60.0396	4.62275	0.435493	10.615	2.53863e-26	2.21493e-24		AT3G51760	26.0374	3.64506	0.579063	6.29474	3.07908e-10	2.43339e-08		AT3G09260	Glycosyl hydrolase superfamily protein	Encodes beta-glucosidase.The major constituent of ER bodies. One of the most abundant proteins in Arabidopsis seedlings. Exist in an soluble (inactive) and non-soluble (active) form, most probably formed in a polymerization process. Involved in the mutualistic interaction between Arabidopsis and the endophytic fungus Piriformospora indica.	PYK10; FUNCTIONS IN: beta-glucosidase activity, copper ion binding, hydrolase activity, hydrolyzing O-glycosyl compounds, fucosidase activity; INVOLVED IN: ER body organization, response to salt stress, response to symbiotic fungus, cellular response to cold, response to osmotic stress; LOCATED IN: peroxisome, nucleus, vacuole, membrane, ER body; EXPRESSED IN: 15 plant structures; EXPRESSED DURIN…	132.36	4.67123	0.473363	9.86817	5.71967e-23	3.72437e-21		AT2G02100
AT5G43755	2.24369	4.07128	1.50814	2.69953	0.00694376	0.0269544		AT5G59320	lipid transfer protein 3	Predicted to encode a PR (pathogenesis-related) protein. Belongs to the lipid transfer protein (PR-14) family with the following members: At2g38540/LTP1, At2g38530/LTP2, At5g59320/LTP3, At5g59310/LTP4, At3g51600/LTP5, At3g08770/LTP6, At2g15050/LTP7, At2g18370/LTP8, At2g15325/LTP9, At5g01870/LTP10, At4g33355/LTP11, At3g51590/LTP12, At5g44265/LTP13, At5g62065/LTP14, At4g08530/LTP15.	lipid transfer protein 3 (LTP3); FUNCTIONS IN: lipid binding; INVOLVED IN: response to water deprivation, response to abscisic acid stimulus; LOCATED IN: cell wall, apoplast; EXPRESSED IN: 22 plant structures; EXPRESSED DURING: 11 growth stages; CONTAINS InterPro DOMAIN/s: Bifunctional inhibitor/plant lipid transfer protein/seed storage (InterPro:IPR016140), Plant lipid transfer protein/seed stor…	173.764	2.15327	0.392267	5.48931	4.03506e-08	2.12564e-06		AT3G09260	Glycosyl hydrolase superfamily protein	Encodes beta-glucosidase.The major constituent of ER bodies. One of the most abundant proteins in Arabidopsis seedlings. Exist in an soluble (inactive) and non-soluble (active) form, most probably formed in a polymerization process. Involved in the mutualistic interaction between Arabidopsis and the endophytic fungus Piriformospora indica.	PYK10; FUNCTIONS IN: beta-glucosidase activity, copper ion binding, hydrolase activity, hydrolyzing O-glycosyl compounds, fucosidase activity; INVOLVED IN: ER body organization, response to salt stress, response to symbiotic fungus, cellular response to cold, response to osmotic stress; LOCATED IN: peroxisome, nucleus, vacuole, membrane, ER body; EXPRESSED IN: 15 plant structures; EXPRESSED DURIN…	132.36	4.60084	0.474582	9.6945	3.18177e-22	2.14577e-20		AT1G26960	8.03767	3.63702	0.905107	4.01833	5.86119e-05	0.0010481		AT5G25610	BURP domain-containing protein	responsive to dehydration 22 (RD22) mediated by ABA	RESPONSIVE TO DESSICATION 22 (RD22); FUNCTIONS IN: nutrient reservoir activity; INVOLVED IN: response to desiccation, response to salt stress, response to abscisic acid stimulus; LOCATED IN: endomembrane system; EXPRESSED IN: 21 plant structures; EXPRESSED DURING: 13 growth stages; CONTAINS InterPro DOMAIN/s: BURP (InterPro:IPR004873); BEST Arabidopsis thaliana protein match is: unknown seed prot…	2338	4.66476	0.579863	8.04458	8.65417e-16	3.04191e-14		AT1G71040
AT5G24150	2.25903	4.06929	1.50899	2.69669	0.0070033	0.0271656		AT1G06350	Fatty acid desaturase family protein	--	Fatty acid desaturase family protein; FUNCTIONS IN: oxidoreductase activity, oxidoreductase activity, acting on paired donors, with oxidation of a pair of donors resulting in the reduction of molecular oxygen to two molecules of water; INVOLVED IN: oxidation reduction, lipid metabolic process; CONTAINS InterPro DOMAIN/s: Fatty acid desaturase, type 1, core (InterPro:IPR015876), Fatty acid desatur…	111.984	2.1513	0.586588	3.66749	0.000244947	0.00387999		AT3G11600	--	--	unknown protein; FUNCTIONS IN: molecular_function unknown; INVOLVED IN: response to karrikin; EXPRESSED IN: 21 plant structures; EXPRESSED DURING: 12 growth stages; BEST Arabidopsis thaliana protein match is: unknown protein (TAIR:AT5G06270.1)	46.8253	4.59716	0.498851	9.21551	3.09793e-20	1.84323e-18		AT5G45310	20.2493	3.62262	0.745442	4.85969	1.17568e-06	3.54817e-05		AT1G24470	beta-ketoacyl reductase 2	Encodes one of the two Arabidopsis homologues to YBR159w encoding a S. cerevisiae beta-ketoacyl reductase (KCR), which catalyzes the first reduction during VLCFA (very long chain fatty acids, >18 carbon) elongation: KCR1 (At1g67730), KCR2 (At1g24470). Complementation of the yeast ybr159Delta mutant demonstrated that the two KCR proteins are divergent and that only AtKCR1 can restore heterologous …	beta-ketoacyl reductase 2 (KCR2); FUNCTIONS IN: oxidoreductase activity, ketoreductase activity; INVOLVED IN: oxidation reduction, metabolic process; LOCATED IN: endoplasmic reticulum; EXPRESSED IN: 15 plant structures; EXPRESSED DURING: 7 growth stages; CONTAINS InterPro DOMAIN/s: Short-chain dehydrogenase/reductase, conserved site (InterPro:IPR020904), NAD(P)-binding domain (InterPro:IPR016040)…	132.228	4.64659	0.418613	11.1	1.25487e-28	1.19914e-26		AT1G20980
AT4G35610	2.20305	4.0692	1.5071	2.70001	0.00693367	0.0269251		AT2G31345	--	--	unknown protein; FUNCTIONS IN: molecular_function unknown; INVOLVED IN: biological_process unknown; LOCATED IN: endomembrane system; BEST Arabidopsis thaliana protein match is: unknown protein (TAIR:AT1G06135.1)	30.8778	2.15058	0.480589	4.47488	7.64556e-06	0.000204504		AT1G71695	Peroxidase superfamily protein	--	Peroxidase superfamily protein; FUNCTIONS IN: peroxidase activity, heme binding; INVOLVED IN: response to oxidative stress, oxidation reduction; LOCATED IN: cell wall, vacuole, membrane, plant-type cell wall; EXPRESSED IN: 23 plant structures; EXPRESSED DURING: 13 growth stages; CONTAINS InterPro DOMAIN/s: Haem peroxidase (InterPro:IPR010255), Plant peroxidase (InterPro:IPR000823), Peroxidases he…	801.896	4.58607	0.255229	17.9685	3.44118e-72	3.03842e-69		AT5G24270	18.0945	3.61543	0.672965	5.37239	7.77014e-08	3.17113e-06		AT4G14440	3-hydroxyacyl-CoA dehydratase 1	encodes a cytosolic delta3, delta2-enoyl CoA isomerase, involved in unsaturated fatty acid degradation	3-hydroxyacyl-CoA dehydratase 1 (HCD1); CONTAINS InterPro DOMAIN/s: Crotonase, core (InterPro:IPR001753); BEST Arabidopsis thaliana protein match is: indole-3-butyric acid response 10 (TAIR:AT4G14430.1)	254.058	4.63019	0.620713	7.45947	8.68682e-14	2.47423e-12		AT3G08970
AT4G24510	208.263	4.06477	0.285556	14.2346	5.59023e-46	2.19655e-43		AT3G50470	homolog of RPW8 3	Homolog of RPW8	homolog of RPW8 3 (HR3); CONTAINS InterPro DOMAIN/s: Powdery mildew resistance protein, RPW8 domain (InterPro:IPR008808); BEST Arabidopsis thaliana protein match is: homolog of RPW8 2 (TAIR:AT3G50460.1)	17.7525	2.14935	0.611059	3.51742	0.000435771	0.00619626		AT3G50170	Plant protein of unknown function (DUF247)	--	Plant protein of unknown function (DUF247); FUNCTIONS IN: molecular_function unknown; INVOLVED IN: biological_process unknown; LOCATED IN: cellular_component unknown; EXPRESSED IN: shoot apex, embryo, flower, pedicel, seed; EXPRESSED DURING: 4 anthesis, F mature embryo stage, petal differentiation and expansion stage, E expanded cotyledon stage, D bilateral stage; CONTAINS InterPro DOMAIN/s: Prot…	27.6158	4.58216	0.626075	7.31887	2.50063e-13	8.46608e-12		AT3G29410	23.1939	3.58412	0.605068	5.92349	3.15175e-09	1.94005e-07		AT1G05220	Transmembrane protein 97, predicted	--	Transmembrane protein 97, predicted; FUNCTIONS IN: molecular_function unknown; INVOLVED IN: biological_process unknown; LOCATED IN: endomembrane system; CONTAINS InterPro DOMAIN/s: Transmembrane protein 97, predicted (InterPro:IPR016964); BEST Arabidopsis thaliana protein match is: Transmembrane protein 97, predicted (TAIR:AT1G05210.1)	60.0396	4.61721	0.432845	10.6671	1.4506e-26	1.23156e-24		AT4G20730
AT3G30460	2.29447	4.06457	1.5131	2.68626	0.00722567	0.0278601		AT4G29310	Protein of unknown function (DUF1005)	--	Protein of unknown function (DUF1005); FUNCTIONS IN: molecular_function unknown; INVOLVED IN: biological_process unknown; LOCATED IN: plant-type cell wall; EXPRESSED IN: stem; CONTAINS InterPro DOMAIN/s: Protein of unknown function DUF1005 (InterPro:IPR010410); BEST Arabidopsis thaliana protein match is: Protein of unknown function (DUF1005) (TAIR:AT1G10020.1)	294.7	2.14355	0.32607	6.5739	4.90157e-11	4.76419e-09		AT4G28780	GDSL-like Lipase/Acylhydrolase superfamily protein	--	GDSL-like Lipase/Acylhydrolase superfamily protein; FUNCTIONS IN: hydrolase activity, acting on ester bonds, carboxylesterase activity; INVOLVED IN: lipid metabolic process; LOCATED IN: endomembrane system; EXPRESSED IN: 17 plant structures; EXPRESSED DURING: 13 growth stages; CONTAINS InterPro DOMAIN/s: Lipase, GDSL (InterPro:IPR001087); BEST Arabidopsis thaliana protein match is: Li-tolerant li…	29.4056	4.55929	0.587809	7.75642	8.7357e-15	3.38896e-13		AT2G43570	49.4628	3.58025	0.434292	8.24388	1.66714e-16	3.6581e-14		AT5G43760	3-ketoacyl-CoA synthase 20	Encodes KCS20, a member of the 3-ketoacyl-CoA synthase family involved in the biosynthesis of VLCFA (very long chain fatty acids).	3-ketoacyl-CoA synthase 20 (KCS20); FUNCTIONS IN: fatty acid elongase activity; INVOLVED IN: response to cold, response to light stimulus, response to osmotic stress; LOCATED IN: membrane; EXPRESSED IN: 28 plant structures; EXPRESSED DURING: 13 growth stages; CONTAINS InterPro DOMAIN/s: Thiolase-like (InterPro:IPR016039), Very-long-chain 3-ketoacyl-CoA synthase (InterPro:IPR012392), 3-Oxoacyl-[ac…	1665.56	4.60908	0.310095	14.8634	5.69246e-50	1.96337e-47		AT1G22430
AT1G63360	28.1914	4.06253	0.670779	6.05643	1.39174e-09	2.50678e-08		AT2G16895	--	--	--	16.5357	2.14052	0.571264	3.74699	0.000178971	0.00298569		AT1G24470	beta-ketoacyl reductase 2	Encodes one of the two Arabidopsis homologues to YBR159w encoding a S. cerevisiae beta-ketoacyl reductase (KCR), which catalyzes the first reduction during VLCFA (very long chain fatty acids, >18 carbon) elongation: KCR1 (At1g67730), KCR2 (At1g24470). Complementation of the yeast ybr159Delta mutant demonstrated that the two KCR proteins are divergent and that only AtKCR1 can restore heterologous …	beta-ketoacyl reductase 2 (KCR2); FUNCTIONS IN: oxidoreductase activity, ketoreductase activity; INVOLVED IN: oxidation reduction, metabolic process; LOCATED IN: endoplasmic reticulum; EXPRESSED IN: 15 plant structures; EXPRESSED DURING: 7 growth stages; CONTAINS InterPro DOMAIN/s: Short-chain dehydrogenase/reductase, conserved site (InterPro:IPR020904), NAD(P)-binding domain (InterPro:IPR016040)…	132.228	4.55592	0.420082	10.8453	2.09913e-27	2.0059e-25		AT4G27290	5.82365	3.5776	1.05566	3.38898	0.000701541	0.00868244		AT1G24480	S-adenosyl-L-methionine-dependent methyltransferases superfamily protein	--	S-adenosyl-L-methionine-dependent methyltransferases superfamily protein; FUNCTIONS IN: methyltransferase activity; INVOLVED IN: metabolic process; LOCATED IN: endomembrane system; CONTAINS InterPro DOMAIN/s: Methyltransferase type 11 (InterPro:IPR013216); BEST Arabidopsis thaliana protein match is: S-adenosyl-L-methionine-dependent methyltransferases superfamily protein (TAIR:AT4G24805.1)	17.4014	4.60904	0.573586	8.03549	9.32078e-16	3.24522e-14		AT3G49110
AT4G00950	21.2579	4.05477	0.6784	5.97695	2.27349e-09	3.96376e-08		AT4G15920	Nodulin MtN3 family protein	--	Nodulin MtN3 family protein; INVOLVED IN: biological_process unknown; LOCATED IN: endomembrane system, integral to membrane, membrane; EXPRESSED IN: 23 plant structures; EXPRESSED DURING: 13 growth stages; CONTAINS InterPro DOMAIN/s: MtN3/saliva-related transmembrane protein, conserved region (InterPro:IPR018169), RAG1-activating protein 1 homologue (InterPro:IPR018179), RAG1-activating protein-1…	66.8652	2.13511	0.271497	7.86421	3.71432e-15	7.32357e-13		AT1G52827	cadmium tolerance 1	Cysteine-rich protein that confers cadmium tolerance to yeast. Homologs are also found in rice, Brassica rapa and pine.	CADMIUM TOLERANCE 1 (CDT1)	54.6524	4.55268	0.460008	9.89695	4.29157e-23	3.03629e-21		AT4G14940	7.77846	3.57558	0.982175	3.64047	0.000272138	0.00386863		AT5G45960	GDSL-like Lipase/Acylhydrolase superfamily protein	--	GDSL-like Lipase/Acylhydrolase superfamily protein; FUNCTIONS IN: lipase activity, hydrolase activity, acting on ester bonds, carboxylesterase activity; INVOLVED IN: lipid metabolic process; LOCATED IN: endomembrane system; EXPRESSED IN: 11 plant structures; EXPRESSED DURING: 6 growth stages; CONTAINS InterPro DOMAIN/s: Lipase, GDSL (InterPro:IPR001087); BEST Arabidopsis thaliana protein match is…	59.5529	4.60679	0.468456	9.83398	8.03754e-23	5.17261e-21		AT4G18880
AT1G29720	69.3469	4.04694	0.415512	9.73963	2.04296e-22	1.72699e-20		AT2G28080	UDP-Glycosyltransferase superfamily protein	--	UDP-Glycosyltransferase superfamily protein; FUNCTIONS IN: transferase activity, transferring glycosyl groups; INVOLVED IN: metabolic process; LOCATED IN: cellular_component unknown; EXPRESSED IN: 22 plant structures; EXPRESSED DURING: 15 growth stages; CONTAINS InterPro DOMAIN/s: UDP-glucuronosyl/UDP-glucosyltransferase (InterPro:IPR002213); BEST Arabidopsis thaliana protein match is: UDP-Glycos…	248.367	2.13323	0.150025	14.2192	6.96814e-46	4.80872e-42		AT2G15042	Leucine-rich repeat (LRR) family protein	--	Leucine-rich repeat (LRR) family protein; INVOLVED IN: biological_process unknown; LOCATED IN: mitochondrion; CONTAINS InterPro DOMAIN/s: Leucine-rich repeat (InterPro:IPR001611); BEST Arabidopsis thaliana protein match is: receptor like protein 34 (TAIR:AT3G11010.1)	14.5904	4.54264	0.602517	7.53943	4.72023e-14	1.69698e-12		AT1G52910	54.9088	3.53128	0.403817	8.74476	2.23486e-18	6.66462e-16		AT1G52827	cadmium tolerance 1	Cysteine-rich protein that confers cadmium tolerance to yeast. Homologs are also found in rice, Brassica rapa and pine.	CADMIUM TOLERANCE 1 (CDT1)	54.6524	4.6045	0.457673	10.0607	8.24344e-24	5.68643e-22		AT2G46620
AT4G04540	5.15758	4.04504	1.2562	3.22006	0.00128165	0.00652138		AT4G22030	F-box family protein with a domain of unknown function (DUF295)	--	CONTAINS InterPro DOMAIN/s: F-box domain, cyclin-like (InterPro:IPR001810), F-box domain, Skp2-like (InterPro:IPR022364), Protein of unknown function DUF295 (InterPro:IPR005174); BEST Arabidopsis thaliana protein match is: unknown protein (TAIR:AT4G04480.1)	13.296	2.13111	0.523025	4.07458	4.60979e-05	0.000969882		AT4G39720	VQ motif-containing protein	--	VQ motif-containing protein; CONTAINS InterPro DOMAIN/s: VQ (InterPro:IPR008889); BEST Arabidopsis thaliana protein match is: VQ motif-containing protein (TAIR:AT1G35830.1)	31.7665	4.53901	0.538068	8.43574	3.29104e-17	1.53912e-15		AT1G32240	120.939	3.50209	0.364017	9.62067	6.54025e-22	2.97518e-19		AT1G65180	Cysteine/Histidine-rich C1 domain family protein	--	Cysteine/Histidine-rich C1 domain family protein; FUNCTIONS IN: zinc ion binding; INVOLVED IN: intracellular signaling pathway; LOCATED IN: intracellular; EXPRESSED IN: shoot apex, root, pedicel; EXPRESSED DURING: 4 anthesis; CONTAINS InterPro DOMAIN/s: Protein kinase C-like, phorbol ester/diacylglycerol binding (InterPro:IPR002219), DC1 (InterPro:IPR004146), Zinc finger, PHD-type (InterPro:IPR00…	35.2762	4.59204	0.510792	8.99004	2.47139e-19	1.22592e-17		AT2G27220
AT2G39330	447.418	4.04278	0.608251	6.64656	3.00023e-11	6.93452e-10		AT4G25830	Uncharacterised protein family (UPF0497)	--	Uncharacterised protein family (UPF0497); FUNCTIONS IN: molecular_function unknown; INVOLVED IN: biological_process unknown; LOCATED IN: endomembrane system; EXPRESSED IN: 22 plant structures; EXPRESSED DURING: 13 growth stages; CONTAINS InterPro DOMAIN/s: Uncharacterised protein family UPF0497, trans-membrane plant (InterPro:IPR006702), Uncharacterised protein family UPF0497, trans-membrane plan…	77.7883	2.12755	0.266373	7.98712	1.38127e-15	3.01014e-13		AT1G29720	Leucine-rich repeat transmembrane protein kinase	--	Leucine-rich repeat transmembrane protein kinase; FUNCTIONS IN: protein serine/threonine kinase activity, protein kinase activity, kinase activity, ATP binding; INVOLVED IN: protein amino acid phosphorylation; LOCATED IN: endomembrane system; EXPRESSED IN: 15 plant structures; EXPRESSED DURING: 9 growth stages; CONTAINS InterPro DOMAIN/s: Protein kinase, ATP binding site (InterPro:IPR017441), Ser…	32.3653	4.53141	0.449717	10.0761	7.04413e-24	5.32508e-22		AT2G46720	68.2155	3.47608	0.367034	9.47075	2.77851e-21	1.17777e-18		AT5G50950	FUMARASE 2	Encodes a fumarase enzyme initially shown to be in the mitochondria through proteomic studies but later shown to be present in the cytosol using an RFP fluorescent protein tag. It appears to be important for the accumulation of fumarate from malate in leaves in the light, and helps to promote nitrogen assimilation under high nitrogen conditions. It does not appear to be necessary for lipid metabo…	FUMARASE 2 (FUM2); FUNCTIONS IN: fumarate hydratase activity, protein binding; INVOLVED IN: nitrate assimilation, response to salt stress, fumarate metabolic process; LOCATED IN: cytosol, mitochondrion; EXPRESSED IN: male gametophyte, guard cell, root, pollen tube; EXPRESSED DURING: L mature pollen stage, M germinated pollen stage; CONTAINS InterPro DOMAIN/s: Fumarate hydratase, class II (InterPr…	28.1468	4.59203	0.450849	10.1853	2.30641e-24	1.64763e-22		AT1G05670
AT1G70920	2.28432	4.03898	1.51495	2.66608	0.00767419	0.0292374		AT1G67750	Pectate lyase family protein	--	Pectate lyase family protein; FUNCTIONS IN: pectate lyase activity; INVOLVED IN: biological_process unknown; LOCATED IN: endomembrane system; EXPRESSED IN: 21 plant structures; EXPRESSED DURING: 13 growth stages; CONTAINS InterPro DOMAIN/s: Pectin lyase fold/virulence factor (InterPro:IPR011050), AmbAllergen (InterPro:IPR018082), Pectate lyase/Amb allergen (InterPro:IPR002022), Pectin lyase fold …	64.0991	2.12735	0.38856	5.47496	4.37605e-08	2.28781e-06		AT1G64670	alpha/beta-Hydrolases superfamily protein	Encodes a epidermally expressed extracellular protein that likely functions as an alpha-beta hydrolase and is required for normal cuticle formation. Homozygous mutant plants are dwarfed and have abnormal leaves, collapsed cells, reduced numbers of trichomes. The specific role of BDG is unclear: it may function in cutin biosynthesis or as a cross-linking enzyme in the cell wall itself.	BODYGUARD1 (BDG1); CONTAINS InterPro DOMAIN/s: Alpha/beta hydrolase fold-1 (InterPro:IPR000073); BEST Arabidopsis thaliana protein match is: alpha/beta-Hydrolases superfamily protein (TAIR:AT5G41900.1)	286.797	4.51757	0.376336	12.0041	3.38154e-33	4.46971e-31		AT4G20050	7.15327	3.46279	0.988587	3.50277	0.00046045	0.00604353		AT5G50090	--	--	unknown protein; BEST Arabidopsis thaliana protein match is: unknown protein (TAIR:AT5G62900.1)	16.7309	4.5878	0.571429	8.02865	9.85493e-16	3.42579e-14		AT1G64970
AT3G44450	2.55302	4.03682	1.5265	2.64449	0.00818145	0.0308173		AT2G18660	plant natriuretic peptide A	Encodes PNP-A (Plant Natriuretic Peptide A). PNPs are a class of systemically mobile molecules distantly related to expansins; their biological role has remained elusive. PNP-A contains a signal peptide domain and is secreted into the extracellular space. Co-expression analyses using microarray data suggest that PNP-A may function as a component of plant defence response and SAR in particular, an…	plant natriuretic peptide A (PNP-A); LOCATED IN: extracellular region, cell wall; EXPRESSED IN: 19 plant structures; EXPRESSED DURING: 13 growth stages; CONTAINS InterPro DOMAIN/s: Barwin-related endoglucanase (InterPro:IPR009009), Pollen allergen, N-terminal (InterPro:IPR014734), Rare lipoprotein A (InterPro:IPR005132), Expansin 45, endoglucanase-like (InterPro:IPR007112); BEST Arabidopsis thali…	592.931	2.12568	0.354655	5.99366	2.05174e-09	1.42064e-07		AT5G23820	MD-2-related lipid recognition domain-containing protein	--	MD-2-related lipid recognition domain-containing protein; FUNCTIONS IN: molecular_function unknown; INVOLVED IN: biological_process unknown; LOCATED IN: vacuole; EXPRESSED IN: 20 plant structures; EXPRESSED DURING: 13 growth stages; CONTAINS InterPro DOMAIN/s: MD-2-related lipid-recognition (InterPro:IPR003172); BEST Arabidopsis thaliana protein match is: MD-2-related lipid recognition domain-con…	226.526	4.50626	0.382776	11.7726	5.40385e-32	6.70138e-30		AT1G26600	8.80214	3.42041	0.884677	3.86629	0.000110505	0.00179064		AT2G28630	3-ketoacyl-CoA synthase 12	Encodes KCS12, a member of the 3-ketoacyl-CoA synthase family involved in the biosynthesis of VLCFA (very long chain fatty acids).	3-ketoacyl-CoA synthase 12 (KCS12); FUNCTIONS IN: transferase activity, transferring acyl groups other than amino-acyl groups, catalytic activity, acyltransferase activity; INVOLVED IN: response to osmotic stress; LOCATED IN: endoplasmic reticulum; EXPRESSED IN: 24 plant structures; EXPRESSED DURING: 13 growth stages; CONTAINS InterPro DOMAIN/s: Thiolase-like (InterPro:IPR016039), Very-long-chain…	534.293	4.57885	0.611031	7.49364	6.69898e-14	1.95084e-12		AT2G47710
AT1G19030	23.6649	4.02971	0.638442	6.31179	2.75826e-10	5.57379e-09		AT2G29330	tropinone reductase	--	tropinone reductase (TRI); FUNCTIONS IN: oxidoreductase activity, binding, catalytic activity; INVOLVED IN: oxidation reduction, metabolic process; EXPRESSED IN: embryo, hypocotyl, root; EXPRESSED DURING: C globular stage; CONTAINS InterPro DOMAIN/s: NAD(P)-binding domain (InterPro:IPR016040), Glucose/ribitol dehydrogenase (InterPro:IPR002347), Short-chain dehydrogenase/reductase SDR (InterPro:IP…	64.6151	2.12419	0.431589	4.92179	8.57574e-07	3.21247e-05		AT1G01120	3-ketoacyl-CoA synthase 1	Encodes a condensing enzyme KCS1 (3-ketoacyl-CoA synthase 1) which is involved in the critical fatty acid elongation process in wax biosynthesis.	3-ketoacyl-CoA synthase 1 (KCS1); FUNCTIONS IN: fatty acid elongase activity, acyltransferase activity; INVOLVED IN: in 7 processes; LOCATED IN: cytosolic ribosome, endoplasmic reticulum, membrane; EXPRESSED IN: 29 plant structures; EXPRESSED DURING: 13 growth stages; CONTAINS InterPro DOMAIN/s: Thiolase-like (InterPro:IPR016039), Very-long-chain 3-ketoacyl-CoA synthase (InterPro:IPR012392), 3-Ox…	1429.69	4.47016	0.217115	20.5889	3.4516e-94	7.61905e-91		AT2G30520	32.3644	3.41165	0.617052	5.52894	3.22168e-08	1.47273e-06		AT1G34580	Major facilitator superfamily protein	--	Major facilitator superfamily protein; FUNCTIONS IN: carbohydrate transmembrane transporter activity, sugar:hydrogen symporter activity; INVOLVED IN: transport, transmembrane transport; LOCATED IN: integral to membrane, membrane; EXPRESSED IN: 12 plant structures; EXPRESSED DURING: 7 growth stages; CONTAINS InterPro DOMAIN/s: Sugar transporter, conserved site (InterPro:IPR005829), Major facilitat…	4.98028	4.57343	0.697142	6.56025	5.37167e-11	1.13577e-09		AT2G35260
AT3G26330	2.15245	4.029	1.51217	2.66437	0.00771315	0.0293451		AT5G38980	--	--	unknown protein; FUNCTIONS IN: molecular_function unknown; INVOLVED IN: biological_process unknown; LOCATED IN: endomembrane system; EXPRESSED IN: 22 plant structures; EXPRESSED DURING: 13 growth stages	57.9729	2.11853	0.315434	6.71624	1.86476e-11	1.9207e-09		AT5G07800	Flavin-binding monooxygenase family protein	--	Flavin-binding monooxygenase family protein; FUNCTIONS IN: NADP or NADPH binding, monooxygenase activity, FAD binding, flavin-containing monooxygenase activity; INVOLVED IN: oxidation reduction; LOCATED IN: cellular_component unknown; EXPRESSED IN: 16 plant structures; EXPRESSED DURING: 6 growth stages; CONTAINS InterPro DOMAIN/s: Flavin-containing monooxygenase FMO (InterPro:IPR000960), Flavin-c…	136.777	4.45903	0.306129	14.5659	4.63043e-48	1.32743e-45		AT1G32540	15.8398	3.41096	0.746691	4.5681	4.92174e-06	0.00012388		AT1G29670	GDSL-like Lipase/Acylhydrolase superfamily protein	--	GDSL-like Lipase/Acylhydrolase superfamily protein; FUNCTIONS IN: hydrolase activity, acting on ester bonds, carboxylesterase activity; INVOLVED IN: lipid metabolic process; LOCATED IN: apoplast, cell wall, chloroplast; EXPRESSED IN: 23 plant structures; EXPRESSED DURING: 14 growth stages; CONTAINS InterPro DOMAIN/s: Lipase, GDSL (InterPro:IPR001087); BEST Arabidopsis thaliana protein match is: G…	1315.06	4.56381	0.278253	16.4016	1.8616e-60	1.08139e-57		AT5G06300
AT1G28230	30.6727	4.02655	0.55918	7.20081	5.98563e-13	1.73977e-11		AT4G11040	Protein phosphatase 2C family protein	--	Protein phosphatase 2C family protein; FUNCTIONS IN: protein serine/threonine phosphatase activity, catalytic activity; INVOLVED IN: biological_process unknown; LOCATED IN: cellular_component unknown; CONTAINS InterPro DOMAIN/s: Protein phosphatase 2C-related (InterPro:IPR001932), Protein phosphatase 2C (InterPro:IPR015655), Protein phosphatase 2C, N-terminal (InterPro:IPR014045); BEST Arabidopsi…	15.9477	2.11715	0.56854	3.72384	0.000196217	0.00321128		AT2G44230	Plant protein of unknown function (DUF946)	--	Plant protein of unknown function (DUF946); FUNCTIONS IN: molecular_function unknown; INVOLVED IN: N-terminal protein myristoylation; LOCATED IN: chloroplast; EXPRESSED IN: 21 plant structures; EXPRESSED DURING: 12 growth stages; CONTAINS InterPro DOMAIN/s: Protein of unknown function DUF946 (InterPro:IPR009291); BEST Arabidopsis thaliana protein match is: Plant protein of unknown function (DUF94…	6.42333	4.45382	0.676656	6.5821	4.6384e-11	1.24711e-09		AT1G68600	13.731	3.40931	0.748964	4.55204	5.31283e-06	0.000131184		AT1G05135	--	--	--	1941.53	4.55968	0.284833	16.0083	1.11911e-57	5.48959e-55		AT2G40130
AT1G08500	46.4527	4.00964	0.473631	8.46573	2.54556e-17	1.22198e-15		AT2G05380	glycine-rich protein 3 short isoform	glycine-rich protein 3 short isoform (GRP3S) mRNA, complete	glycine-rich protein 3 short isoform (GRP3S); FUNCTIONS IN: molecular_function unknown; INVOLVED IN: biological_process unknown; LOCATED IN: endomembrane system; EXPRESSED IN: 16 plant structures; EXPRESSED DURING: 13 growth stages; CONTAINS InterPro DOMAIN/s: Glycine rich protein (InterPro:IPR010800); BEST Arabidopsis thaliana protein match is: glycine-rich protein 3 (TAIR:AT2G05520.5)	331.736	2.11543	0.423433	4.9959	5.85623e-07	2.27898e-05		AT1G75900	GDSL-like Lipase/Acylhydrolase superfamily protein	--	GDSL-like Lipase/Acylhydrolase superfamily protein; CONTAINS InterPro DOMAIN/s: Lipase, GDSL, active site (InterPro:IPR008265), Lipase, GDSL (InterPro:IPR001087); BEST Arabidopsis thaliana protein match is: SGNH hydrolase-type esterase superfamily protein (TAIR:AT1G75880.2)	68.6758	4.40886	0.363959	12.1136	8.94624e-34	1.22644e-31		AT2G39010	21.468	3.40017	0.643366	5.28497	1.25727e-07	4.90571e-06		AT1G17840	white-brown complex homolog protein 11	Encodes a plasma membrane-localized ATP-binding cassette transporter, that is required for cutin transport to the extracellular matrix.	white-brown complex homolog protein 11 (WBC11); FUNCTIONS IN: ATPase activity, coupled to transmembrane movement of substances, fatty acid transporter activity; INVOLVED IN: cutin transport, fatty acid transport; LOCATED IN: plasma membrane, external side of plasma membrane; EXPRESSED IN: 26 plant structures; EXPRESSED DURING: 13 growth stages; CONTAINS InterPro DOMAIN/s: ATPase, AAA+ type, core …	1371.54	4.54889	0.259508	17.5289	8.62228e-69	8.27514e-66		AT5G66750
AT4G31500	1317.2	4.00767	0.731021	5.48229	4.19847e-08	5.92308e-07		AT1G51805	Leucine-rich repeat protein kinase family protein	--	Leucine-rich repeat protein kinase family protein; FUNCTIONS IN: protein serine/threonine kinase activity, protein kinase activity, kinase activity, ATP binding; INVOLVED IN: protein amino acid phosphorylation; LOCATED IN: endomembrane system; EXPRESSED IN: 20 plant structures; EXPRESSED DURING: 13 growth stages; CONTAINS InterPro DOMAIN/s: Protein kinase, ATP binding site (InterPro:IPR017441), P…	71.9104	2.11537	0.328698	6.43558	1.22999e-10	1.11199e-08		AT4G38690	PLC-like phosphodiesterases superfamily protein	--	PLC-like phosphodiesterases superfamily protein; FUNCTIONS IN: phospholipase C activity, phosphoric diester hydrolase activity; INVOLVED IN: intracellular signaling pathway, N-terminal protein myristoylation, lipid metabolic process; LOCATED IN: cellular_component unknown; EXPRESSED IN: 23 plant structures; EXPRESSED DURING: 12 growth stages; CONTAINS InterPro DOMAIN/s: Phospholipase C, phosphati…	77.588	4.39951	0.35304	12.4618	1.20612e-35	1.77493e-33		AT3G49260	155.899	3.38621	0.268662	12.604	2.00709e-36	2.33964e-33		AT1G71691	GDSL-like Lipase/Acylhydrolase superfamily protein	--	GDSL-like Lipase/Acylhydrolase superfamily protein; FUNCTIONS IN: hydrolase activity, acting on ester bonds, carboxylesterase activity; INVOLVED IN: lipid metabolic process; LOCATED IN: endomembrane system; EXPRESSED IN: 10 plant structures; EXPRESSED DURING: 6 growth stages; CONTAINS InterPro DOMAIN/s: Lipase, GDSL (InterPro:IPR001087); BEST Arabidopsis thaliana protein match is: GDSL-like Lipas…	32.1453	4.53651	0.5572	8.14161	3.90044e-16	1.42547e-14		AT2G47730
AT4G22200	37.6605	4.00279	0.522121	7.66641	1.76884e-14	6.11256e-13		AT1G26380	FAD-binding Berberine family protein	--	FAD-binding Berberine family protein; FUNCTIONS IN: electron carrier activity, oxidoreductase activity, FAD binding, catalytic activity; LOCATED IN: endomembrane system; EXPRESSED IN: 9 plant structures; EXPRESSED DURING: LP.06 six leaves visible, LP.04 four leaves visible, 4 anthesis, LP.08 eight leaves visible; CONTAINS InterPro DOMAIN/s: FAD-binding, type 2 (InterPro:IPR016166), Berberine/berb…	473.387	2.11445	0.462146	4.57529	4.75563e-06	0.000135602		AT4G25430	--	--	unknown protein; BEST Arabidopsis thaliana protein match is: unknown protein (TAIR:AT5G51850.1)	12.2118	4.38019	0.578244	7.57498	3.59174e-14	1.3214e-12		AT1G28130	62.8575	3.38225	0.464927	7.2748	3.46939e-13	4.72319e-11		AT4G25830	Uncharacterised protein family (UPF0497)	--	Uncharacterised protein family (UPF0497); FUNCTIONS IN: molecular_function unknown; INVOLVED IN: biological_process unknown; LOCATED IN: endomembrane system; EXPRESSED IN: 22 plant structures; EXPRESSED DURING: 13 growth stages; CONTAINS InterPro DOMAIN/s: Uncharacterised protein family UPF0497, trans-membrane plant (InterPro:IPR006702), Uncharacterised protein family UPF0497, trans-membrane plan…	77.7883	4.53063	0.447998	10.1131	4.8351e-24	3.38825e-22		AT1G58602
AT4G17695	14.3885	3.98663	0.791157	5.03898	4.68008e-07	5.56314e-06		AT5G65310	homeobox protein 5	Encodes a class I HDZip (homeodomain-leucine zipper) protein that is a positive regulator of ABA-responsiveness, mediating the inhibitory effect of ABA on growth during seedling establishment.	homeobox protein 5 (HB5); FUNCTIONS IN: sequence-specific DNA binding, transcription activator activity, protein homodimerization activity, sequence-specific DNA binding transcription factor activity; INVOLVED IN: positive regulation of transcription, abscisic acid mediated signaling pathway, regulation of abscisic acid mediated signaling pathway, regulation of transcription, DNA-dependent, respo…	104.654	2.11	0.341046	6.18683	6.13865e-10	4.7421e-08		AT3G56060	Glucose-methanol-choline (GMC) oxidoreductase family protein	--	Glucose-methanol-choline (GMC) oxidoreductase family protein; FUNCTIONS IN: aldehyde-lyase activity, oxidoreductase activity, acting on CH-OH group of donors, FAD binding; INVOLVED IN: alcohol metabolic process; LOCATED IN: endomembrane system; EXPRESSED IN: 19 plant structures; EXPRESSED DURING: 10 growth stages; CONTAINS InterPro DOMAIN/s: Glucose-methanol-choline oxidoreductase, N-terminal (In…	11.7911	4.37794	0.59056	7.4132	1.23291e-13	4.28588e-12		AT3G06120	28.235	3.36523	0.510931	6.58646	4.50442e-11	4.1797e-09		AT3G24140	basic helix-loop-helix (bHLH) DNA-binding superfamily protein	Encodes a basic helix-loop-helix transcription factor whose activity is required to promote differentiation of stomatal guard cells and to halt proliferative divisions in their immediate precursors. Both transcript and protein are expressed in and are required for halting divisions at the end of the stomatal lineage. It also has a role in the promotion of guard cell fate and in controlling the tr…	FAMA (FMA); CONTAINS InterPro DOMAIN/s: Helix-loop-helix DNA-binding domain (InterPro:IPR001092), Helix-loop-helix DNA-binding (InterPro:IPR011598); BEST Arabidopsis thaliana protein match is: basic helix-loop-helix (bHLH) DNA-binding superfamily protein (TAIR:AT1G72210.1)	63.7565	4.52994	0.457581	9.89977	4.17243e-23	2.77416e-21		AT4G37870
AT5G33370	111.241	3.98287	0.427244	9.32224	1.13912e-20	7.77163e-19		AT2G22970	serine carboxypeptidase-like 11	--	serine carboxypeptidase-like 11 (SCPL11); FUNCTIONS IN: serine-type carboxypeptidase activity; INVOLVED IN: proteolysis; LOCATED IN: plant-type cell wall; EXPRESSED IN: 22 plant structures; EXPRESSED DURING: 13 growth stages; CONTAINS InterPro DOMAIN/s: Peptidase S10, serine carboxypeptidase (InterPro:IPR001563); BEST Arabidopsis thaliana protein match is: serine carboxypeptidase-like 12 (TAIR:AT…	179.855	2.10697	0.252863	8.33245	7.9184e-17	2.10173e-14		AT5G55330	MBOAT (membrane bound O-acyl transferase) family protein	--	MBOAT (membrane bound O-acyl transferase) family protein; FUNCTIONS IN: acyltransferase activity; INVOLVED IN: biological_process unknown; LOCATED IN: thylakoid; EXPRESSED IN: 8 plant structures; EXPRESSED DURING: 6 growth stages; CONTAINS InterPro DOMAIN/s: Wax synthase (InterPro:IPR017088); BEST Arabidopsis thaliana protein match is: MBOAT (membrane bound O-acyl transferase) family protein (TAI…	21.6571	4.36661	0.598588	7.29486	2.98974e-13	9.99934e-12		AT5G16240	38.705	3.33774	0.467156	7.1448	9.01275e-13	1.13579e-10		AT1G55740	seed imbibition 1	--	seed imbibition 1 (SIP1); CONTAINS InterPro DOMAIN/s: Glycoside hydrolase, catalytic core (InterPro:IPR017853), Raffinose synthase (InterPro:IPR008811); BEST Arabidopsis thaliana protein match is: seed imbibition 2 (TAIR:AT3G57520.1)	15.7626	4.49572	0.521715	8.6172	6.86122e-18	2.94659e-16		AT1G60260
AT3G28345	4.79748	3.96705	1.20023	3.30524	0.000948957	0.005031		AT5G44410	FAD-binding Berberine family protein	--	FAD-binding Berberine family protein; FUNCTIONS IN: electron carrier activity, oxidoreductase activity, FAD binding, catalytic activity; INVOLVED IN: oxidation reduction; LOCATED IN: endomembrane system; EXPRESSED IN: 22 plant structures; EXPRESSED DURING: 13 growth stages; CONTAINS InterPro DOMAIN/s: FAD-binding, type 2 (InterPro:IPR016166), Oxygen oxidoreductase covalent FAD-binding site (Inter…	14.568	2.10529	0.599267	3.51311	0.0004429	0.00628469		AT5G41810	--	--	unknown protein; BEST Arabidopsis thaliana protein match is: unknown protein (TAIR:AT1G64340.1)	389.645	4.34069	0.17688	24.5403	5.4941e-133	6.06384e-129		AT5G46230	9.56866	3.3304	0.838265	3.97297	7.09814e-05	0.00123266		AT4G34250	3-ketoacyl-CoA synthase 16	Encodes KCS16, a member of the 3-ketoacyl-CoA synthase family involved in the biosynthesis of VLCFA (very long chain fatty acids).	3-ketoacyl-CoA synthase 16 (KCS16); FUNCTIONS IN: transferase activity, transferring acyl groups other than amino-acyl groups, catalytic activity, acyltransferase activity; INVOLVED IN: fatty acid elongation, response to light stimulus, very long-chain fatty acid metabolic process, response to osmotic stress; LOCATED IN: endomembrane system, membrane; EXPRESSED IN: 17 plant structures; EXPRESSED …	25.1481	4.47277	0.503324	8.88646	6.30859e-19	2.97555e-17		AT1G76360
AT2G25260	102.622	3.96664	0.333505	11.8938	1.2746e-32	2.25371e-30		AT3G23630	isopentenyltransferase 7	Encodes an isopentenyl transferase involved in cytokinin biosynthesis.	isopentenyltransferase 7 (IPT7); CONTAINS InterPro DOMAIN/s: tRNA isopentenyltransferase (InterPro:IPR002627); BEST Arabidopsis thaliana protein match is: isopentenyltransferase 5 (TAIR:AT5G19040.1)	17.1	2.09544	0.517802	4.0468	5.19232e-05	0.00106749		AT2G03980	GDSL-like Lipase/Acylhydrolase superfamily protein	--	GDSL-like Lipase/Acylhydrolase superfamily protein; FUNCTIONS IN: hydrolase activity, acting on ester bonds, carboxylesterase activity; INVOLVED IN: lipid metabolic process; LOCATED IN: endomembrane system; EXPRESSED IN: 24 plant structures; EXPRESSED DURING: 15 growth stages; CONTAINS InterPro DOMAIN/s: Lipase, GDSL (InterPro:IPR001087); BEST Arabidopsis thaliana protein match is: GDSL-like Lipa…	191.908	4.33643	0.218901	19.81	2.44101e-87	3.59219e-84		AT4G24510	129.282	3.32665	0.323298	10.2898	7.83788e-25	4.87281e-22		AT5G33370	GDSL-like Lipase/Acylhydrolase superfamily protein	--	GDSL-like Lipase/Acylhydrolase superfamily protein; FUNCTIONS IN: hydrolase activity, acting on ester bonds, carboxylesterase activity; INVOLVED IN: lipid metabolic process; LOCATED IN: endomembrane system; EXPRESSED IN: 15 plant structures; EXPRESSED DURING: 7 growth stages; CONTAINS InterPro DOMAIN/s: Lipase, GDSL (InterPro:IPR001087); BEST Arabidopsis thaliana protein match is: Li-tolerant lip…	54.1697	4.46824	0.524085	8.5258	1.51757e-17	6.34449e-16		AT4G00400
AT2G15050	140.762	3.96384	0.329263	12.0385	2.22967e-33	4.18665e-31		AT4G28556	PAK-box/P21-Rho-binding family protein	Encodes RIC7, the downstream effector of active Rop2 GTPase.	RIC7; CONTAINS InterPro DOMAIN/s: PAK-box/P21-Rho-binding (InterPro:IPR000095); BEST Arabidopsis thaliana protein match is: ROP-interactive CRIB motif-containing protein 6 (TAIR:AT2G20430.1)	2.62019	2.092	0.723033	2.89337	0.00381132	0.0340969		AT1G62030	Cysteine/Histidine-rich C1 domain family protein	--	Cysteine/Histidine-rich C1 domain family protein; CONTAINS InterPro DOMAIN/s: DC1 (InterPro:IPR004146), C1-like (InterPro:IPR011424); BEST Arabidopsis thaliana protein match is: Cysteine/Histidine-rich C1 domain family protein (TAIR:AT4G02540.1)	133.654	4.33314	0.306672	14.1296	2.49647e-45	6.12301e-43		AT1G05300	6.70472	3.32558	0.973137	3.41738	0.000632276	0.00793579		AT5G02110	CYCLIN D7;1	--	CYCLIN D7;1 (CYCD7;1); FUNCTIONS IN: cyclin-dependent protein kinase activity; INVOLVED IN: regulation of cell cycle; LOCATED IN: nucleus; CONTAINS InterPro DOMAIN/s: Cyclin, C-terminal (InterPro:IPR004367), Cyclin D (InterPro:IPR015451), Cyclin-like (InterPro:IPR011028), Cyclin-related (InterPro:IPR013763), Cyclin, N-terminal (InterPro:IPR006671), Cyclin (InterPro:IPR006670); BEST Arabidopsis th…	4.52691	4.46721	0.678039	6.58842	4.44522e-11	9.47141e-10		AT1G08465
AT4G37410	194.725	3.95253	0.344468	11.4743	1.7757e-30	2.75013e-28		AT2G34490	cytochrome P450, family 710, subfamily A, polypeptide 2	Encodes a protein with C22-sterol desaturase activity. The enzyme was shown to catalyze the conversion of both 24-<i>epi</i>-campesterol and &beta;-sitosterol to brassicasterol and stigmasterol, respectively, in the presence of NADPH.	cytochrome P450, family 710, subfamily A, polypeptide 2 (CYP710A2); FUNCTIONS IN: C-22 sterol desaturase activity, oxygen binding; INVOLVED IN: oxidation reduction; LOCATED IN: endomembrane system; EXPRESSED IN: 24 plant structures; EXPRESSED DURING: 12 growth stages; CONTAINS InterPro DOMAIN/s: Cytochrome P450 (InterPro:IPR001128), Cytochrome P450, conserved site (InterPro:IPR017972), Cytochrome…	142.535	2.08071	0.308319	6.74858	1.493e-11	1.55324e-09		AT1G13110	cytochrome P450, family 71 subfamily B, polypeptide 7	member of CYP71B	cytochrome P450, family 71 subfamily B, polypeptide 7 (CYP71B7); FUNCTIONS IN: electron carrier activity, monooxygenase activity, iron ion binding, oxygen binding, heme binding; INVOLVED IN: oxidation reduction; EXPRESSED IN: 22 plant structures; EXPRESSED DURING: 13 growth stages; CONTAINS InterPro DOMAIN/s: Cytochrome P450 (InterPro:IPR001128), Cytochrome P450, E-class, group I (InterPro:IPR002…	105.473	4.32394	0.632348	6.83791	8.03548e-12	2.30357e-10		AT1G57630	6.55287	3.30611	0.964813	3.42668	0.000611008	0.00769994		AT5G23820	MD-2-related lipid recognition domain-containing protein	--	MD-2-related lipid recognition domain-containing protein; FUNCTIONS IN: molecular_function unknown; INVOLVED IN: biological_process unknown; LOCATED IN: vacuole; EXPRESSED IN: 20 plant structures; EXPRESSED DURING: 13 growth stages; CONTAINS InterPro DOMAIN/s: MD-2-related lipid-recognition (InterPro:IPR003172); BEST Arabidopsis thaliana protein match is: MD-2-related lipid recognition domain-con…	226.526	4.46084	0.381943	11.6793	1.62573e-31	1.88876e-29		AT1G21310
AT5G26340	534.226	3.95172	0.688171	5.74235	9.33714e-09	1.47298e-07		AT1G78490	cytochrome P450, family 708, subfamily A, polypeptide 3	member of CYP708A	cytochrome P450, family 708, subfamily A, polypeptide 3 (CYP708A3); FUNCTIONS IN: electron carrier activity, monooxygenase activity, iron ion binding, oxygen binding, heme binding; INVOLVED IN: oxidation reduction; LOCATED IN: endomembrane system; EXPRESSED IN: 22 plant structures; EXPRESSED DURING: 13 growth stages; CONTAINS InterPro DOMAIN/s: Cytochrome P450 (InterPro:IPR001128), Cytochrome P45…	40.5481	2.07642	0.389408	5.33224	9.70079e-08	4.69242e-06		AT4G18250	receptor serine/threonine kinase, putative	--	receptor serine/threonine kinase, putative; FUNCTIONS IN: transmembrane receptor protein serine/threonine kinase activity, kinase activity; INVOLVED IN: protein amino acid phosphorylation; EXPRESSED IN: 8 plant structures; EXPRESSED DURING: LP.06 six leaves visible, LP.04 four leaves visible, LP.10 ten leaves visible, LP.02 two leaves visible, LP.08 eight leaves visible; CONTAINS InterPro DOMAIN/…	130.094	4.31132	0.29772	14.4811	1.59477e-47	4.45607e-45		AT4G17695	9.27547	3.28285	0.835728	3.92813	8.56082e-05	0.00144078		AT2G15090	3-ketoacyl-CoA synthase 8	Encodes KCS8, a member of the 3-ketoacyl-CoA synthase family involved in the biosynthesis of VLCFA (very long chain fatty acids).	3-ketoacyl-CoA synthase 8 (KCS8); FUNCTIONS IN: transferase activity, transferring acyl groups other than amino-acyl groups, catalytic activity, acyltransferase activity; INVOLVED IN: fatty acid elongation, very long-chain fatty acid metabolic process, response to osmotic stress; LOCATED IN: endoplasmic reticulum; EXPRESSED IN: 23 plant structures; EXPRESSED DURING: 13 growth stages; CONTAINS Int…	473.551	4.45587	0.553771	8.04641	8.52557e-16	3.00629e-14		AT1G35720
AT2G28570	18.5061	3.93364	0.812781	4.83974	1.30011e-06	1.40959e-05		AT2G25260	--	--	unknown protein; FUNCTIONS IN: molecular_function unknown; INVOLVED IN: biological_process unknown; LOCATED IN: endomembrane system; BEST Arabidopsis thaliana protein match is: unknown protein (TAIR:AT5G25265.1)	134.663	2.07563	0.192596	10.7771	4.41484e-27	4.15456e-24		AT2G28630	3-ketoacyl-CoA synthase 12	Encodes KCS12, a member of the 3-ketoacyl-CoA synthase family involved in the biosynthesis of VLCFA (very long chain fatty acids).	3-ketoacyl-CoA synthase 12 (KCS12); FUNCTIONS IN: transferase activity, transferring acyl groups other than amino-acyl groups, catalytic activity, acyltransferase activity; INVOLVED IN: response to osmotic stress; LOCATED IN: endoplasmic reticulum; EXPRESSED IN: 24 plant structures; EXPRESSED DURING: 13 growth stages; CONTAINS InterPro DOMAIN/s: Thiolase-like (InterPro:IPR016039), Very-long-chain…	534.293	4.28909	0.611227	7.01718	2.26397e-12	6.9993e-11		AT5G50090	20.6276	3.26778	0.598344	5.46136	4.72489e-08	2.01994e-06		AT4G23020	--	--	unknown protein; BEST Arabidopsis thaliana protein match is: unknown protein (TAIR:AT4G11780.1)	27.9692	4.45329	0.52298	8.51523	1.66265e-17	6.91176e-16		AT5G04490
AT1G28600	31.1035	3.9188	0.544976	7.19077	6.44262e-13	1.86239e-11		AT2G41660	Protein of unknown function, DUF617	Essential for hydrotropism in roots. Mutant roots are defective in hydrotropism, and have slightly reduced phototropism and modified wavy growth response. Has normal gravitropism and root elongation.	mizu-kussei 1 (MIZ1); CONTAINS InterPro DOMAIN/s: Protein of unknown function DUF617, plant (InterPro:IPR006460); BEST Arabidopsis thaliana protein match is: Protein of unknown function, DUF617 (TAIR:AT3G25640.1)	36.9297	2.07195	0.34014	6.09147	1.11877e-09	8.18442e-08		AT1G69160	--	--	unknown protein; BEST Arabidopsis thaliana protein match is: unknown protein (TAIR:AT3G13980.1)	16.0035	4.2807	0.562575	7.60912	2.75978e-14	1.02558e-12		AT4G23030	6.7081	3.26528	1.03015	3.16971	0.00152591	0.0167411		AT4G00360	cytochrome P450, family 86, subfamily A, polypeptide 2	Encodes a member of the CYP86A subfamily of cytochrome p450 genes. Expressed at moderate levels in flowers, leaves, roots and stems.	cytochrome P450, family 86, subfamily A, polypeptide 2 (CYP86A2); CONTAINS InterPro DOMAIN/s: Cytochrome P450 (InterPro:IPR001128), Cytochrome P450, E-class, group I (InterPro:IPR002401), Cytochrome P450, conserved site (InterPro:IPR017972); BEST Arabidopsis thaliana protein match is: cytochrome P450, family 86, subfamily A, polypeptide 4 (TAIR:AT1G01600.1)	321.304	4.44413	0.268926	16.5255	2.40539e-61	1.43504e-58		AT2G22680
AT3G26590	31.2509	3.91697	0.597989	6.55024	5.74463e-11	1.27366e-09		AT2G34500	cytochrome P450, family 710, subfamily A, polypeptide 1	Encodes a protein with C22-sterol desaturase activity. The enzyme was shown to catalyze in the presence of NADPH the conversion of &beta;-sitosterol to stigmasterol, but not that of 24-<i>epi</i>-campesterol to brassicasterol (unlike CYP710A2).	cytochrome P450, family 710, subfamily A, polypeptide 1 (CYP710A1); FUNCTIONS IN: C-22 sterol desaturase activity, oxygen binding; INVOLVED IN: oxidation reduction; LOCATED IN: endomembrane system; EXPRESSED IN: 14 plant structures; EXPRESSED DURING: LP.04 four leaves visible, 4 anthesis, petal differentiation and expansion stage; CONTAINS InterPro DOMAIN/s: Cytochrome P450 (InterPro:IPR001128), …	187.76	2.06612	0.319511	6.4665	1.00297e-10	9.26986e-09		AT3G16420	PYK10-binding protein 1	The PBP1(PYK10-binding protein 1) assists the PYK10 (beta-glucosidase complex) in its activity and may act like a molecular chaperone that facilitates the correct polymerization of PYK10, when tissues are damaged and subcellular structures are destroyed by pests.	PYK10-binding protein 1 (PBP1); FUNCTIONS IN: copper ion binding; EXPRESSED IN: root, seed, leaf; EXPRESSED DURING: seedling growth; CONTAINS InterPro DOMAIN/s: Mannose-binding lectin (InterPro:IPR001229); BEST Arabidopsis thaliana protein match is: jacalin-related lectin 31 (TAIR:AT3G16430.2)	323.152	4.25989	0.621169	6.85785	6.99033e-12	2.033e-10		AT1G75890	9.50636	3.26138	0.811148	4.0207	5.80263e-05	0.00104062		AT5G50260	Cysteine proteinases superfamily protein	--	Cysteine proteinases superfamily protein; FUNCTIONS IN: cysteine-type endopeptidase activity, cysteine-type peptidase activity; INVOLVED IN: proteolysis; LOCATED IN: endomembrane system; EXPRESSED IN: 8 plant structures; EXPRESSED DURING: 4 anthesis, C globular stage, petal differentiation and expansion stage; CONTAINS InterPro DOMAIN/s: Peptidase C1A, papain (InterPro:IPR013128), Proteinase inhi…	3.09864	4.43315	0.707323	6.26751	3.66875e-10	6.96937e-09		AT3G13690
AT5G09970	34.8153	3.9165	0.52687	7.43352	1.05742e-13	3.35872e-12		AT1G69690	TCP family transcription factor	--	TCP family transcription factor ; FUNCTIONS IN: sequence-specific DNA binding transcription factor activity; INVOLVED IN: regulation of transcription; LOCATED IN: chloroplast; EXPRESSED IN: 22 plant structures; EXPRESSED DURING: 13 growth stages; CONTAINS InterPro DOMAIN/s: Transcription factor, TCP (InterPro:IPR005333), Transcription factor TCP subgroup (InterPro:IPR017887); BEST Arabidopsis tha…	100.484	2.04615	0.297162	6.88565	5.75224e-12	6.57948e-10		AT1G29660	GDSL-like Lipase/Acylhydrolase superfamily protein	--	GDSL-like Lipase/Acylhydrolase superfamily protein; FUNCTIONS IN: hydrolase activity, acting on ester bonds, carboxylesterase activity; INVOLVED IN: lipid metabolic process; LOCATED IN: apoplast, nucleus; EXPRESSED IN: 19 plant structures; EXPRESSED DURING: 10 growth stages; CONTAINS InterPro DOMAIN/s: Lipase, GDSL (InterPro:IPR001087); BEST Arabidopsis thaliana protein match is: GDSL-like Lipase…	16.2362	4.25617	0.608526	6.99423	2.66721e-12	8.16588e-11		AT1G45191	11.5055	3.22202	0.780264	4.12941	3.63702e-05	0.000696449		AT5G38320	--	--	unknown protein; FUNCTIONS IN: molecular_function unknown; INVOLVED IN: biological_process unknown; LOCATED IN: cellular_component unknown; EXPRESSED IN: shoot apex, sepal, pedicel; EXPRESSED DURING: 4 anthesis; BEST Arabidopsis thaliana protein match is: unknown protein (TAIR:AT1G67050.1)	3.14168	4.4048	0.708658	6.2157	5.10967e-10	9.56665e-09		AT1G05675
AT5G20045	2.03573	3.91605	1.5244	2.56892	0.0102016	0.0369951		AT3G50140	Plant protein of unknown function (DUF247)	--	Plant protein of unknown function (DUF247); INVOLVED IN: biological_process unknown; LOCATED IN: chloroplast; EXPRESSED IN: cotyledon, leaf whorl, root, leaf; EXPRESSED DURING: LP.06 six leaves visible, LP.04 four leaves visible, LP.10 ten leaves visible, LP.08 eight leaves visible, LP.12 twelve leaves visible; CONTAINS InterPro DOMAIN/s: Protein of unknown function DUF247, plant (InterPro:IPR004…	2.95552	2.04478	0.713093	2.86748	0.00413761	0.036251		AT3G28320	Protein of unknown function (DUF677)	--	Protein of unknown function (DUF677); CONTAINS InterPro DOMAIN/s: Protein of unknown function DUF677 (InterPro:IPR007749); BEST Arabidopsis thaliana protein match is: Protein of unknown function (DUF677) (TAIR:AT3G28290.1)	40.635	4.25299	0.424486	10.0192	1.25561e-23	9.30076e-22		AT3G04060	8.96697	3.217	0.847533	3.79572	0.000147214	0.00231703		AT5G44550	Uncharacterised protein family (UPF0497)	--	Uncharacterised protein family (UPF0497); FUNCTIONS IN: molecular_function unknown; INVOLVED IN: biological_process unknown; LOCATED IN: endomembrane system; EXPRESSED IN: hypocotyl, root; CONTAINS InterPro DOMAIN/s: Uncharacterised protein family UPF0497, trans-membrane plant (InterPro:IPR006702), Uncharacterised protein family UPF0497, trans-membrane plant subgroup (InterPro:IPR006459); BEST Ar…	4.67677	4.40273	0.707638	6.22172	4.91739e-10	9.23014e-09		AT2G35940
AT1G52000	205.995	3.90579	0.794154	4.91818	8.73533e-07	9.83269e-06		AT1G12570	Glucose-methanol-choline (GMC) oxidoreductase family protein	--	Glucose-methanol-choline (GMC) oxidoreductase family protein; FUNCTIONS IN: aldehyde-lyase activity, oxidoreductase activity, acting on CH-OH group of donors, FAD binding; INVOLVED IN: alcohol metabolic process; LOCATED IN: endomembrane system; EXPRESSED IN: 17 plant structures; EXPRESSED DURING: 9 growth stages; CONTAINS InterPro DOMAIN/s: Glucose-methanol-choline oxidoreductase, N-terminal (Int…	33.6086	2.04271	0.384929	5.30672	1.11617e-07	5.25211e-06		AT2G16760	Calcium-dependent phosphotriesterase superfamily protein	--	Calcium-dependent phosphotriesterase superfamily protein; FUNCTIONS IN: molecular_function unknown; LOCATED IN: endoplasmic reticulum; EXPRESSED IN: 10 plant structures; EXPRESSED DURING: 6 growth stages; CONTAINS InterPro DOMAIN/s: SMP-30/Gluconolaconase/LRE-like region (InterPro:IPR013658), Six-bladed beta-propeller, TolB-like (InterPro:IPR011042); BEST Arabidopsis thaliana protein match is: Ca…	50.4758	4.23492	0.561629	7.54043	4.68435e-14	1.69015e-12		AT4G12910	7.25301	3.18636	0.906424	3.5153	0.000439251	0.00581026		AT3G14760	--	--	unknown protein; FUNCTIONS IN: molecular_function unknown; INVOLVED IN: biological_process unknown; LOCATED IN: endomembrane system; EXPRESSED IN: 6 plant structures; EXPRESSED DURING: LP.04 four leaves visible, LP.02 two leaves visible	5.78685	4.391	0.671819	6.53599	6.31922e-11	1.31843e-09		AT5G61460
AT3G50280	70.6004	3.90265	0.422678	9.23316	2.62771e-20	1.72615e-18		AT1G24140	Matrixin family protein	--	Matrixin family protein; FUNCTIONS IN: metallopeptidase activity, metalloendopeptidase activity, zinc ion binding; INVOLVED IN: proteolysis, metabolic process; LOCATED IN: anchored to membrane; EXPRESSED IN: 13 plant structures; EXPRESSED DURING: 7 growth stages; CONTAINS InterPro DOMAIN/s: Peptidase M10, metallopeptidase (InterPro:IPR001818), Peptidoglycan binding-like (InterPro:IPR002477), Pept…	203.156	2.0407	0.217142	9.398	5.56109e-21	2.4496e-18		AT3G21090	ABC-2 type transporter family protein	--	ABC-2 type transporter family protein; FUNCTIONS IN: ATPase activity, coupled to transmembrane movement of substances; INVOLVED IN: response to karrikin; LOCATED IN: membrane; EXPRESSED IN: 7 plant structures; EXPRESSED DURING: 6 growth stages; CONTAINS InterPro DOMAIN/s: ATPase, AAA+ type, core (InterPro:IPR003593), ABC transporter-like (InterPro:IPR003439), ABC-2 type transporter (InterPro:IPR0…	333.6	4.2346	0.663175	6.38534	1.7102e-10	4.35924e-09		AT3G44840	5.86509	3.17459	1.01174	3.13775	0.0017025	0.0182805		AT5G52340	exocyst subunit exo70 family protein A2	A member of EXO70 gene family, putative exocyst subunits, conserved in land plants. Arabidopsis thaliana contains 23 putative EXO70 genes, which can be classified into eight clusters on the phylogenetic tree.	exocyst subunit exo70 family protein A2 (EXO70A2); INVOLVED IN: exocytosis, vesicle docking involved in exocytosis; LOCATED IN: exocyst; EXPRESSED IN: 7 plant structures; EXPRESSED DURING: L mature pollen stage, M germinated pollen stage, 4 anthesis, petal differentiation and expansion stage; CONTAINS InterPro DOMAIN/s: Exo70 exocyst complex subunit (InterPro:IPR004140); BEST Arabidopsis thaliana…	4.2355	4.36503	0.679474	6.42413	1.32629e-10	2.65187e-09		AT2G18670
AT5G44570	1.95446	3.90204	1.52385	2.56065	0.0104476	0.0377389		AT5G38035	--	--	--	2.59546	2.04	0.705441	2.89181	0.00383036	0.0341957		AT5G17700	MATE efflux family protein	--	MATE efflux family protein; FUNCTIONS IN: antiporter activity, drug transmembrane transporter activity, transporter activity; INVOLVED IN: drug transmembrane transport, transmembrane transport; LOCATED IN: membrane; EXPRESSED IN: 22 plant structures; EXPRESSED DURING: 10 growth stages; CONTAINS InterPro DOMAIN/s: Multi antimicrobial extrusion protein MatE (InterPro:IPR002528); BEST Arabidopsis th…	13.0723	4.20358	0.605556	6.94168	3.87465e-12	1.15893e-10		AT1G29395	20.7226	3.17311	0.571875	5.54862	2.87938e-08	1.34595e-06		AT4G15630	Uncharacterised protein family (UPF0497)	--	Uncharacterised protein family (UPF0497); FUNCTIONS IN: molecular_function unknown; INVOLVED IN: biological_process unknown; LOCATED IN: plasma membrane; EXPRESSED IN: 23 plant structures; EXPRESSED DURING: 13 growth stages; CONTAINS InterPro DOMAIN/s: Uncharacterised protein family UPF0497, trans-membrane plant (InterPro:IPR006702), Uncharacterised protein family UPF0497, trans-membrane plant su…	268.127	4.36384	0.592122	7.36983	1.7084e-13	4.74952e-12		AT4G37410
AT3G14680	2.04569	3.90059	1.52725	2.55399	0.0106495	0.0383079		AT3G12910	NAC (No Apical Meristem) domain transcriptional regulator superfamily protein	--	NAC (No Apical Meristem) domain transcriptional regulator superfamily protein; CONTAINS InterPro DOMAIN/s: No apical meristem (NAM) protein (InterPro:IPR003441); BEST Arabidopsis thaliana protein match is: NAC domain containing protein 42 (TAIR:AT2G43000.1)	602.34	2.03602	0.279569	7.28271	3.27189e-13	4.67158e-11		AT5G60880	breaking of asymmetry in the stomatal lineage	Encodes BASL (BREAKING OF ASYMMETRY IN THE STOMATAL LINEAGE), a regulator of asymmetric divisions. In asymmetrically dividing stomatal-lineage cells, BASL accumulates in a polarized crescent at the cell periphery before division, and then localizes differentially to the nucleus and a peripheral crescent in self-renewing cells and their sisters after division.	BREAKING OF ASYMMETRY IN THE STOMATAL LINEAGE (BASL); INVOLVED IN: regulation of asymmetric cell division, stomatal complex development, unidimensional cell growth; LOCATED IN: extrinsic to plasma membrane, nucleus; EXPRESSED IN: 7 plant structures; EXPRESSED DURING: 4 anthesis, E expanded cotyledon stage, D bilateral stage	7.35728	4.19846	0.648332	6.47579	9.43176e-11	2.48149e-09		AT4G28780	72.5365	3.16348	0.366965	8.62068	6.65576e-18	1.85279e-15		AT5G55620	--	--	unknown protein; BEST Arabidopsis thaliana protein match is: unknown protein (TAIR:AT3G09950.1)	20.2424	4.34767	0.588087	7.39289	1.43667e-13	4.01431e-12		AT4G33790
AT2G38790	397.121	3.8994	0.263064	14.823	1.04024e-49	5.25517e-47		AT1G23040	hydroxyproline-rich glycoprotein family protein	--	hydroxyproline-rich glycoprotein family protein; BEST Arabidopsis thaliana protein match is: proline-rich family protein (TAIR:AT1G70990.1)	5.48156	2.03593	0.725407	2.8066	0.00500677	0.0422643		AT4G11470	cysteine-rich RLK (RECEPTOR-like protein kinase) 31	Encodes a cysteine-rich receptor-like protein kinase.	cysteine-rich RLK (RECEPTOR-like protein kinase) 31 (CRK31); FUNCTIONS IN: protein serine/threonine kinase activity, protein kinase activity, ATP binding; INVOLVED IN: protein amino acid phosphorylation; LOCATED IN: endomembrane system; EXPRESSED IN: cotyledon; CONTAINS InterPro DOMAIN/s: Protein kinase, ATP binding site (InterPro:IPR017441), Protein kinase, catalytic domain (InterPro:IPR000719),…	26.2075	4.1962	0.523274	8.01912	1.06509e-15	4.48678e-14		AT5G17830	25.6068	3.14422	0.567882	5.53675	3.08138e-08	1.42255e-06		AT5G66870	ASYMMETRIC LEAVES 2-like 1	Encodes LOB domain protein whose overexpression results in KNOX gene repression. Overexpression also results in plants with hyponastic leaves, downward pointing flowers and reduced apical dominance. May be involved in the transcriptional regulation of the homeobox gene BP (brevipedicellus) during lateral organ differentiation. Acts together with AS2 in proximal-distal symmetry determination.	ASYMMETRIC LEAVES 2-like 1 (ASL1); CONTAINS InterPro DOMAIN/s: Lateral organ boundaries, LOB (InterPro:IPR004883), Asymmetric leaves, AS2/LOB (InterPro:IPR017414); BEST Arabidopsis thaliana protein match is: LOB domain-containing protein 10 (TAIR:AT2G23660.2)	16.6226	4.34326	0.603969	7.1912	6.42242e-13	1.69514e-11		AT1G31550
AT2G30370	9.30435	3.89759	0.940327	4.14493	3.39919e-05	0.000268219		AT1G13110	cytochrome P450, family 71 subfamily B, polypeptide 7	member of CYP71B	cytochrome P450, family 71 subfamily B, polypeptide 7 (CYP71B7); FUNCTIONS IN: electron carrier activity, monooxygenase activity, iron ion binding, oxygen binding, heme binding; INVOLVED IN: oxidation reduction; EXPRESSED IN: 22 plant structures; EXPRESSED DURING: 13 growth stages; CONTAINS InterPro DOMAIN/s: Cytochrome P450 (InterPro:IPR001128), Cytochrome P450, E-class, group I (InterPro:IPR002…	105.473	2.03578	0.624131	3.26178	0.00110715	0.0128555		AT5G47330	alpha/beta-Hydrolases superfamily protein	--	alpha/beta-Hydrolases superfamily protein; FUNCTIONS IN: palmitoyl-(protein) hydrolase activity; INVOLVED IN: response to salt stress; LOCATED IN: endomembrane system; EXPRESSED IN: 12 plant structures; EXPRESSED DURING: LP.06 six leaves visible, LP.04 four leaves visible, 4 anthesis, petal differentiation and expansion stage; CONTAINS InterPro DOMAIN/s: Palmitoyl protein thioesterase (InterPro:I…	23.1002	4.16061	0.581567	7.15414	8.41994e-13	2.70541e-11		AT5G51440	131.765	3.13521	0.294587	10.6427	1.88537e-26	1.30237e-23		AT3G21090	ABC-2 type transporter family protein	--	ABC-2 type transporter family protein; FUNCTIONS IN: ATPase activity, coupled to transmembrane movement of substances; INVOLVED IN: response to karrikin; LOCATED IN: membrane; EXPRESSED IN: 7 plant structures; EXPRESSED DURING: 6 growth stages; CONTAINS InterPro DOMAIN/s: ATPase, AAA+ type, core (InterPro:IPR003593), ABC transporter-like (InterPro:IPR003439), ABC-2 type transporter (InterPro:IPR0…	333.6	4.34054	0.663034	6.54649	5.89059e-11	1.23719e-09		AT5G48480
AT2G45210	1.98972	3.89706	1.52592	2.55391	0.0106521	0.0383079		AT3G55240	Plant protein 1589 of unknown function	Overexpression leads to PEL (Pseudo-Etiolation in Light) phenotype.	FUNCTIONS IN: molecular_function unknown; INVOLVED IN: developmental process; LOCATED IN: endomembrane system; CONTAINS InterPro DOMAIN/s: Conserved hypothetical protein CHP01589, plant (InterPro:IPR006476); BEST Arabidopsis thaliana protein match is: Plant protein 1589 of unknown function (TAIR:AT3G28990.1)	38.5632	2.03502	0.346142	5.87913	4.12433e-09	2.75439e-07		AT5G65925	--	--	unknown protein; BEST Arabidopsis thaliana protein match is: unknown protein (TAIR:AT3G49820.1)	41.2024	4.15753	0.401356	10.3587	3.82112e-25	3.10101e-23		AT2G02450	58.6466	3.11567	0.368141	8.46326	2.60008e-17	6.64304e-15		AT1G12570	Glucose-methanol-choline (GMC) oxidoreductase family protein	--	Glucose-methanol-choline (GMC) oxidoreductase family protein; FUNCTIONS IN: aldehyde-lyase activity, oxidoreductase activity, acting on CH-OH group of donors, FAD binding; INVOLVED IN: alcohol metabolic process; LOCATED IN: endomembrane system; EXPRESSED IN: 17 plant structures; EXPRESSED DURING: 9 growth stages; CONTAINS InterPro DOMAIN/s: Glucose-methanol-choline oxidoreductase, N-terminal (Int…	33.6086	4.32909	0.569669	7.5993	2.97731e-14	8.96604e-13		AT1G57990
AT4G01720	7.20387	3.88294	1.03902	3.73713	0.00018613	0.00123454		AT4G21390	S-locus lectin protein kinase family protein	--	B120; FUNCTIONS IN: protein serine/threonine kinase activity, sugar binding, protein kinase activity, ATP binding; INVOLVED IN: protein amino acid phosphorylation, recognition of pollen; LOCATED IN: plasma membrane; EXPRESSED IN: 13 plant structures; EXPRESSED DURING: 8 growth stages; CONTAINS InterPro DOMAIN/s: Curculin-like (mannose-binding) lectin (InterPro:IPR001480), PAN-2 domain (InterPro:I…	340.423	2.03471	0.396816	5.12758	2.93487e-07	1.24509e-05		AT4G14750	IQ-domain 19	--	IQ-domain 19 (IQD19); CONTAINS InterPro DOMAIN/s: IQ calmodulin-binding region (InterPro:IPR000048); BEST Arabidopsis thaliana protein match is: IQ-domain 26 (TAIR:AT3G16490.1)	22.9091	4.15484	0.593514	7.00041	2.55215e-12	7.82448e-11		AT4G36220	155.986	3.11062	0.304401	10.2188	1.63276e-24	9.82344e-22		AT5G02540	NAD(P)-binding Rossmann-fold superfamily protein	--	NAD(P)-binding Rossmann-fold superfamily protein; FUNCTIONS IN: oxidoreductase activity, binding, catalytic activity; INVOLVED IN: oxidation reduction, metabolic process; EXPRESSED IN: 22 plant structures; EXPRESSED DURING: 13 growth stages; CONTAINS InterPro DOMAIN/s: NAD(P)-binding domain (InterPro:IPR016040), Glucose/ribitol dehydrogenase (InterPro:IPR002347), Short-chain dehydrogenase/reducta…	124.843	4.29085	0.403121	10.6441	1.85786e-26	1.57128e-24		AT5G62520
AT1G26380	573.325	3.87951	0.308601	12.5713	3.03703e-36	7.00432e-34		AT1G18570	myb domain protein 51	Encodes a member of the R2R3-MYB transcription family. Involved in indole glucosinolate biosynthesis.	myb domain protein 51 (MYB51); CONTAINS InterPro DOMAIN/s: SANT, DNA-binding (InterPro:IPR001005), Homeodomain-like (InterPro:IPR009057), Myb, DNA-binding (InterPro:IPR014778), HTH transcriptional regulator, Myb-type, DNA-binding (InterPro:IPR017930), Homeodomain-related (InterPro:IPR012287), Myb transcription factor (InterPro:IPR015495); BEST Arabidopsis thaliana protein match is: myb domain pro…	355.436	2.0324	0.206327	9.85038	6.8284e-23	3.72022e-20		AT5G56490	D-arabinono-1,4-lactone oxidase family protein	--	D-arabinono-1,4-lactone oxidase family protein; FUNCTIONS IN: D-arabinono-1,4-lactone oxidase activity, oxidoreductase activity, FAD binding, catalytic activity; INVOLVED IN: oxidation reduction; LOCATED IN: endomembrane system, membrane; EXPRESSED IN: 9 plant structures; EXPRESSED DURING: 4 anthesis, C globular stage, petal differentiation and expansion stage, D bilateral stage; CONTAINS InterPr…	5.9815	4.14982	0.696849	5.95512	2.5988e-09	5.6798e-08		AT3G05180	12.7137	3.08326	0.783172	3.93688	8.2547e-05	0.00139962		AT1G28010	P-glycoprotein 14	--	P-glycoprotein 14 (PGP14); FUNCTIONS IN: ATPase activity, coupled to transmembrane movement of substances; INVOLVED IN: transport, transmembrane transport; LOCATED IN: integral to membrane; EXPRESSED IN: 9 plant structures; EXPRESSED DURING: LP.04 four leaves visible, LP.02 two leaves visible, LP.12 twelve leaves visible; CONTAINS InterPro DOMAIN/s: ATPase, AAA+ type, core (InterPro:IPR003593), A…	9.47589	4.28621	0.663539	6.45962	1.04964e-10	2.12567e-09		AT2G29720
AT1G61810	85.8863	3.87469	0.522145	7.42072	1.16489e-13	3.67261e-12		AT5G44620	cytochrome P450, family 706, subfamily A, polypeptide 3	member of CYP706A	cytochrome P450, family 706, subfamily A, polypeptide 3 (CYP706A3); FUNCTIONS IN: electron carrier activity, monooxygenase activity, iron ion binding, oxygen binding, heme binding; INVOLVED IN: oxidation reduction; LOCATED IN: cellular_component unknown; EXPRESSED IN: 13 plant structures; EXPRESSED DURING: 7 growth stages; CONTAINS InterPro DOMAIN/s: Cytochrome P450 (InterPro:IPR001128), Cytochro…	1628.7	2.03027	0.214496	9.4653	2.92715e-21	1.31741e-18		AT1G11850	--	--	unknown protein; FUNCTIONS IN: molecular_function unknown; INVOLVED IN: biological_process unknown; LOCATED IN: endomembrane system; EXPRESSED IN: 19 plant structures; EXPRESSED DURING: 12 growth stages	128.726	4.13579	0.509567	8.11627	4.80728e-16	2.0807e-14		AT1G28010	21.3115	3.07414	0.610889	5.03224	4.84772e-07	1.65292e-05		AT1G62030	Cysteine/Histidine-rich C1 domain family protein	--	Cysteine/Histidine-rich C1 domain family protein; CONTAINS InterPro DOMAIN/s: DC1 (InterPro:IPR004146), C1-like (InterPro:IPR011424); BEST Arabidopsis thaliana protein match is: Cysteine/Histidine-rich C1 domain family protein (TAIR:AT4G02540.1)	133.654	4.28594	0.305027	14.051	7.59255e-45	2.04388e-42		AT1G70640
AT1G58460	6.6685	3.87388	1.07755	3.59508	0.000324296	0.00201255		AT5G57780	--	--	EXPRESSED IN: 18 plant structures; EXPRESSED DURING: 12 growth stages; BEST Arabidopsis thaliana protein match is: sequence-specific DNA binding transcription factors (TAIR:AT4G30410.1)	4.10941	2.0302	0.62021	3.27341	0.00106257	0.0124849		AT3G56700	fatty acid reductase 6	--	fatty acid reductase 6 (FAR6); FUNCTIONS IN: fatty-acyl-CoA reductase (alcohol-forming) activity, oxidoreductase activity, acting on the CH-CH group of donors, NAD or NADP as acceptor; INVOLVED IN: microsporogenesis, metabolic process; LOCATED IN: chloroplast; EXPRESSED IN: inflorescence meristem, flower; EXPRESSED DURING: petal differentiation and expansion stage; CONTAINS InterPro DOMAIN/s: Mal…	11.2111	4.13398	0.579469	7.13408	9.74343e-13	3.11254e-11		AT3G20300	43.6284	3.05088	0.440358	6.92817	4.26309e-12	4.73279e-10		AT1G30530	UDP-glucosyl transferase 78D1	The At1g30530 gene encodes a UDP-rhamnose:flavonol-3-O-rhamnosyltransferase (UGT78D1) attaching a rhamnosyl residue to the 3-O-position of the flavonols kaempferol and quercetin	UDP-glucosyl transferase 78D1 (UGT78D1); CONTAINS InterPro DOMAIN/s: UDP-glucuronosyl/UDP-glucosyltransferase (InterPro:IPR002213); BEST Arabidopsis thaliana protein match is: UDP-glucosyl transferase 78D2 (TAIR:AT5G17050.1)	665.676	4.28469	0.322791	13.2739	3.28161e-40	6.70725e-38		AT3G18370
AT1G22370	7.51761	3.86959	1.07777	3.59038	0.000330196	0.00204438		AT3G55130	white-brown complex homolog 19	Encodes a vacuole localized protein of the ABC transporter White-Brown Complex (WBC) family. When overexpressed in planta, confers resistance to kanamycin.	white-brown complex homolog 19 (WBC19); CONTAINS InterPro DOMAIN/s: ATPase, AAA+ type, core (InterPro:IPR003593), ABC transporter-like (InterPro:IPR003439), ABC-2 type transporter (InterPro:IPR013525), ABC transporter, conserved site (InterPro:IPR017871); BEST Arabidopsis thaliana protein match is: ABC-2 type transporter family protein (TAIR:AT3G55110.1)	44.1706	2.02962	0.384994	5.27182	1.35078e-07	6.18701e-06		AT1G35170	TRAM, LAG1 and CLN8 (TLC) lipid-sensing domain containing protein	--	TRAM, LAG1 and CLN8 (TLC) lipid-sensing domain containing protein; FUNCTIONS IN: molecular_function unknown; INVOLVED IN: biological_process unknown; LOCATED IN: integral to membrane; CONTAINS InterPro DOMAIN/s: TRAM/LAG1/CLN8 homology domain (InterPro:IPR006634); BEST Arabidopsis thaliana protein match is: TRAM, LAG1 and CLN8 (TLC) lipid-sensing domain containing protein (TAIR:AT1G35180.1)	8.23255	4.12814	0.652004	6.33146	2.42853e-10	6.03687e-09		AT2G29995	12.1737	3.04505	0.817232	3.72605	0.000194506	0.00289986		AT5G08150	suppressor of phytochrome b 5	Encodes SOB5. Activation tagging lines accumulated higher level of cytokinin.	SUPPRESSOR OF PHYTOCHROME B 5 (SOB5)	156.382	4.27888	0.35072	12.2003	3.09712e-34	4.11842e-32		AT5G45630
AT2G35300	43.9554	3.86566	0.545585	7.08535	1.38696e-12	3.8519e-11		AT2G36770	UDP-Glycosyltransferase superfamily protein	--	UDP-Glycosyltransferase superfamily protein; FUNCTIONS IN: transferase activity, transferring hexosyl groups, UDP-glycosyltransferase activity, transferase activity, transferring glycosyl groups; INVOLVED IN: metabolic process; LOCATED IN: cellular_component unknown; CONTAINS InterPro DOMAIN/s: UDP-glucuronosyl/UDP-glucosyltransferase (InterPro:IPR002213); BEST Arabidopsis thaliana protein match …	34.1732	2.02666	0.524889	3.86112	0.000112867	0.00204256		AT1G77210	sugar transporter 14	AtSTP14 belongs to the family of sugar transport proteins (AtSTPs)in volved in monosaccharide transport. Heterologous expression in yeast revealed that AtSTP14 is the transporter specifc for galactose and does not transport other monosaccharides such as glucose or fructose.	sugar transport protein 14 (STP14); FUNCTIONS IN: galactose transmembrane transporter activity, carbohydrate transmembrane transporter activity, sugar:hydrogen symporter activity; INVOLVED IN: transport, transmembrane transport; LOCATED IN: plasma membrane, membrane; EXPRESSED IN: 20 plant structures; EXPRESSED DURING: 10 growth stages; CONTAINS InterPro DOMAIN/s: Sugar transporter, conserved sit…	7.20141	4.12041	0.683581	6.02769	1.66319e-09	3.74625e-08		AT5G07870	92.9204	3.04139	0.360702	8.43185	3.40247e-17	8.46126e-15		AT3G15950	DNA topoisomerase-related	Similar to TSK-associating protein 1 (TSA1), contains 10 EFE repeats, a novel repeat sequence unique to plants. Expressed preferentially in the roots.Protein is localized to ER bodies- an endoplasmic reticulum derived structure. Loss of function mutations lack ER bodies.	NAI2; INVOLVED IN: ER body organization, response to salt stress; LOCATED IN: peroxisome, membrane, ER body; EXPRESSED IN: 16 plant structures; EXPRESSED DURING: 7 growth stages; BEST Arabidopsis thaliana protein match is: TSK-associating protein 1 (TAIR:AT1G52410.2)	556.143	4.2715	0.563484	7.58051	3.44194e-14	1.02811e-12		AT5G59690
AT4G28680	117.823	3.86355	0.411	9.40037	5.43736e-21	3.87147e-19		AT3G16530	Legume lectin family protein	Lectin like protein whose expression is induced upon treatment with chitin oligomers.	Legume lectin family protein; FUNCTIONS IN: carbohydrate binding, binding; INVOLVED IN: response to chitin; LOCATED IN: apoplast, cell wall, nucleus, plant-type cell wall; EXPRESSED IN: 16 plant structures; EXPRESSED DURING: 9 growth stages; CONTAINS InterPro DOMAIN/s: Legume lectin, beta chain (InterPro:IPR001220), Concanavalin A-like lectin/glucanase, subgroup (InterPro:IPR013320), Concanavalin…	1164.82	2.01966	0.645963	3.12659	0.00176845	0.0185723		AT2G02780	Leucine-rich repeat protein kinase family protein	--	Leucine-rich repeat protein kinase family protein; FUNCTIONS IN: protein serine/threonine kinase activity, protein kinase activity, ATP binding; INVOLVED IN: transmembrane receptor protein tyrosine kinase signaling pathway, protein amino acid phosphorylation; LOCATED IN: endomembrane system; EXPRESSED IN: 22 plant structures; EXPRESSED DURING: 13 growth stages; CONTAINS InterPro DOMAIN/s: Protein…	125.619	4.11181	0.320363	12.8348	1.0463e-37	1.72358e-35		AT2G29470	8.53121	3.0345	0.897716	3.38025	0.000724207	0.00888892		AT3G50170	Plant protein of unknown function (DUF247)	--	Plant protein of unknown function (DUF247); FUNCTIONS IN: molecular_function unknown; INVOLVED IN: biological_process unknown; LOCATED IN: cellular_component unknown; EXPRESSED IN: shoot apex, embryo, flower, pedicel, seed; EXPRESSED DURING: 4 anthesis, F mature embryo stage, petal differentiation and expansion stage, E expanded cotyledon stage, D bilateral stage; CONTAINS InterPro DOMAIN/s: Prot…	27.6158	4.27076	0.624867	6.83468	8.2191e-12	1.9138e-10		AT3G12910
AT2G16210	36.4777	3.86328	0.602703	6.40993	1.45591e-10	3.06463e-09		AT4G25850	OSBP(oxysterol binding protein)-related protein 4B	--	OSBP(oxysterol binding protein)-related protein 4B (ORP4B); FUNCTIONS IN: oxysterol binding; INVOLVED IN: steroid metabolic process; LOCATED IN: cellular_component unknown; CONTAINS InterPro DOMAIN/s: Oxysterol-binding protein (InterPro:IPR000648); BEST Arabidopsis thaliana protein match is: OSBP(oxysterol binding protein)-related protein 4A (TAIR:AT4G25860.1)	34.0503	2.01766	0.422324	4.7775	1.77484e-06	5.93611e-05		AT1G64380	Integrase-type DNA-binding superfamily protein	encodes a member of the DREB subfamily A-6 of ERF/AP2 transcription factor family. The protein contains one AP2 domain. There are 8 members in this subfamily including RAP2.4.	Integrase-type DNA-binding superfamily protein; CONTAINS InterPro DOMAIN/s: DNA-binding, integrase-type (InterPro:IPR016177), Pathogenesis-related transcriptional factor/ERF, DNA-binding (InterPro:IPR001471); BEST Arabidopsis thaliana protein match is: related to AP2 4 (TAIR:AT1G78080.1)	358.679	4.09956	0.288311	14.2192	6.96085e-46	1.80769e-43		AT4G21440	14.8534	3.02959	0.736889	4.11132	3.93396e-05	0.000747173		AT5G44700	Leucine-rich repeat transmembrane protein kinase	Encodes GASSHO2 (GSO2), a putative leucine-rich repeat transmembrane-type receptor kinase. GSO2 and a homolog GSO1 (At4g20140) are required for the formation of a normal epidermal surface during embryogenesis.	GASSHO 2 (GSO2); FUNCTIONS IN: protein serine/threonine kinase activity, protein kinase activity, ATP binding; INVOLVED IN: protein amino acid phosphorylation, transmembrane receptor protein tyrosine kinase signaling pathway, embryo sac development, embryo development, epidermis development; LOCATED IN: endomembrane system; EXPRESSED IN: 13 plant structures; EXPRESSED DURING: 7 growth stages; CON…	102.922	4.2628	0.36957	11.5345	8.84339e-31	9.8095e-29		AT1G28190
AT1G04470	2.01502	3.8557	1.5333	2.51465	0.0119152	0.0419753		AT5G19240	Glycoprotein membrane precursor GPI-anchored	--	Glycoprotein membrane precursor GPI-anchored; FUNCTIONS IN: molecular_function unknown; INVOLVED IN: biological_process unknown; LOCATED IN: endomembrane system; EXPRESSED IN: 24 plant structures; EXPRESSED DURING: 14 growth stages; BEST Arabidopsis thaliana protein match is: Glycoprotein membrane precursor GPI-anchored (TAIR:AT5G19230.1)	689.066	2.01606	0.179643	11.2226	3.15888e-29	4.35988e-26		AT1G62975	basic helix-loop-helix (bHLH) DNA-binding superfamily protein	--	basic helix-loop-helix (bHLH) DNA-binding superfamily protein; FUNCTIONS IN: DNA binding, sequence-specific DNA binding transcription factor activity; INVOLVED IN: regulation of transcription; LOCATED IN: nucleus; CONTAINS InterPro DOMAIN/s: Helix-loop-helix DNA-binding domain (InterPro:IPR001092), Helix-loop-helix DNA-binding (InterPro:IPR011598); BEST Arabidopsis thaliana protein match is: basi…	7.32191	4.08709	0.692223	5.9043	3.54156e-09	7.59731e-08		AT4G37980	36.8821	3.02916	0.510979	5.92815	3.06375e-09	1.9111e-07		AT1G10060	branched-chain amino acid transaminase 1	encodes a mitochondrial branched-chain amino acid aminotransferase. Complements the yeast leu/iso-leu/val auxotrophy mutant.	branched-chain amino acid transaminase 1 (BCAT-1); FUNCTIONS IN: branched-chain-amino-acid transaminase activity, protein binding, catalytic activity; INVOLVED IN: branched chain family amino acid metabolic process, metabolic process; LOCATED IN: mitochondrion; EXPRESSED IN: 15 plant structures; EXPRESSED DURING: 8 growth stages; CONTAINS InterPro DOMAIN/s: Aminotransferase, class IV (InterPro:IP…	97.9589	4.21793	0.380652	11.0808	1.55488e-28	1.47942e-26		AT4G25030
AT1G51805	170.509	3.8544	0.32818	11.7448	7.51142e-32	1.2853e-29		AT1G26420	FAD-binding Berberine family protein	--	FAD-binding Berberine family protein; FUNCTIONS IN: electron carrier activity, oxidoreductase activity, FAD binding, catalytic activity; LOCATED IN: endomembrane system; EXPRESSED IN: stem, stamen; EXPRESSED DURING: 4 anthesis; CONTAINS InterPro DOMAIN/s: FAD-binding, type 2 (InterPro:IPR016166), Berberine/berberine-like (InterPro:IPR012951), FAD linked oxidase, N-terminal (InterPro:IPR006094); B…	8.80517	2.01389	0.64084	3.14258	0.00167464	0.0177522		AT3G20470	glycine-rich protein 5	encodes a glycine-rich protein that is expressed more abundantly in immature seed pods than in stems and leaves. Expression is not detected in roots or flowers.	glycine-rich protein 5 (GRP5)	30.1725	4.07801	0.550295	7.41058	1.25748e-13	4.36442e-12		AT1G08465	10.6378	3.02666	0.806142	3.7545	0.000173689	0.00264662		AT1G47480	alpha/beta-Hydrolases superfamily protein	--	alpha/beta-Hydrolases superfamily protein; FUNCTIONS IN: hydrolase activity; INVOLVED IN: metabolic process; LOCATED IN: cellular_component unknown; EXPRESSED IN: stem, hypocotyl, root, flower; EXPRESSED DURING: petal differentiation and expansion stage; CONTAINS InterPro DOMAIN/s: Lipase, GDXG, active site (InterPro:IPR002168), Alpha/beta hydrolase fold-3 (InterPro:IPR013094); BEST Arabidopsis t…	17.4629	4.20799	0.569533	7.38849	1.48505e-13	4.14424e-12		AT1G21110
AT5G24155	4.61403	3.85166	1.2313	3.12813	0.00175921	0.00853189		AT1G62975	basic helix-loop-helix (bHLH) DNA-binding superfamily protein	--	basic helix-loop-helix (bHLH) DNA-binding superfamily protein; FUNCTIONS IN: DNA binding, sequence-specific DNA binding transcription factor activity; INVOLVED IN: regulation of transcription; LOCATED IN: nucleus; CONTAINS InterPro DOMAIN/s: Helix-loop-helix DNA-binding domain (InterPro:IPR001092), Helix-loop-helix DNA-binding (InterPro:IPR011598); BEST Arabidopsis thaliana protein match is: basi…	7.32191	2.00967	0.651211	3.08605	0.00202835	0.020727		AT5G25400	Nucleotide-sugar transporter family protein	--	Nucleotide-sugar transporter family protein; FUNCTIONS IN: organic anion transmembrane transporter activity; LOCATED IN: endomembrane system, membrane; EXPRESSED IN: 8 plant structures; EXPRESSED DURING: M germinated pollen stage, 4 anthesis, petal differentiation and expansion stage, E expanded cotyledon stage; CONTAINS InterPro DOMAIN/s: Protein of unknown function DUF6, transmembrane (InterPro…	15.8674	4.0713	0.53861	7.55889	4.0651e-14	1.48074e-12		AT5G52120	10.5822	3.01961	0.817125	3.69541	0.000219529	0.00321889		AT5G40380	cysteine-rich RLK (RECEPTOR-like protein kinase) 42	Encodes a cysteine-rich receptor-like protein kinase.	cysteine-rich RLK (RECEPTOR-like protein kinase) 42 (CRK42); FUNCTIONS IN: kinase activity; INVOLVED IN: protein amino acid phosphorylation; LOCATED IN: endomembrane system; EXPRESSED IN: 11 plant structures; EXPRESSED DURING: 7 growth stages; CONTAINS InterPro DOMAIN/s: Protein kinase, ATP binding site (InterPro:IPR017441), Protein kinase, catalytic domain (InterPro:IPR000719), Protein of unknow…	33.5921	4.18827	0.529454	7.91055	2.56264e-15	8.53207e-14		AT4G28190
AT2G21220	1.92378	3.84784	1.53146	2.51252	0.0119872	0.0421519		AT1G17745	D-3-phosphoglycerate dehydrogenase	encodes a 3-Phosphoglycerate dehydrogenase	3-phosphoglycerate dehydrogenase (PGDH); FUNCTIONS IN: phosphoglycerate dehydrogenase activity, protein binding; INVOLVED IN: L-serine biosynthetic process; LOCATED IN: cytosol, nucleus, chloroplast; EXPRESSED IN: 24 plant structures; EXPRESSED DURING: 14 growth stages; CONTAINS InterPro DOMAIN/s: D-3-phosphoglycerate dehydrogenase (InterPro:IPR006236), D-isomer specific 2-hydroxyacid dehydrogena…	739.435	2.00805	0.226265	8.87475	7.00916e-19	2.41851e-16		AT1G56580	Protein of unknown function, DUF538	Encodes SMALLER WITH VARIABLE BRANCHES (SVB), a protein with a conserved domain of unknown function (DUF538). The trichomes of the SVB mutants are smaller and exhibit branches of variable length and number.	SMALLER WITH VARIABLE BRANCHES (SVB); CONTAINS InterPro DOMAIN/s: Protein of unknown function DUF538 (InterPro:IPR007493); BEST Arabidopsis thaliana protein match is: Protein of unknown function, DUF538 (TAIR:AT1G09310.1)	966.139	4.06114	0.152734	26.5897	8.92165e-156	1.96936e-151		AT1G62540	27.33	3.01066	0.507375	5.93379	2.96019e-09	1.87154e-07		AT3G16420	PYK10-binding protein 1	The PBP1(PYK10-binding protein 1) assists the PYK10 (beta-glucosidase complex) in its activity and may act like a molecular chaperone that facilitates the correct polymerization of PYK10, when tissues are damaged and subcellular structures are destroyed by pests.	PYK10-binding protein 1 (PBP1); FUNCTIONS IN: copper ion binding; EXPRESSED IN: root, seed, leaf; EXPRESSED DURING: seedling growth; CONTAINS InterPro DOMAIN/s: Mannose-binding lectin (InterPro:IPR001229); BEST Arabidopsis thaliana protein match is: jacalin-related lectin 31 (TAIR:AT3G16430.2)	323.152	4.15859	0.620985	6.69676	2.13091e-11	4.7132e-10		AT4G13510
AT3G62150	709.491	3.84698	0.245707	15.6568	2.98606e-55	1.97994e-52		AT5G65380	MATE efflux family protein	--	MATE efflux family protein; FUNCTIONS IN: antiporter activity, drug transmembrane transporter activity, transporter activity; INVOLVED IN: drug transmembrane transport, ripening, transmembrane transport; LOCATED IN: membrane; EXPRESSED IN: 22 plant structures; EXPRESSED DURING: 13 growth stages; CONTAINS InterPro DOMAIN/s: Multi antimicrobial extrusion protein MatE (InterPro:IPR002528); BEST Arab…	49.4037	2.00675	0.344519	5.82479	5.7184e-09	3.65395e-07		AT3G10570	cytochrome P450, family 77, subfamily A, polypeptide 6	member of CYP77A	cytochrome P450, family 77, subfamily A, polypeptide 6 (CYP77A6); CONTAINS InterPro DOMAIN/s: Cytochrome P450 (InterPro:IPR001128), Cytochrome P450, E-class, group I (InterPro:IPR002401), Cytochrome P450, conserved site (InterPro:IPR017972); BEST Arabidopsis thaliana protein match is: cytochrome P450, family 77, subfamily A, polypeptide 4 (TAIR:AT5G04660.1)	50.8437	4.05014	0.379678	10.6673	1.44761e-26	1.28331e-24		AT3G53720	326.97	3.00909	0.257405	11.6901	1.43197e-31	1.48376e-28		AT5G15310	myb domain protein 16	Member of the R2R3 factor gene family.	myb domain protein 16 (MYB16); CONTAINS InterPro DOMAIN/s: SANT, DNA-binding (InterPro:IPR001005), Homeodomain-like (InterPro:IPR009057), Myb, DNA-binding (InterPro:IPR014778), Homeodomain-related (InterPro:IPR012287), Myb transcription factor (InterPro:IPR015495), HTH transcriptional regulator, Myb-type, DNA-binding (InterPro:IPR017930); BEST Arabidopsis thaliana protein match is: myb domain pro…	18.3023	4.14927	0.600227	6.91283	4.75065e-12	1.14233e-10		AT4G16950
AT3G26830	25.6862	3.84495	0.835426	4.60238	4.17694e-06	4.07102e-05		AT2G03530	ureide permease 2	Mediate high-affinity uracil and 5-FU (a toxic uracil analogue) transport when expressed in yeast and Xenopus oocytes.Involved in allantoin transport.	ureide permease 2 (UPS2); FUNCTIONS IN: uracil:cation symporter activity; LOCATED IN: plasma membrane; EXPRESSED IN: 25 plant structures; EXPRESSED DURING: 10 growth stages; BEST Arabidopsis thaliana protein match is: ureide permease 1 (TAIR:AT2G03590.1)	23.0346	2.00612	0.493343	4.06639	4.77468e-05	0.000997479		AT1G58270	TRAF-like family protein	ZW9 mRNA, complete cds	ZW9; FUNCTIONS IN: molecular_function unknown; INVOLVED IN: biological_process unknown; LOCATED IN: endomembrane system; EXPRESSED IN: 18 plant structures; EXPRESSED DURING: 12 growth stages; CONTAINS InterPro DOMAIN/s: TRAF-like (InterPro:IPR008974), MATH (InterPro:IPR002083); BEST Arabidopsis thaliana protein match is: TRAF-like family protein (TAIR:AT3G28220.1)	147.83	3.99951	0.686763	5.82372	5.75513e-09	1.20874e-07		AT5G37670	19.2614	2.99913	0.638991	4.69355	2.68506e-06	7.35375e-05		AT1G02070	--	--	unknown protein; BEST Arabidopsis thaliana protein match is: unknown protein (TAIR:AT3G60520.1)	66.9803	4.13637	0.45272	9.13672	6.43748e-20	3.3357e-18		AT4G22710
AT3G22540	10.0465	3.84224	0.980518	3.91858	8.90707e-05	0.000638049		AT1G69550	disease resistance protein (TIR-NBS-LRR class)	--	disease resistance protein (TIR-NBS-LRR class); FUNCTIONS IN: transmembrane receptor activity, nucleoside-triphosphatase activity, nucleotide binding, ATP binding; INVOLVED IN: signal transduction, defense response, apoptosis, innate immune response; LOCATED IN: intrinsic to membrane, endomembrane system; EXPRESSED IN: 21 plant structures; EXPRESSED DURING: 13 growth stages; CONTAINS InterPro DOM…	112.45	2.00243	0.284911	7.02825	2.09141e-12	2.53207e-10		AT3G52540	ovate family protein 18	--	ovate family protein 18 (OFP18); INVOLVED IN: biological_process unknown; LOCATED IN: chloroplast; EXPRESSED IN: 9 plant structures; EXPRESSED DURING: 7 growth stages; CONTAINS InterPro DOMAIN/s: Protein of unknown function DUF623 (InterPro:IPR006458); BEST Arabidopsis thaliana protein match is: ovate family protein 15 (TAIR:AT2G36050.1)	38.5736	3.99951	0.448755	8.91246	4.99137e-19	2.72721e-17		AT5G66400	279.701	2.99777	0.92153	3.25304	0.00114179	0.0130831		AT3G25670	Leucine-rich repeat (LRR) family protein	--	Leucine-rich repeat (LRR) family protein; INVOLVED IN: signal transduction; LOCATED IN: endomembrane system; EXPRESSED IN: 10 plant structures; EXPRESSED DURING: 8 growth stages; CONTAINS InterPro DOMAIN/s: Leucine-rich repeat (InterPro:IPR001611); BEST Arabidopsis thaliana protein match is: Leucine-rich repeat (LRR) family protein (TAIR:AT1G13230.1)	125.09	4.11318	0.336504	12.2232	2.33561e-34	3.14368e-32		AT5G05320
AT4G18220	87.7247	3.8413	0.372008	10.3259	5.38369e-25	5.94954e-23		AT4G15440	hydroperoxide lyase 1	Encodes a hydroperoxide lyase. Also a member of the CYP74B cytochrome p450 family. In the ecotype Columbia (Col) the gene contains a 10-nucleotide deletion in its first exon that causes it to code for a truncated protein that results in a non-functional hydroperoxide lyase.	hydroperoxide lyase 1 (HPL1); FUNCTIONS IN: electron carrier activity, monooxygenase activity, iron ion binding, heme binding; INVOLVED IN: fatty acid metabolic process, response to wounding; LOCATED IN: chloroplast envelope; EXPRESSED IN: 22 plant structures; EXPRESSED DURING: 13 growth stages; CONTAINS InterPro DOMAIN/s: Cytochrome P450 (InterPro:IPR001128), Cytochrome P450, E-class, group IV (…	155.54	2.00232	0.378665	5.28784	1.23768e-07	5.73965e-06		AT5G52320	cytochrome P450, family 96, subfamily A, polypeptide 4	member of CYP96A	cytochrome P450, family 96, subfamily A, polypeptide 4 (CYP96A4); FUNCTIONS IN: electron carrier activity, monooxygenase activity, iron ion binding, oxygen binding, heme binding; INVOLVED IN: oxidation reduction; LOCATED IN: endomembrane system; EXPRESSED IN: 20 plant structures; EXPRESSED DURING: 13 growth stages; CONTAINS InterPro DOMAIN/s: Cytochrome P450 (InterPro:IPR001128), Cytochrome P450,…	415.628	3.99435	0.337493	11.8354	2.56205e-32	3.2317e-30		AT4G27300	53.3376	2.98939	0.396095	7.54714	4.44923e-14	7.3436e-12		AT5G07800	Flavin-binding monooxygenase family protein	--	Flavin-binding monooxygenase family protein; FUNCTIONS IN: NADP or NADPH binding, monooxygenase activity, FAD binding, flavin-containing monooxygenase activity; INVOLVED IN: oxidation reduction; LOCATED IN: cellular_component unknown; EXPRESSED IN: 16 plant structures; EXPRESSED DURING: 6 growth stages; CONTAINS InterPro DOMAIN/s: Flavin-containing monooxygenase FMO (InterPro:IPR000960), Flavin-c…	136.777	4.09225	0.305461	13.397	6.29772e-41	1.3629e-38		AT5G48720
AT2G44110	1.97438	3.83793	1.53469	2.50078	0.012392	0.0432813		AT5G47530	Auxin-responsive family protein	--	Auxin-responsive family protein; CONTAINS InterPro DOMAIN/s: Cytochrome b561, eukaryote (InterPro:IPR004877), Uncharacterised conserved protein UCP037471 (InterPro:IPR017214), Protein of unknown function DUF568, DOMON-like (InterPro:IPR007613), DOMON related (InterPro:IPR005018), Cytochrome b561/ferric reductase transmembrane (InterPro:IPR006593); BEST Arabidopsis thaliana protein match is: Auxin…	2.66563	1.99986	0.724439	2.76057	0.00577012	0.047161		AT1G23480	cellulose synthase-like A3	encodes a gene similar to cellulose synthase	cellulose synthase-like A3 (CSLA03); FUNCTIONS IN: cellulose synthase activity, transferase activity, transferring glycosyl groups; INVOLVED IN: biological_process unknown; LOCATED IN: endomembrane system; EXPRESSED IN: 19 plant structures; EXPRESSED DURING: 10 growth stages; CONTAINS InterPro DOMAIN/s: Glycosyl transferase, family 2 (InterPro:IPR001173); BEST Arabidopsis thaliana protein match i…	86.9627	3.99246	0.371022	10.7607	5.2756e-27	4.89301e-25		AT1G67070	16.4179	2.98218	0.670191	4.44974	8.59748e-06	0.00019994		AT4G38690	PLC-like phosphodiesterases superfamily protein	--	PLC-like phosphodiesterases superfamily protein; FUNCTIONS IN: phospholipase C activity, phosphoric diester hydrolase activity; INVOLVED IN: intracellular signaling pathway, N-terminal protein myristoylation, lipid metabolic process; LOCATED IN: cellular_component unknown; EXPRESSED IN: 23 plant structures; EXPRESSED DURING: 12 growth stages; CONTAINS InterPro DOMAIN/s: Phospholipase C, phosphati…	77.588	4.09131	0.351831	11.6286	2.94784e-31	3.37153e-29		AT5G04290
AT5G24780	3796.63	3.83436	0.227538	16.8515	1.02346e-63	1.14293e-60		AT1G21130	O-methyltransferase family protein	--	O-methyltransferase family protein; FUNCTIONS IN: methyltransferase activity, protein dimerization activity, O-methyltransferase activity; LOCATED IN: cytosol; EXPRESSED IN: 15 plant structures; EXPRESSED DURING: 9 growth stages; CONTAINS InterPro DOMAIN/s: Winged helix-turn-helix transcription repressor DNA-binding (InterPro:IPR011991), Plant methyltransferase dimerisation (InterPro:IPR012967), …	2384.7	1.99238	0.225776	8.82461	1.09845e-18	3.55331e-16		AT1G04660	glycine-rich protein	--	glycine-rich protein; FUNCTIONS IN: molecular_function unknown; INVOLVED IN: biological_process unknown; LOCATED IN: endomembrane system; EXPRESSED IN: 8 plant structures; EXPRESSED DURING: 4 anthesis, F mature embryo stage, petal differentiation and expansion stage, E expanded cotyledon stage, D bilateral stage	21.701	3.96414	0.576863	6.87189	6.33588e-12	1.85982e-10		AT3G49780	49.0889	2.97744	0.474928	6.26924	3.62808e-10	2.80778e-08		AT3G52540	ovate family protein 18	--	ovate family protein 18 (OFP18); INVOLVED IN: biological_process unknown; LOCATED IN: chloroplast; EXPRESSED IN: 9 plant structures; EXPRESSED DURING: 7 growth stages; CONTAINS InterPro DOMAIN/s: Protein of unknown function DUF623 (InterPro:IPR006458); BEST Arabidopsis thaliana protein match is: ovate family protein 15 (TAIR:AT2G36050.1)	38.5736	4.09112	0.443566	9.22325	2.8823e-20	1.53681e-18		AT1G34260
AT1G45010	58.3997	3.8162	0.500807	7.6201	2.53485e-14	8.59178e-13		AT2G43910	HARMLESS TO OZONE LAYER 1	--	HARMLESS TO OZONE LAYER 1 (HOL1); FUNCTIONS IN: methyltransferase activity, thiopurine S-methyltransferase activity; INVOLVED IN: metabolic process; EXPRESSED IN: guard cell; CONTAINS InterPro DOMAIN/s: Thiopurine S-methyltransferase (InterPro:IPR008854); BEST Arabidopsis thaliana protein match is: S-adenosyl-L-methionine-dependent methyltransferases superfamily protein (TAIR:AT2G43920.3)	330.33	1.9899	0.330519	6.02054	1.73834e-09	1.23673e-07		AT5G54145	--	--	unknown protein; FUNCTIONS IN: molecular_function unknown; INVOLVED IN: biological_process unknown; LOCATED IN: endomembrane system; BEST Arabidopsis thaliana protein match is: unknown protein (TAIR:AT4G27657.1)	9.98312	3.96333	0.634071	6.25061	4.08844e-10	9.92829e-09		AT5G57400	8.86181	2.97334	0.828124	3.59046	0.000330101	0.00459457		AT4G22510	--	--	unknown protein; FUNCTIONS IN: molecular_function unknown; INVOLVED IN: biological_process unknown; LOCATED IN: mitochondrion; EXPRESSED IN: shoot apex, leaf	3.34102	4.08951	0.714071	5.72703	1.02202e-08	1.58316e-07		AT5G59310
AT2G17845	8.50105	3.80283	0.962945	3.94917	7.8423e-05	0.000568687		AT3G56060	Glucose-methanol-choline (GMC) oxidoreductase family protein	--	Glucose-methanol-choline (GMC) oxidoreductase family protein; FUNCTIONS IN: aldehyde-lyase activity, oxidoreductase activity, acting on CH-OH group of donors, FAD binding; INVOLVED IN: alcohol metabolic process; LOCATED IN: endomembrane system; EXPRESSED IN: 19 plant structures; EXPRESSED DURING: 10 growth stages; CONTAINS InterPro DOMAIN/s: Glucose-methanol-choline oxidoreductase, N-terminal (In…	11.7911	1.989	0.491486	4.04691	5.18979e-05	0.00106749		AT2G18650	RING/U-box superfamily protein	--	maternal effect embryo arrest 16 (MEE16); FUNCTIONS IN: zinc ion binding; INVOLVED IN: embryo development ending in seed dormancy; LOCATED IN: chloroplast; CONTAINS InterPro DOMAIN/s: Zinc finger, RING-type (InterPro:IPR001841), Zinc finger, C3HC4 RING-type (InterPro:IPR018957); BEST Arabidopsis thaliana protein match is: RING/U-box superfamily protein (TAIR:AT4G30400.1)	23.2373	3.95092	0.531717	7.43049	1.08198e-13	3.79709e-12		AT1G21310	1667.18	2.97281	0.177725	16.727	8.32887e-63	3.10684e-59		AT5G53210	basic helix-loop-helix (bHLH) DNA-binding superfamily protein	Encodes a basic helix-loop-helix (bHLH) transcription factor that is necessary and sufficient for the asymmetric divisions that establish the stomatal lineage in Arabidopsis thaliana. Expression of SPCH in young epidermal cells allows these cells to make asymmetric divisions. SPCH is a substrate of a kinase MPK3 and MPK6.	SPEECHLESS (SPCH); CONTAINS InterPro DOMAIN/s: Helix-loop-helix DNA-binding domain (InterPro:IPR001092), Helix-loop-helix DNA-binding (InterPro:IPR011598); BEST Arabidopsis thaliana protein match is: basic helix-loop-helix (bHLH) DNA-binding superfamily protein (TAIR:AT3G06120.1)	23.5611	4.07909	0.575713	7.08527	1.38769e-12	3.52091e-11		AT3G26200
AT4G39940	485.501	3.79659	0.816201	4.65154	3.29467e-06	3.28507e-05		AT2G07673	--	--	unknown protein; BEST Arabidopsis thaliana protein match is: unknown protein (TAIR:ATMG01030.1)	2.17817	1.98784	0.725466	2.74009	0.00614218	0.0495177		AT1G28230	purine permease 1	Encodes a transporter that transports purines,cytokinins and other adenine derivatives. Expressed in the leaf hydathodes where it may be involved in re-uptake of cytokinins during guttation.	purine permease 1 (PUP1); CONTAINS InterPro DOMAIN/s: Protein of unknown function DUF6, transmembrane (InterPro:IPR000620), Protein of unknown function DUF250 (InterPro:IPR004853); BEST Arabidopsis thaliana protein match is: purine permease 3 (TAIR:AT1G28220.1)	12.9963	3.9351	0.570822	6.89374	5.43432e-12	1.60157e-10		AT5G62360	7.99664	2.97256	0.898608	3.30796	0.000939775	0.0111063		AT5G49330	myb domain protein 111	Member of the R2R3 factor gene family.	myb domain protein 111 (MYB111); CONTAINS InterPro DOMAIN/s: SANT, DNA-binding (InterPro:IPR001005), Homeodomain-like (InterPro:IPR009057), Myb, DNA-binding (InterPro:IPR014778), HTH transcriptional regulator, Myb-type, DNA-binding (InterPro:IPR017930), Homeodomain-related (InterPro:IPR012287), Myb transcription factor (InterPro:IPR015495); BEST Arabidopsis thaliana protein match is: myb domain p…	47.064	4.05953	0.467588	8.68184	3.89404e-18	1.70889e-16		AT4G22780
AT3G09340	1.99968	3.79454	1.542	2.46079	0.0138631	0.0474814		AT4G10380	NOD26-like intrinsic protein 5;1	Boric acid channel. Essential for efficient boron uptake and plant development under boron limitation. Also functions in arsenite transport and tolerance. Localized preferentially in outer membrane domains of root cells.	NOD26-like intrinsic protein 5;1 (NIP5;1); CONTAINS InterPro DOMAIN/s: Major intrinsic protein, conserved site (InterPro:IPR022357), Major intrinsic protein (InterPro:IPR000425); BEST Arabidopsis thaliana protein match is: NOD26-like intrinsic protein 6;1 (TAIR:AT1G80760.1)	193.35	1.98588	0.308075	6.44611	1.1476e-10	1.05127e-08		AT2G46160	RING/U-box superfamily protein	--	RING/U-box superfamily protein; FUNCTIONS IN: zinc ion binding; CONTAINS InterPro DOMAIN/s: Zinc finger, RING-type (InterPro:IPR001841), Zinc finger, C3HC4 RING-type (InterPro:IPR018957); BEST Arabidopsis thaliana protein match is: RING/U-box superfamily protein (TAIR:AT3G61550.1)	163.987	3.91339	0.279497	14.0015	1.52534e-44	3.54425e-42		AT1G09930	27.1981	2.9579	0.553457	5.3444	9.07163e-08	3.66223e-06		AT1G67980	caffeoyl-CoA 3-O-methyltransferase	Encodes S-adenosyl-L-methionine: transcaffeoyl Coenzyme A 3-O-methyltransferase.	caffeoyl-CoA 3-O-methyltransferase (CCOAMT); CONTAINS InterPro DOMAIN/s: O-methyltransferase, family 3 (InterPro:IPR002935); BEST Arabidopsis thaliana protein match is: S-adenosyl-L-methionine-dependent methyltransferases superfamily protein (TAIR:AT1G24735.2)	10.7446	4.04202	0.610672	6.61897	3.61699e-11	7.75159e-10		AT3G26120
AT2G30432	31.729	3.79362	0.559228	6.78367	1.17163e-11	2.87705e-10		AT2G37280	pleiotropic drug resistance 5	--	pleiotropic drug resistance 5 (PDR5); FUNCTIONS IN: ATPase activity, coupled to transmembrane movement of substances; INVOLVED IN: drug transmembrane transport; LOCATED IN: plasma membrane; EXPRESSED IN: inflorescence meristem, hypocotyl, root, flower; EXPRESSED DURING: petal differentiation and expansion stage; CONTAINS InterPro DOMAIN/s: ATPase, AAA+ type, core (InterPro:IPR003593), ABC transpo…	8.5803	1.98222	0.611369	3.24227	0.00118581	0.0135261		AT1G01600	cytochrome P450, family 86, subfamily A, polypeptide 4	Encodes a member of the CYP86A subfamily of cytochrome p450 genes. Expressed significantly at highest level in mature stems and flowers.	cytochrome P450, family 86, subfamily A, polypeptide 4 (CYP86A4); CONTAINS InterPro DOMAIN/s: Cytochrome P450 (InterPro:IPR001128), Cytochrome P450, conserved site (InterPro:IPR017972), Cytochrome P450, E-class, group I (InterPro:IPR002401); BEST Arabidopsis thaliana protein match is: cytochrome P450, family 86, subfamily A, polypeptide 2 (TAIR:AT4G00360.1)	95.5094	3.90147	0.338651	11.5206	1.03864e-30	1.2393e-28		AT2G26560	353.429	2.90262	0.286501	10.1313	4.0135e-24	2.13874e-21		AT2G38300	myb-like HTH transcriptional regulator family protein	--	myb-like HTH transcriptional regulator family protein; CONTAINS InterPro DOMAIN/s: Homeodomain-like (InterPro:IPR009057), Myb, DNA-binding (InterPro:IPR014778), Myb-like DNA-binding domain, SHAQKYF class (InterPro:IPR006447), HTH transcriptional regulator, Myb-type, DNA-binding (InterPro:IPR017930), Homeodomain-related (InterPro:IPR012287); BEST Arabidopsis thaliana protein match is: Homeodomain-…	3.07367	4.03996	0.711409	5.67882	1.35629e-08	2.06189e-07		AT5G60040
AT1G25340	2.15703	3.78989	1.5487	2.44714	0.0143995	0.049013		AT3G22560	Acyl-CoA N-acyltransferases (NAT) superfamily protein	--	Acyl-CoA N-acyltransferases (NAT) superfamily protein; FUNCTIONS IN: N-acetyltransferase activity; INVOLVED IN: metabolic process; LOCATED IN: membrane; EXPRESSED IN: leaf; CONTAINS InterPro DOMAIN/s: GCN5-related N-acetyltransferase, C-terminal (InterPro:IPR022610), GCN5-related N-acetyltransferase (InterPro:IPR000182), Acyl-CoA N-acyltransferase (InterPro:IPR016181); BEST Arabidopsis thaliana p…	10.5397	1.97537	0.568602	3.47409	0.000512597	0.00705135		AT5G06270	--	--	unknown protein; FUNCTIONS IN: molecular_function unknown; INVOLVED IN: biological_process unknown; LOCATED IN: chloroplast; EXPRESSED IN: 21 plant structures; EXPRESSED DURING: 11 growth stages; BEST Arabidopsis thaliana protein match is: unknown protein (TAIR:AT3G11600.1)	75.3191	3.89901	0.574992	6.78098	1.19367e-11	3.35656e-10		AT1G07620	33.5044	2.88833	0.494837	5.83693	5.31705e-09	3.02979e-07		AT5G10890	myosin heavy chain-related	--	myosin heavy chain-related; BEST Arabidopsis thaliana protein match is: WRKY family transcription factor (TAIR:AT4G31805.1)	8.97353	4.02517	0.62043	6.48772	8.7147e-11	1.79079e-09		AT1G73810
AT4G27890	4.09546	3.77234	1.26217	2.98877	0.002801	0.0125968		AT4G11050	glycosyl hydrolase 9C3	--	glycosyl hydrolase 9C3 (GH9C3); FUNCTIONS IN: carbohydrate binding, hydrolase activity, hydrolyzing O-glycosyl compounds, catalytic activity; INVOLVED IN: carbohydrate metabolic process; LOCATED IN: endomembrane system, extracellular region; EXPRESSED IN: 7 plant structures; EXPRESSED DURING: 4 anthesis, E expanded cotyledon stage, D bilateral stage; CONTAINS InterPro DOMAIN/s: Six-hairpin glycos…	34.0229	1.96957	0.40899	4.81569	1.46694e-06	5.02816e-05		AT1G62540	flavin-monooxygenase glucosinolate S-oxygenase 2	belongs to the flavin-monooxygenase (FMO) family, encodes a glucosinolate S-oxygenase that catalyzes the conversion of methylthioalkyl glucosinolates to methylsulfinylalkyl glucosinolates	flavin-monooxygenase glucosinolate S-oxygenase 2 (FMO GS-OX2); CONTAINS InterPro DOMAIN/s: Flavin-containing monooxygenase FMO (InterPro:IPR000960), Flavin-containing monooxygenase-like (InterPro:IPR020946); BEST Arabidopsis thaliana protein match is: flavin-monooxygenase glucosinolate S-oxygenase 1 (TAIR:AT1G65860.1)	28.8346	3.88971	0.47132	8.2528	1.54725e-16	6.87203e-15		AT2G37450	5.94613	2.88506	0.951533	3.03201	0.00242928	0.0244646		AT1G22890	--	--	unknown protein; FUNCTIONS IN: molecular_function unknown; INVOLVED IN: biological_process unknown; LOCATED IN: endomembrane system; EXPRESSED IN: 19 plant structures; EXPRESSED DURING: 11 growth stages	260.11	4.02043	0.620654	6.47774	9.31097e-11	1.90482e-09		AT4G38550
AT5G57530	1.7971	3.7631	1.53777	2.44712	0.0144004	0.049013		AT2G24160	--	--	--	31.8963	1.96571	0.412811	4.76176	1.91911e-06	6.33673e-05		AT1G62035	--	--	--	14.0968	3.87265	0.711425	5.44351	5.22418e-08	9.56207e-07		AT2G45570	21.5088	2.88441	0.586131	4.92109	8.60635e-07	2.7392e-05		AT4G12870	Gamma interferon responsive lysosomal thiol (GILT) reductase family protein	--	Gamma interferon responsive lysosomal thiol (GILT) reductase family protein; FUNCTIONS IN: catalytic activity; LOCATED IN: endomembrane system; CONTAINS InterPro DOMAIN/s: Gamma interferon inducible lysosomal thiol reductase GILT (InterPro:IPR004911); BEST Arabidopsis thaliana protein match is: Gamma interferon responsive lysosomal thiol (GILT) reductase family protein (TAIR:AT4G12900.1)	16.3577	4.02031	0.539595	7.45061	9.2907e-14	2.64282e-12		AT5G59550
AT2G36770	24.3041	3.76137	0.764153	4.92228	8.55436e-07	9.65459e-06		AT3G26180	cytochrome P450, family 71, subfamily B, polypeptide 20	putative cytochrome P450	cytochrome P450, family 71, subfamily B, polypeptide 20 (CYP71B20); FUNCTIONS IN: electron carrier activity, monooxygenase activity, iron ion binding, oxygen binding, heme binding; LOCATED IN: endomembrane system; CONTAINS InterPro DOMAIN/s: Cytochrome P450 (InterPro:IPR001128), Cytochrome P450, E-class, group IV (InterPro:IPR002403), Cytochrome P450, conserved site (InterPro:IPR017972); BEST Ara…	9.08813	1.96375	0.510865	3.84397	0.000121059	0.0021737		AT3G50190	Plant protein of unknown function (DUF247)	--	Plant protein of unknown function (DUF247); INVOLVED IN: biological_process unknown; LOCATED IN: chloroplast; EXPRESSED IN: root; CONTAINS InterPro DOMAIN/s: Protein of unknown function DUF247, plant (InterPro:IPR004158); BEST Arabidopsis thaliana protein match is: Plant protein of unknown function (DUF247) (TAIR:AT3G50140.1)	15.6312	3.86777	0.558502	6.92526	4.35164e-12	1.29284e-10		AT5G33370	55.3174	2.8817	0.492263	5.854	4.79901e-09	2.79707e-07		AT3G55130	white-brown complex homolog 19	Encodes a vacuole localized protein of the ABC transporter White-Brown Complex (WBC) family. When overexpressed in planta, confers resistance to kanamycin.	white-brown complex homolog 19 (WBC19); CONTAINS InterPro DOMAIN/s: ATPase, AAA+ type, core (InterPro:IPR003593), ABC transporter-like (InterPro:IPR003439), ABC-2 type transporter (InterPro:IPR013525), ABC transporter, conserved site (InterPro:IPR017871); BEST Arabidopsis thaliana protein match is: ABC-2 type transporter family protein (TAIR:AT3G55110.1)	44.1706	4.01356	0.537037	7.47352	7.80748e-14	2.2499e-12		AT1G51700
AT2G29150	29.3993	3.76012	0.735062	5.11538	3.13105e-07	3.82028e-06		AT1G57630	Toll-Interleukin-Resistance (TIR) domain family protein	--	Toll-Interleukin-Resistance (TIR) domain family protein; FUNCTIONS IN: transmembrane receptor activity; INVOLVED IN: signal transduction, defense response, innate immune response; LOCATED IN: intrinsic to membrane; EXPRESSED IN: 7 plant structures; EXPRESSED DURING: 9 growth stages; CONTAINS InterPro DOMAIN/s: Toll-Interleukin receptor (InterPro:IPR000157); BEST Arabidopsis thaliana protein match…	36.4302	1.95836	0.475559	4.11801	3.82154e-05	0.000821571		AT4G18220	Drug/metabolite transporter superfamily protein	--	Drug/metabolite transporter superfamily protein; CONTAINS InterPro DOMAIN/s: Protein of unknown function DUF250 (InterPro:IPR004853); BEST Arabidopsis thaliana protein match is: purine permease 10 (TAIR:AT4G18210.1)	40.443	3.8652	0.452272	8.5462	1.27212e-17	6.2402e-16		AT2G26440	28.0581	2.86723	0.496777	5.77167	7.84918e-09	4.31844e-07		AT3G52480	--	--	unknown protein; FUNCTIONS IN: molecular_function unknown; INVOLVED IN: biological_process unknown; LOCATED IN: endomembrane system; EXPRESSED IN: 10 plant structures; EXPRESSED DURING: LP.04 four leaves visible, 4 anthesis, petal differentiation and expansion stage	52.0126	4.01045	0.501051	8.00408	1.20361e-15	4.14485e-14		AT5G22880
AT4G14450	324.256	3.75981	0.320265	11.7397	7.9786e-32	1.35432e-29		AT1G08500	early nodulin-like protein 18	--	early nodulin-like protein 18 (ENODL18); FUNCTIONS IN: electron carrier activity, copper ion binding; LOCATED IN: anchored to membrane; EXPRESSED IN: 14 plant structures; EXPRESSED DURING: LP.06 six leaves visible, 4 anthesis, petal differentiation and expansion stage, LP.08 eight leaves visible, E expanded cotyledon stage; CONTAINS InterPro DOMAIN/s: Plastocyanin-like (InterPro:IPR003245), Cupre…	25.0565	1.9539	0.439864	4.44205	8.91045e-06	0.000234699		AT1G24480	S-adenosyl-L-methionine-dependent methyltransferases superfamily protein	--	S-adenosyl-L-methionine-dependent methyltransferases superfamily protein; FUNCTIONS IN: methyltransferase activity; INVOLVED IN: metabolic process; LOCATED IN: endomembrane system; CONTAINS InterPro DOMAIN/s: Methyltransferase type 11 (InterPro:IPR013216); BEST Arabidopsis thaliana protein match is: S-adenosyl-L-methionine-dependent methyltransferases superfamily protein (TAIR:AT4G24805.1)	17.4014	3.85577	0.585826	6.58177	4.64874e-11	1.24837e-09		AT3G25620	42.5271	2.86683	0.48059	5.96522	2.44298e-09	1.58759e-07		AT5G16350	O-acyltransferase (WSD1-like) family protein	--	O-acyltransferase (WSD1-like) family protein; CONTAINS InterPro DOMAIN/s: O-acyltransferase, WSD1, C-terminal (InterPro:IPR009721), O-acyltransferase, WSD1, N-terminal (InterPro:IPR004255); BEST Arabidopsis thaliana protein match is: O-acyltransferase (WSD1-like) family protein (TAIR:AT5G12420.1)	4.16739	3.97255	0.694648	5.7188	1.0728e-08	1.65602e-07		AT2G28085
AT5G17430	1.75646	3.75631	1.53738	2.44332	0.0145526	0.0494678		AT1G66980	suppressor of npr1-1 constitutive 4	Encodes SNC4 (suppressor of npr1-1, constitutive 4), an atypical receptor-like kinase with two predicted extracellular glycerophosphoryl diester phosphodiesterase domains.	suppressor of npr1-1 constitutive 4 (SNC4); CONTAINS InterPro DOMAIN/s: Protein kinase, ATP binding site (InterPro:IPR017441), Serine/threonine-protein kinase domain (InterPro:IPR002290), Serine-threonine/tyrosine-protein kinase (InterPro:IPR001245), Protein kinase-like domain (InterPro:IPR011009), Serine/threonine-protein kinase, active site (InterPro:IPR008271), PLC-like phosphodiesterase, TIM …	137.128	1.95083	0.307495	6.34425	2.23516e-10	1.9043e-08		AT1G63710	cytochrome P450, family 86, subfamily A, polypeptide 7	Encodes a member of the CYP86A subfamily of cytochrome p450 genes. Expressed at highest level in mature stems and flowers.	cytochrome P450, family 86, subfamily A, polypeptide 7 (CYP86A7); FUNCTIONS IN: alkane 1-monooxygenase activity, oxygen binding; INVOLVED IN: fatty acid metabolic process; LOCATED IN: endomembrane system; EXPRESSED IN: 11 plant structures; EXPRESSED DURING: 4 anthesis, F mature embryo stage, petal differentiation and expansion stage, E expanded cotyledon stage, D bilateral stage; CONTAINS InterPr…	4.7854	3.854	0.692757	5.56328	2.6475e-08	5.10401e-07		AT3G14560	8.34413	2.85648	0.903156	3.16278	0.0015627	0.0170744		AT4G22517	Bifunctional inhibitor/lipid-transfer protein/seed storage 2S albumin superfamily protein	Encodes a Protease inhibitor/seed storage/LTP family protein	Bifunctional inhibitor/lipid-transfer protein/seed storage 2S albumin superfamily protein; INVOLVED IN: lipid transport; LOCATED IN: endomembrane system; CONTAINS InterPro DOMAIN/s: Bifunctional inhibitor/plant lipid transfer protein/seed storage (InterPro:IPR016140), Plant lipid transfer protein/seed storage/trypsin-alpha amylase inhibitor (InterPro:IPR003612), Plant lipid transfer protein/hydro…	5.12008	3.95864	0.720049	5.49774	3.84698e-08	5.41917e-07		AT1G68640
AT2G43000	5.07656	3.74975	1.31364	2.85447	0.00431092	0.0180733		AT5G19740	Peptidase M28 family protein	--	Peptidase M28 family protein; FUNCTIONS IN: dipeptidase activity; INVOLVED IN: proteolysis; LOCATED IN: vacuole; CONTAINS InterPro DOMAIN/s: Protease-associated PA (InterPro:IPR003137), Transferrin receptor-like, dimerisation (InterPro:IPR007365), Peptidase M28 (InterPro:IPR007484); BEST Arabidopsis thaliana protein match is: Peptidase M28 family protein (TAIR:AT3G54720.1)	192.954	1.94921	0.316389	6.16082	7.23715e-10	5.54928e-08		AT3G16460	Mannose-binding lectin superfamily protein	--	Mannose-binding lectin superfamily protein; FUNCTIONS IN: copper ion binding; INVOLVED IN: response to cold; LOCATED IN: cytosol, nucleus, membrane; EXPRESSED IN: 23 plant structures; EXPRESSED DURING: 13 growth stages; CONTAINS InterPro DOMAIN/s: Mannose-binding lectin (InterPro:IPR001229); BEST Arabidopsis thaliana protein match is: myrosinase-binding protein 1 (TAIR:AT1G52040.1)	18.1872	3.85119	0.567589	6.78518	1.15944e-11	3.26447e-10		AT1G33240	13.9983	2.85446	0.708081	4.03126	5.5478e-05	0.00100838		AT5G45920	SGNH hydrolase-type esterase superfamily protein	--	SGNH hydrolase-type esterase superfamily protein; FUNCTIONS IN: hydrolase activity, hydrolase activity, acting on ester bonds, carboxylesterase activity; INVOLVED IN: lipid metabolic process; LOCATED IN: cellular_component unknown; EXPRESSED IN: 14 plant structures; EXPRESSED DURING: 6 growth stages; CONTAINS InterPro DOMAIN/s: Esterase, SGNH hydrolase-type, subgroup (InterPro:IPR013831), Lipase,…	49.8144	3.955	0.430026	9.19711	3.67701e-20	1.94644e-18		AT2G17040
AT2G20100	12.8364	3.74547	0.920419	4.06931	4.71531e-05	0.000359244		AT5G46500	--	--	BEST Arabidopsis thaliana protein match is: disease resistance protein (TIR-NBS-LRR class) family (TAIR:AT5G46260.1)	22.3836	1.94143	0.468074	4.1477	3.35832e-05	0.00073496		AT4G23680	Polyketide cyclase/dehydrase and lipid transport superfamily protein	--	Polyketide cyclase/dehydrase and lipid transport superfamily protein; FUNCTIONS IN: molecular_function unknown; INVOLVED IN: response to biotic stimulus, defense response; LOCATED IN: cellular_component unknown; EXPRESSED IN: 19 plant structures; EXPRESSED DURING: 9 growth stages; CONTAINS InterPro DOMAIN/s: Bet v I allergen (InterPro:IPR000916); BEST Arabidopsis thaliana protein match is: Polyke…	10.4548	3.8499	0.662963	5.80712	6.35555e-09	1.32727e-07		AT4G17680	22.4703	2.84544	0.547515	5.19702	2.02513e-07	7.49417e-06		AT4G14640	calmodulin 8	encodes a divergent member of calmodulin, which is an EF-hand family of Ca2+-binding proteins. This gene is expressed in leaves, flowers and siliques. The gene functionally complements yeast calmodulin 1 (CAM1). Also the protein does not form formed a complex with a basic amphiphilic helical peptide in the presence of Ca2+ in vitro. Authors suggest that this gene may represent a Ca2+-binding sens…	calmodulin 8 (CAM8); FUNCTIONS IN: calcium ion binding; INVOLVED IN: detection of calcium ion, calcium-mediated signaling; LOCATED IN: cellular_component unknown; EXPRESSED IN: fruit, flower, root, leaf; CONTAINS InterPro DOMAIN/s: EF-Hand 1, calcium-binding site (InterPro:IPR018247), EF-HAND 2 (InterPro:IPR018249), EF-hand-like domain (InterPro:IPR011992), Calcium-binding EF-hand (InterPro:IPR00…	2.79836	3.92651	0.713239	5.50519	3.68777e-08	5.21485e-07		AT5G41810
AT2G32830	6.46725	3.74129	1.08554	3.44649	0.000567928	0.0032542		AT5G17450	Heavy metal transport/detoxification superfamily protein	--	Heavy metal transport/detoxification superfamily protein ; FUNCTIONS IN: metal ion binding; INVOLVED IN: metal ion transport; EXPRESSED IN: 14 plant structures; EXPRESSED DURING: 7 growth stages; CONTAINS InterPro DOMAIN/s: Heavy metal transport/detoxification protein (InterPro:IPR006121); BEST Arabidopsis thaliana protein match is: Heavy metal transport/detoxification superfamily protein (TAIR:A…	5.58589	1.94073	0.689698	2.81389	0.00489464	0.0414792		AT5G22500	fatty acid reductase 1	Encodes a member of the eight-member gene family encoding alcohol-forming fatty acyl-CoA reductases (FARs) identified in Arabidopsis thaliana. Three of the FARs, FAR1 (At5g22500), FAR4 (At3g44540) and FAR5 (At3g44550), are shown to generate the fatty alcohols found in root, seed coat, and wound-induced leaf tissue.	fatty acid reductase 1 (FAR1); FUNCTIONS IN: oxidoreductase activity, acting on the CH-CH group of donors, fatty-acyl-CoA reductase (alcohol-forming) activity, long-chain-fatty-acyl-CoA reductase activity; INVOLVED IN: response to salt stress, microsporogenesis, response to wounding, suberin biosynthetic process; LOCATED IN: chloroplast; EXPRESSED IN: 22 plant structures; EXPRESSED DURING: 13 gro…	842.954	3.83945	0.277549	13.8334	1.6022e-43	3.43368e-41		AT5G11930	24.9483	2.84416	0.567235	5.01408	5.32877e-07	1.79399e-05		AT3G17180	serine carboxypeptidase-like 33	--	serine carboxypeptidase-like 33 (scpl33); FUNCTIONS IN: serine-type carboxypeptidase activity; INVOLVED IN: proteolysis; LOCATED IN: endomembrane system; EXPRESSED IN: shoot apex, root, flower, stamen; EXPRESSED DURING: 4 anthesis, petal differentiation and expansion stage; CONTAINS InterPro DOMAIN/s: Peptidase S10, serine carboxypeptidase (InterPro:IPR001563), Peptidase S10, serine carboxypeptid…	2.21931	3.91799	0.708648	5.52883	3.22382e-08	4.60599e-07		AT2G38995
AT3G57020	12.5152	3.73573	0.818637	4.56336	5.03421e-06	4.81804e-05		AT3G46530	NB-ARC domain-containing disease resistance protein	Confers resistance to the biotrophic oomycete, Peronospora parasitica. Encodes an NBS-LRR type R protein with a putative amino-terminal leucine zipper. Fungal protein ATR13 induces RPP13 gene expression and disease resistance.	RECOGNITION OF PERONOSPORA PARASITICA 13 (RPP13); FUNCTIONS IN: ATP binding; INVOLVED IN: defense response, incompatible interaction, defense response, plant-type hypersensitive response; LOCATED IN: plasma membrane, cytoplasm; EXPRESSED IN: 22 plant structures; EXPRESSED DURING: 13 growth stages; CONTAINS InterPro DOMAIN/s: NB-ARC (InterPro:IPR002182), Disease resistance protein (InterPro:IPR000…	66.3106	1.93509	0.301226	6.42405	1.32696e-10	1.18414e-08		AT5G53710	--	--	unknown protein; FUNCTIONS IN: molecular_function unknown; INVOLVED IN: biological_process unknown; LOCATED IN: endomembrane system; EXPRESSED IN: 8 plant structures; EXPRESSED DURING: 4 anthesis, C globular stage, petal differentiation and expansion stage	7.08495	3.8358	0.709522	5.40618	6.43838e-08	1.15773e-06		AT5G12020	94.3437	2.83865	0.399594	7.10382	1.21357e-12	1.47937e-10		AT4G25850	OSBP(oxysterol binding protein)-related protein 4B	--	OSBP(oxysterol binding protein)-related protein 4B (ORP4B); FUNCTIONS IN: oxysterol binding; INVOLVED IN: steroid metabolic process; LOCATED IN: cellular_component unknown; CONTAINS InterPro DOMAIN/s: Oxysterol-binding protein (InterPro:IPR000648); BEST Arabidopsis thaliana protein match is: OSBP(oxysterol binding protein)-related protein 4A (TAIR:AT4G25860.1)	34.0503	3.90953	0.564096	6.93062	4.18998e-12	1.01525e-10		AT1G23080
AT1G52400	1421.69	3.72139	0.312435	11.9109	1.03845e-32	1.86727e-30		AT3G16220	Predicted eukaryotic LigT	--	Predicted eukaryotic LigT; FUNCTIONS IN: molecular_function unknown; INVOLVED IN: regulation of transcription; LOCATED IN: cytoplasm; EXPRESSED IN: 23 plant structures; EXPRESSED DURING: 12 growth stages; CONTAINS InterPro DOMAIN/s: Predicted eukaryotic LigT (InterPro:IPR009210), Protein kinase A anchor protein, nuclear localisation signal domain (InterPro:IPR019510); BEST Arabidopsis thaliana pr…	16.5482	1.93477	0.514662	3.7593	0.000170389	0.00287495		AT2G34150	SCAR family protein	Encodes a member of the SCAR family.These proteins are part of a complex (WAVE) complex.The SCAR subunit activates the ARP2/3 complex which in turn act as a nucleator for actin filaments.	SCAR family protein; BEST Arabidopsis thaliana protein match is: SCAR family protein (TAIR:AT1G29170.3)	167.04	3.83047	0.348802	10.9818	4.67658e-28	4.71374e-26		AT2G43150	12.0693	2.83	0.707991	3.99723	6.40883e-05	0.001133		AT3G47750	ATP binding cassette subfamily A4	member of ATH subfamily	ATP binding cassette subfamily A4 (ABCA4); FUNCTIONS IN: ATPase activity, coupled to transmembrane movement of substances, transporter activity; EXPRESSED IN: cultured cell; CONTAINS InterPro DOMAIN/s: ATPase, AAA+ type, core (InterPro:IPR003593), ABC transporter-like (InterPro:IPR003439), ABC transporter, conserved site (InterPro:IPR017871); BEST Arabidopsis thaliana protein match is: ABC2 homol…	8.07648	3.90562	0.589693	6.62313	3.51665e-11	7.54388e-10		AT1G51805
AT5G65980	30.5979	3.72031	0.634813	5.86048	4.61538e-09	7.64474e-08		AT1G28570	SGNH hydrolase-type esterase superfamily protein	--	SGNH hydrolase-type esterase superfamily protein; FUNCTIONS IN: lipase activity, hydrolase activity, acting on ester bonds, carboxylesterase activity; INVOLVED IN: lipid metabolic process; LOCATED IN: endomembrane system; EXPRESSED IN: 22 plant structures; EXPRESSED DURING: 13 growth stages; CONTAINS InterPro DOMAIN/s: Lipase, GDSL (InterPro:IPR001087); BEST Arabidopsis thaliana protein match is:…	13.2189	1.93465	0.623215	3.10431	0.00190725	0.0197726		AT1G06080	delta 9 desaturase 1	homologous to delta 9 acyl-lipid desaturases of cyanobacteria and acyl-CoA desaturases of yeast and mammals. expression down-regulated by cold temperature.	delta 9 desaturase 1 (ADS1); FUNCTIONS IN: oxidoreductase activity, oxidoreductase activity, acting on paired donors, with oxidation of a pair of donors resulting in the reduction of molecular oxygen to two molecules of water; INVOLVED IN: oxidation reduction, lipid metabolic process; EXPRESSED IN: 17 plant structures; EXPRESSED DURING: 13 growth stages; CONTAINS InterPro DOMAIN/s: Fatty acid des…	89.1986	3.82947	0.633743	6.04261	1.51637e-09	3.44013e-08		AT4G35770	9.38213	2.81562	0.897531	3.13707	0.00170646	0.0183126		AT1G75900	GDSL-like Lipase/Acylhydrolase superfamily protein	--	GDSL-like Lipase/Acylhydrolase superfamily protein; CONTAINS InterPro DOMAIN/s: Lipase, GDSL, active site (InterPro:IPR008265), Lipase, GDSL (InterPro:IPR001087); BEST Arabidopsis thaliana protein match is: SGNH hydrolase-type esterase superfamily protein (TAIR:AT1G75880.2)	68.6758	3.90085	0.363625	10.7277	7.54629e-27	6.53199e-25		AT1G65960
AT2G05380	602.791	3.72007	0.57429	6.47768	9.3141e-11	2.01044e-09		AT1G13100	cytochrome P450, family 71, subfamily B, polypeptide 29	putative cytochrome P450	cytochrome P450, family 71, subfamily B, polypeptide 29 (CYP71B29); FUNCTIONS IN: electron carrier activity, monooxygenase activity, iron ion binding, oxygen binding, heme binding; INVOLVED IN: oxidation reduction; EXPRESSED IN: cotyledon, hypocotyl, root; CONTAINS InterPro DOMAIN/s: Cytochrome P450 (InterPro:IPR001128), Cytochrome P450, E-class, group I (InterPro:IPR002401), Cytochrome P450, con…	6.71252	1.93396	0.672072	2.87761	0.00400697	0.0354666		AT4G37290	--	--	unknown protein; FUNCTIONS IN: molecular_function unknown; INVOLVED IN: response to karrikin; LOCATED IN: endomembrane system; EXPRESSED IN: cotyledon, hypocotyl, leaf; EXPRESSED DURING: LP.04 four leaves visible; BEST Arabidopsis thaliana protein match is: unknown protein (TAIR:AT2G23270.1)	80.0211	3.82588	0.348804	10.9686	5.41182e-28	5.3811e-26		AT1G22990	17.9465	2.80548	0.735772	3.81297	0.000137306	0.00217763		AT1G56580	Protein of unknown function, DUF538	Encodes SMALLER WITH VARIABLE BRANCHES (SVB), a protein with a conserved domain of unknown function (DUF538). The trichomes of the SVB mutants are smaller and exhibit branches of variable length and number.	SMALLER WITH VARIABLE BRANCHES (SVB); CONTAINS InterPro DOMAIN/s: Protein of unknown function DUF538 (InterPro:IPR007493); BEST Arabidopsis thaliana protein match is: Protein of unknown function, DUF538 (TAIR:AT1G09310.1)	966.139	3.89955	0.152365	25.5935	1.80166e-144	3.97698e-140		AT3G53310
AT5G36160	50.9438	3.71888	0.429483	8.65897	4.76066e-18	2.52529e-16		AT1G65190	Protein kinase superfamily protein	--	Protein kinase superfamily protein; FUNCTIONS IN: protein kinase activity, ATP binding; INVOLVED IN: protein amino acid phosphorylation; LOCATED IN: cellular_component unknown; CONTAINS InterPro DOMAIN/s: Protein kinase, catalytic domain (InterPro:IPR000719), Serine-threonine/tyrosine-protein kinase (InterPro:IPR001245), Protein kinase-like domain (InterPro:IPR011009); BEST Arabidopsis thaliana p…	7.32333	1.9332	0.552081	3.50165	0.000462384	0.00649376		AT5G45850	Protein of unknown function (DUF688)	--	Protein of unknown function (DUF688); CONTAINS InterPro DOMAIN/s: Protein of unknown function DUF688 (InterPro:IPR007789); BEST Arabidopsis thaliana protein match is: Protein of unknown function (DUF688) (TAIR:AT4G18630.1)	41.406	3.82512	0.394359	9.69958	3.02728e-22	2.04982e-20		AT5G17810	11.9621	2.79339	0.79817	3.49975	0.000465703	0.00609531		AT2G38995	O-acyltransferase (WSD1-like) family protein	--	O-acyltransferase (WSD1-like) family protein; CONTAINS InterPro DOMAIN/s: O-acyltransferase, WSD1, C-terminal (InterPro:IPR009721), O-acyltransferase, WSD1, N-terminal (InterPro:IPR004255); BEST Arabidopsis thaliana protein match is: O-acyltransferase (WSD1-like) family protein (TAIR:AT5G37300.1)	51.8771	3.89675	0.480665	8.107	5.1885e-16	1.87142e-14		AT5G54720
AT2G18660	1452.4	3.71123	0.247501	14.9948	7.938e-51	4.31868e-48		AT5G10030	TGACG motif-binding factor 4	Encodes a member of basic leucine zipper transcription gene family. Nomenclature according to Xiang, et al. (1997).	TGACG motif-binding factor 4 (TGA4); FUNCTIONS IN: calmodulin binding, DNA binding, sequence-specific DNA binding transcription factor activity; INVOLVED IN: response to cold, defense response to bacterium; LOCATED IN: nucleus; EXPRESSED IN: 18 plant structures; EXPRESSED DURING: 9 growth stages; CONTAINS InterPro DOMAIN/s: Basic-leucine zipper (bZIP) transcription factor (InterPro:IPR004827), bZ…	21.6877	1.93277	0.573227	3.37174	0.000746946	0.00949296		AT5G53200	Homeodomain-like superfamily protein	--	TRIPTYCHON (TRY); CONTAINS InterPro DOMAIN/s: SANT, DNA-binding (InterPro:IPR001005), Homeodomain-like (InterPro:IPR009057), Myb, DNA-binding (InterPro:IPR014778), Homeodomain-related (InterPro:IPR012287), MYB-like (InterPro:IPR017877), Myb transcription factor (InterPro:IPR015495); BEST Arabidopsis thaliana protein match is: Homeodomain-like superfamily protein (TAIR:AT2G30420.1)	32.8055	3.82243	0.537072	7.11717	1.10165e-12	3.49896e-11		AT1G69320	7.65103	2.7561	0.89302	3.08626	0.00202688	0.0210957		AT2G02780	Leucine-rich repeat protein kinase family protein	--	Leucine-rich repeat protein kinase family protein; FUNCTIONS IN: protein serine/threonine kinase activity, protein kinase activity, ATP binding; INVOLVED IN: transmembrane receptor protein tyrosine kinase signaling pathway, protein amino acid phosphorylation; LOCATED IN: endomembrane system; EXPRESSED IN: 22 plant structures; EXPRESSED DURING: 13 growth stages; CONTAINS InterPro DOMAIN/s: Protein…	125.619	3.88018	0.319169	12.1571	5.25737e-34	6.94918e-32		AT2G42010
AT4G15440	116.57	3.69445	0.450776	8.19577	2.49e-16	1.08042e-14		AT5G41740	Disease resistance protein (TIR-NBS-LRR class) family	--	Disease resistance protein (TIR-NBS-LRR class) family; FUNCTIONS IN: transmembrane receptor activity, nucleoside-triphosphatase activity, nucleotide binding, ATP binding; INVOLVED IN: signal transduction, defense response, apoptosis, innate immune response; LOCATED IN: intrinsic to membrane, chloroplast; CONTAINS InterPro DOMAIN/s: ATPase, AAA+ type, core (InterPro:IPR003593), NB-ARC (InterPro:IP…	571.629	1.92997	0.19433	9.93142	3.03904e-23	1.70046e-20		AT4G15620	Uncharacterised protein family (UPF0497)	--	Uncharacterised protein family (UPF0497); CONTAINS InterPro DOMAIN/s: Uncharacterised protein family UPF0497, trans-membrane plant (InterPro:IPR006702), Uncharacterised protein family UPF0497, trans-membrane plant subgroup (InterPro:IPR006459); BEST Arabidopsis thaliana protein match is: Uncharacterised protein family (UPF0497) (TAIR:AT4G15630.1)	33.4023	3.817	0.704785	5.41584	6.10027e-08	1.10465e-06		AT2G28200	9.24458	2.75446	0.813616	3.38545	0.000710618	0.00876569		AT3G10570	cytochrome P450, family 77, subfamily A, polypeptide 6	member of CYP77A	cytochrome P450, family 77, subfamily A, polypeptide 6 (CYP77A6); CONTAINS InterPro DOMAIN/s: Cytochrome P450 (InterPro:IPR001128), Cytochrome P450, E-class, group I (InterPro:IPR002401), Cytochrome P450, conserved site (InterPro:IPR017972); BEST Arabidopsis thaliana protein match is: cytochrome P450, family 77, subfamily A, polypeptide 4 (TAIR:AT5G04660.1)	50.8437	3.85948	0.377254	10.2305	1.44824e-24	1.04132e-22		AT5G26920
AT4G31690	30.2291	3.67673	0.521375	7.05198	1.76389e-12	4.83542e-11		AT1G21100	O-methyltransferase family protein	--	O-methyltransferase family protein; FUNCTIONS IN: methyltransferase activity, O-methyltransferase activity, protein dimerization activity; LOCATED IN: cytosol; EXPRESSED IN: stem, cotyledon, hypocotyl, root, leaf; EXPRESSED DURING: LP.04 four leaves visible; CONTAINS InterPro DOMAIN/s: Winged helix-turn-helix transcription repressor DNA-binding (InterPro:IPR011991), Plant methyltransferase dimeri…	108.119	1.92909	0.467622	4.12532	3.7022e-05	0.000801742		AT3G15950	DNA topoisomerase-related	Similar to TSK-associating protein 1 (TSA1), contains 10 EFE repeats, a novel repeat sequence unique to plants. Expressed preferentially in the roots.Protein is localized to ER bodies- an endoplasmic reticulum derived structure. Loss of function mutations lack ER bodies.	NAI2; INVOLVED IN: ER body organization, response to salt stress; LOCATED IN: peroxisome, membrane, ER body; EXPRESSED IN: 16 plant structures; EXPRESSED DURING: 7 growth stages; BEST Arabidopsis thaliana protein match is: TSK-associating protein 1 (TAIR:AT1G52410.2)	556.143	3.79205	0.563826	6.72557	1.74908e-11	4.86875e-10		AT4G14040	93.5412	2.73692	0.300872	9.09664	9.31722e-20	3.52336e-17		AT5G22500	fatty acid reductase 1	Encodes a member of the eight-member gene family encoding alcohol-forming fatty acyl-CoA reductases (FARs) identified in Arabidopsis thaliana. Three of the FARs, FAR1 (At5g22500), FAR4 (At3g44540) and FAR5 (At3g44550), are shown to generate the fatty alcohols found in root, seed coat, and wound-induced leaf tissue.	fatty acid reductase 1 (FAR1); FUNCTIONS IN: oxidoreductase activity, acting on the CH-CH group of donors, fatty-acyl-CoA reductase (alcohol-forming) activity, long-chain-fatty-acyl-CoA reductase activity; INVOLVED IN: response to salt stress, microsporogenesis, response to wounding, suberin biosynthetic process; LOCATED IN: chloroplast; EXPRESSED IN: 22 plant structures; EXPRESSED DURING: 13 gro…	842.954	3.8587	0.277205	13.92	4.78806e-44	1.22897e-41		AT1G72930
AT1G76892	5.91257	3.67589	1.11093	3.30885	0.000936805	0.00497698		AT2G26170	cytochrome P450, family 711, subfamily A, polypeptide 1	Encodes a protein with similarity to thromboxane-A synthase, member of the CYP711A cytochrome P450 family. MAX1 is a specific repressor of vegetative axillary buds generated by the axillary meristem. Expressed in vascular traces in the rosette stem and axillary buds throughout plant development. Mutants have increased axillary branches. Along with MAX3,4 thought to mediate control of shoot branch…	cytochrome P450, family 711, subfamily A, polypeptide 1 (CYP711A1); FUNCTIONS IN: electron carrier activity, monooxygenase activity, iron ion binding, oxygen binding, heme binding; INVOLVED IN: carotenoid biosynthetic process, positive regulation of flavonoid biosynthetic process, regulation of meristem structural organization, secondary shoot formation, auxin polar transport; EXPRESSED IN: 23 pl…	410.516	1.92586	0.277385	6.94293	3.84056e-12	4.49216e-10		AT1G11350	S-domain-1 13	--	S-domain-1 13 (SD1-13); CONTAINS InterPro DOMAIN/s: Curculin-like (mannose-binding) lectin (InterPro:IPR001480), Apple-like (InterPro:IPR003609), Protein kinase, ATP binding site (InterPro:IPR017441), PAN-2 domain (InterPro:IPR013227), Serine/threonine-protein kinase domain (InterPro:IPR002290), Serine-threonine/tyrosine-protein kinase (InterPro:IPR001245), Serine/threonine-protein kinase, active…	151.058	3.77822	0.290458	13.0078	1.10436e-38	1.87521e-36		AT4G38000	6.91973	2.72514	0.897401	3.0367	0.00239184	0.0242394		AT1G17190	glutathione S-transferase tau 26	Encodes glutathione transferase belonging to the tau class of GSTs. Naming convention according to Wagner et al. (2002).	glutathione S-transferase tau 26 (GSTU26); CONTAINS InterPro DOMAIN/s: Thioredoxin fold (InterPro:IPR012335), Glutathione S-transferase, C-terminal (InterPro:IPR004046), Glutathione S-transferase, C-terminal-like (InterPro:IPR010987), Glutathione S-transferase/chloride channel, C-terminal (InterPro:IPR017933), Glutathione S-transferase, N-terminal (InterPro:IPR004045), Thioredoxin-like fold (Inte…	8.13628	3.8567	0.629463	6.12696	8.95713e-10	1.6064e-08		AT5G58430
AT4G02420	41.0424	3.67255	0.485296	7.56765	3.80029e-14	1.25992e-12		AT3G10720	Plant invertase/pectin methylesterase inhibitor superfamily	--	Plant invertase/pectin methylesterase inhibitor superfamily; FUNCTIONS IN: enzyme inhibitor activity, pectinesterase activity; INVOLVED IN: cell wall modification; LOCATED IN: endomembrane system, cell wall, plant-type cell wall; EXPRESSED IN: 21 plant structures; EXPRESSED DURING: 13 growth stages; CONTAINS InterPro DOMAIN/s: Pectinesterase, active site (InterPro:IPR018040), Pectin lyase fold/vi…	932.752	1.92043	0.475991	4.03458	5.46994e-05	0.00111133		AT5G10890	myosin heavy chain-related	--	myosin heavy chain-related; BEST Arabidopsis thaliana protein match is: WRKY family transcription factor (TAIR:AT4G31805.1)	8.97353	3.77097	0.630908	5.97706	2.27203e-09	4.99529e-08		AT2G32100	5.88737	2.72075	0.98135	2.77245	0.00556356	0.0466993		AT1G01600	cytochrome P450, family 86, subfamily A, polypeptide 4	Encodes a member of the CYP86A subfamily of cytochrome p450 genes. Expressed significantly at highest level in mature stems and flowers.	cytochrome P450, family 86, subfamily A, polypeptide 4 (CYP86A4); CONTAINS InterPro DOMAIN/s: Cytochrome P450 (InterPro:IPR001128), Cytochrome P450, conserved site (InterPro:IPR017972), Cytochrome P450, E-class, group I (InterPro:IPR002401); BEST Arabidopsis thaliana protein match is: cytochrome P450, family 86, subfamily A, polypeptide 2 (TAIR:AT4G00360.1)	95.5094	3.83424	0.336801	11.3843	5.0087e-30	5.1907e-28		AT1G29290
AT4G18195	73.617	3.67101	0.375519	9.77582	1.42994e-22	1.24346e-20		AT1G76410	RING/U-box superfamily protein	--	ATL8; FUNCTIONS IN: zinc ion binding; EXPRESSED IN: 22 plant structures; EXPRESSED DURING: 13 growth stages; CONTAINS InterPro DOMAIN/s: Zinc finger, RING-type (InterPro:IPR001841), Zinc finger, C3HC4 RING-type (InterPro:IPR018957); BEST Arabidopsis thaliana protein match is: RING/U-box superfamily protein (TAIR:AT1G20823.1)	14.0825	1.9192	0.410644	4.67362	2.95932e-06	9.07657e-05		AT1G19670	chlorophyllase 1	Chlorophyllase is the first enzyme involved in chlorophyll degradation. It catalyzes the hydrolysis of the ester bond to yield chlorophyllide and phytol. AtCLH1 lacks a typical signal sequence for the chloroplast. Its expression is induced rapidly by methyljasmonate, a known promoter of senescence and chlorophyll degradation.	chlorophyllase 1 (CLH1); FUNCTIONS IN: chlorophyllase activity; INVOLVED IN: response to jasmonic acid stimulus, chlorophyll catabolic process, jasmonic acid mediated signaling pathway, response to stress; LOCATED IN: vacuole; EXPRESSED IN: 21 plant structures; EXPRESSED DURING: 14 growth stages; CONTAINS InterPro DOMAIN/s: Chlorophyllase-like (InterPro:IPR010821), Chlorophyllase, chloroplast (In…	341.077	3.76203	0.409521	9.1864	4.06197e-20	2.38468e-18		AT5G09970	16.3825	2.71928	0.604467	4.49865	6.83873e-06	0.000164156		AT4G14750	IQ-domain 19	--	IQ-domain 19 (IQD19); CONTAINS InterPro DOMAIN/s: IQ calmodulin-binding region (InterPro:IPR000048); BEST Arabidopsis thaliana protein match is: IQ-domain 26 (TAIR:AT3G16490.1)	22.9091	3.82402	0.590405	6.47695	9.3596e-11	1.91123e-09		AT1G33600
AT1G18570	435.055	3.67037	0.216462	16.9562	1.73084e-64	2.04027e-61		AT4G24010	cellulose synthase like G1	encodes a protein similar to cellulose synthase	cellulose synthase like G1 (CSLG1); FUNCTIONS IN: cellulose synthase activity, transferase activity, transferring glycosyl groups, transferase activity; INVOLVED IN: cellulose biosynthetic process, polysaccharide biosynthetic process; LOCATED IN: membrane; EXPRESSED IN: hypocotyl, sepal, male gametophyte, flower, carpel; EXPRESSED DURING: 4 anthesis, petal differentiation and expansion stage; CON…	6.25239	1.91915	0.585249	3.2792	0.00104102	0.0123056		AT1G54010	GDSL-like Lipase/Acylhydrolase superfamily protein	--	GDSL-like Lipase/Acylhydrolase superfamily protein; FUNCTIONS IN: hydrolase activity, acting on ester bonds, carboxylesterase activity; INVOLVED IN: lipid metabolic process; LOCATED IN: plasma membrane, vacuole, membrane; EXPRESSED IN: cultured cell, leaf; EXPRESSED DURING: seedling growth; CONTAINS InterPro DOMAIN/s: Lipase, GDSL (InterPro:IPR001087); BEST Arabidopsis thaliana protein match is: …	109.472	3.74969	0.622021	6.02824	1.65755e-09	3.74118e-08		AT5G58000	37.3359	2.7157	0.449367	6.0434	1.50902e-09	1.03094e-07		AT5G44585	--	--	unknown protein; FUNCTIONS IN: molecular_function unknown; INVOLVED IN: biological_process unknown; LOCATED IN: endomembrane system	29.0383	3.82103	0.501168	7.62424	2.45467e-14	7.4327e-13		AT3G01290
AT3G53960	254.186	3.66903	0.253294	14.4853	1.50143e-47	6.37148e-45		AT4G12300	cytochrome P450, family 706, subfamily A, polypeptide 4	member of CYP706A	cytochrome P450, family 706, subfamily A, polypeptide 4 (CYP706A4); FUNCTIONS IN: electron carrier activity, monooxygenase activity, iron ion binding, oxygen binding, heme binding; INVOLVED IN: oxidation reduction; LOCATED IN: cellular_component unknown; EXPRESSED IN: 22 plant structures; EXPRESSED DURING: 11 growth stages; CONTAINS InterPro DOMAIN/s: Cytochrome P450 (InterPro:IPR001128), Cytochr…	15.7303	1.91294	0.632035	3.02663	0.00247298	0.024299		AT2G02850	plantacyanin	Encodes plantacyanin one of blue copper proteins. Involved in anther development and pollination. Expressed in the transmitting tract of the pistil.	plantacyanin (ARPN); FUNCTIONS IN: electron carrier activity, copper ion binding; INVOLVED IN: pollination, anther development; LOCATED IN: middle lamella-containing extracellular matrix, apoplast; EXPRESSED IN: 21 plant structures; EXPRESSED DURING: 9 growth stages; CONTAINS InterPro DOMAIN/s: Plastocyanin-like (InterPro:IPR003245), Cupredoxin (InterPro:IPR008972); BEST Arabidopsis thaliana prot…	44.9529	3.74846	0.401563	9.33468	1.01298e-20	6.24595e-19		AT2G32800	147.135	2.71421	0.371985	7.29655	2.95244e-13	4.1094e-11		AT2G03980	GDSL-like Lipase/Acylhydrolase superfamily protein	--	GDSL-like Lipase/Acylhydrolase superfamily protein; FUNCTIONS IN: hydrolase activity, acting on ester bonds, carboxylesterase activity; INVOLVED IN: lipid metabolic process; LOCATED IN: endomembrane system; EXPRESSED IN: 24 plant structures; EXPRESSED DURING: 15 growth stages; CONTAINS InterPro DOMAIN/s: Lipase, GDSL (InterPro:IPR001087); BEST Arabidopsis thaliana protein match is: GDSL-like Lipa…	191.908	3.81826	0.218642	17.4635	2.71772e-68	2.49962e-65		AT4G21690
AT3G09520	49.2756	3.6589	0.473355	7.72971	1.0779e-14	3.79914e-13		AT1G32960	Subtilase family protein	--	SBT3.3; FUNCTIONS IN: identical protein binding, serine-type endopeptidase activity; INVOLVED IN: proteolysis, negative regulation of catalytic activity; LOCATED IN: apoplast, plant-type cell wall; EXPRESSED IN: 7 plant structures; EXPRESSED DURING: 4 anthesis; CONTAINS InterPro DOMAIN/s: Protease-associated PA (InterPro:IPR003137), Proteinase inhibitor, propeptide (InterPro:IPR009020), Peptidase…	33.2733	1.91134	0.528335	3.61767	0.00029727	0.0045894		AT4G00360	cytochrome P450, family 86, subfamily A, polypeptide 2	Encodes a member of the CYP86A subfamily of cytochrome p450 genes. Expressed at moderate levels in flowers, leaves, roots and stems.	cytochrome P450, family 86, subfamily A, polypeptide 2 (CYP86A2); CONTAINS InterPro DOMAIN/s: Cytochrome P450 (InterPro:IPR001128), Cytochrome P450, E-class, group I (InterPro:IPR002401), Cytochrome P450, conserved site (InterPro:IPR017972); BEST Arabidopsis thaliana protein match is: cytochrome P450, family 86, subfamily A, polypeptide 4 (TAIR:AT1G01600.1)	321.304	3.74381	0.27051	13.8398	1.46568e-43	3.17191e-41		AT1G14240	7.29755	2.7109	0.912053	2.9723	0.00295576	0.0285488		AT1G50330	--	--	--	5.3616	3.80959	0.706702	5.39066	7.02004e-08	9.53603e-07		AT2G40095
AT3G09020	8.02525	3.65733	0.977433	3.74177	0.000182732	0.00121542		AT4G00950	Protein of unknown function (DUF688)	--	maternal effect embryo arrest 47 (MEE47); CONTAINS InterPro DOMAIN/s: Protein of unknown function DUF688 (InterPro:IPR007789)	19.6979	1.90959	0.533469	3.57958	0.000344152	0.00515184		AT5G66870	ASYMMETRIC LEAVES 2-like 1	Encodes LOB domain protein whose overexpression results in KNOX gene repression. Overexpression also results in plants with hyponastic leaves, downward pointing flowers and reduced apical dominance. May be involved in the transcriptional regulation of the homeobox gene BP (brevipedicellus) during lateral organ differentiation. Acts together with AS2 in proximal-distal symmetry determination.	ASYMMETRIC LEAVES 2-like 1 (ASL1); CONTAINS InterPro DOMAIN/s: Lateral organ boundaries, LOB (InterPro:IPR004883), Asymmetric leaves, AS2/LOB (InterPro:IPR017414); BEST Arabidopsis thaliana protein match is: LOB domain-containing protein 10 (TAIR:AT2G23660.2)	16.6226	3.72434	0.615921	6.04678	1.47771e-09	3.35587e-08		AT5G62960	68.5228	2.70784	0.37942	7.13678	9.55447e-13	1.19598e-10		AT3G02110	serine carboxypeptidase-like 25	--	serine carboxypeptidase-like 25 (scpl25); FUNCTIONS IN: serine-type carboxypeptidase activity; INVOLVED IN: proteolysis; LOCATED IN: endomembrane system; EXPRESSED IN: 22 plant structures; EXPRESSED DURING: 13 growth stages; CONTAINS InterPro DOMAIN/s: Peptidase S10, serine carboxypeptidase (InterPro:IPR001563), Peptidase S10, serine carboxypeptidase, active site (InterPro:IPR018202); BEST Arabid…	1644.76	3.79042	0.157164	24.1177	1.63215e-128	1.8014e-124		AT2G18210
AT1G35230	14.0231	3.65451	0.760482	4.80552	1.54349e-06	1.65069e-05		AT3G48100	response regulator 5	Encodes a transcription repressor that mediates a negative feedback loop in cytokinin signalling. ARR5 expression is upregulated by Class I KNOX genes. Arr5 protein is stabilized by cytokinin in a two-component phosphorelay.	response regulator 5 (RR5); CONTAINS InterPro DOMAIN/s: CheY-like (InterPro:IPR011006), Signal transduction response regulator, receiver domain (InterPro:IPR001789); BEST Arabidopsis thaliana protein match is: response regulator 6 (TAIR:AT5G62920.1)	14.2718	1.90738	0.593406	3.21429	0.00130768	0.0145787		AT1G47480	alpha/beta-Hydrolases superfamily protein	--	alpha/beta-Hydrolases superfamily protein; FUNCTIONS IN: hydrolase activity; INVOLVED IN: metabolic process; LOCATED IN: cellular_component unknown; EXPRESSED IN: stem, hypocotyl, root, flower; EXPRESSED DURING: petal differentiation and expansion stage; CONTAINS InterPro DOMAIN/s: Lipase, GDXG, active site (InterPro:IPR002168), Alpha/beta hydrolase fold-3 (InterPro:IPR013094); BEST Arabidopsis t…	17.4629	3.72119	0.581949	6.39436	1.61225e-10	4.12384e-09		AT4G31690	16.7993	2.69843	0.617599	4.36922	1.24691e-05	0.00027457		AT5G43330	Lactate/malate dehydrogenase family protein	--	Lactate/malate dehydrogenase family protein; FUNCTIONS IN: in 6 functions; INVOLVED IN: in 6 processes; LOCATED IN: plasma membrane; EXPRESSED IN: 25 plant structures; EXPRESSED DURING: 15 growth stages; CONTAINS InterPro DOMAIN/s: Malate dehydrogenase, NAD-dependent, cytosolic (InterPro:IPR011274), Lactate/malate dehydrogenase, N-terminal (InterPro:IPR001236), Malate dehydrogenase, NAD/NADP (Int…	32.0644	3.78442	0.454905	8.31916	8.85894e-17	3.39501e-15		AT5G43870
AT4G10770	61.2138	3.65319	0.433124	8.4345	3.3262e-17	1.57886e-15		AT1G25250	indeterminate(ID)-domain 16	--	indeterminate(ID)-domain 16 (IDD16); FUNCTIONS IN: sequence-specific DNA binding transcription factor activity, zinc ion binding, nucleic acid binding; INVOLVED IN: regulation of transcription; LOCATED IN: intracellular; EXPRESSED IN: 22 plant structures; EXPRESSED DURING: 14 growth stages; CONTAINS InterPro DOMAIN/s: Zinc finger, C2H2-like (InterPro:IPR015880), Zinc finger, C2H2-type (InterPro:I…	14.1494	1.90616	0.581708	3.27684	0.00104976	0.0123836		AT4G00893	--	--	unknown protein; LOCATED IN: chloroplast; BEST Arabidopsis thaliana protein match is: unknown protein (TAIR:AT4G12370.1)	20.3086	3.71727	0.53451	6.95454	3.53719e-12	1.06376e-10		AT5G06990	6.65832	2.69742	0.957992	2.81571	0.00486703	0.042123		AT5G59320	lipid transfer protein 3	Predicted to encode a PR (pathogenesis-related) protein. Belongs to the lipid transfer protein (PR-14) family with the following members: At2g38540/LTP1, At2g38530/LTP2, At5g59320/LTP3, At5g59310/LTP4, At3g51600/LTP5, At3g08770/LTP6, At2g15050/LTP7, At2g18370/LTP8, At2g15325/LTP9, At5g01870/LTP10, At4g33355/LTP11, At3g51590/LTP12, At5g44265/LTP13, At5g62065/LTP14, At4g08530/LTP15.	lipid transfer protein 3 (LTP3); FUNCTIONS IN: lipid binding; INVOLVED IN: response to water deprivation, response to abscisic acid stimulus; LOCATED IN: cell wall, apoplast; EXPRESSED IN: 22 plant structures; EXPRESSED DURING: 11 growth stages; CONTAINS InterPro DOMAIN/s: Bifunctional inhibitor/plant lipid transfer protein/seed storage (InterPro:IPR016140), Plant lipid transfer protein/seed stor…	173.764	3.76993	0.438967	8.5882	8.83397e-18	3.75002e-16		AT1G32240
AT1G32240	131.681	3.6433	0.391147	9.3144	1.22649e-20	8.28779e-19		AT1G64400	AMP-dependent synthetase and ligase family protein	--	long-chain acyl-CoA synthetase 3 (LACS3); FUNCTIONS IN: catalytic activity; INVOLVED IN: fatty acid biosynthetic process; EXPRESSED IN: 22 plant structures; EXPRESSED DURING: 13 growth stages; CONTAINS InterPro DOMAIN/s: AMP-binding, conserved site (InterPro:IPR020845), AMP-dependent synthetase/ligase (InterPro:IPR000873); BEST Arabidopsis thaliana protein match is: AMP-dependent synthetase and l…	10.6345	1.89865	0.556396	3.41241	0.000643922	0.00849115		AT3G53280	cytochrome p450 71b5	cytochrome P450 monooxygenase	cytochrome p450 71b5 (CYP71B5); FUNCTIONS IN: electron carrier activity, monooxygenase activity, iron ion binding, oxygen binding, heme binding; INVOLVED IN: oxidation reduction; EXPRESSED IN: 13 plant structures; EXPRESSED DURING: 8 growth stages; CONTAINS InterPro DOMAIN/s: Cytochrome P450 (InterPro:IPR001128), Cytochrome P450, E-class, group I (InterPro:IPR002401), Cytochrome P450, conserved s…	468.719	3.68682	0.278183	13.2532	4.32314e-40	7.75845e-38		AT5G55780	5.72411	2.69684	0.948931	2.84197	0.00448351	0.0394629		AT2G17470	Aluminium activated malate transporter family protein	--	Aluminium activated malate transporter family protein; INVOLVED IN: response to aluminum ion; EXPRESSED IN: 6 plant structures; EXPRESSED DURING: 4 anthesis, petal differentiation and expansion stage; CONTAINS InterPro DOMAIN/s: Malate transporter, aliminium toerance (InterPro:IPR020966); BEST Arabidopsis thaliana protein match is: Aluminium activated malate transporter family protein (TAIR:AT1G2…	6.1908	3.764	0.700234	5.37535	7.64343e-08	1.03004e-06		AT4G33400
AT4G00050	41.8381	3.6428	0.520444	6.99941	2.57045e-12	6.87767e-11		AT3G12915	Ribosomal protein S5/Elongation factor G/III/V family protein	--	Ribosomal protein S5/Elongation factor G/III/V family protein; FUNCTIONS IN: GTP binding, GTPase activity; INVOLVED IN: biological_process unknown; LOCATED IN: cellular_component unknown; CONTAINS InterPro DOMAIN/s: Translation elongation factor EFTu/EF1A, domain 2 (InterPro:IPR004161), Translation elongation factor EFG/EF2, C-terminal (InterPro:IPR000640), Ribosomal protein S5 domain 2-type fold…	63.3901	1.89289	0.253741	7.45996	8.65512e-14	1.36784e-11		AT1G76410	RING/U-box superfamily protein	--	ATL8; FUNCTIONS IN: zinc ion binding; EXPRESSED IN: 22 plant structures; EXPRESSED DURING: 13 growth stages; CONTAINS InterPro DOMAIN/s: Zinc finger, RING-type (InterPro:IPR001841), Zinc finger, C3HC4 RING-type (InterPro:IPR018957); BEST Arabidopsis thaliana protein match is: RING/U-box superfamily protein (TAIR:AT1G20823.1)	14.0825	3.67953	0.502994	7.31527	2.56873e-13	8.65682e-12		AT2G35300	20.8216	2.6943	0.582062	4.62889	3.67638e-06	9.61684e-05		AT2G18650	RING/U-box superfamily protein	--	maternal effect embryo arrest 16 (MEE16); FUNCTIONS IN: zinc ion binding; INVOLVED IN: embryo development ending in seed dormancy; LOCATED IN: chloroplast; CONTAINS InterPro DOMAIN/s: Zinc finger, RING-type (InterPro:IPR001841), Zinc finger, C3HC4 RING-type (InterPro:IPR018957); BEST Arabidopsis thaliana protein match is: RING/U-box superfamily protein (TAIR:AT4G30400.1)	23.2373	3.76291	0.528421	7.12103	1.07121e-12	2.74633e-11		AT5G19250
AT5G44410	4.00568	3.63499	1.26029	2.88425	0.00392343	0.016713		AT1G28580	GDSL-like Lipase/Acylhydrolase superfamily protein	--	GDSL-like Lipase/Acylhydrolase superfamily protein; FUNCTIONS IN: lipase activity, hydrolase activity, acting on ester bonds, carboxylesterase activity; INVOLVED IN: lipid metabolic process; LOCATED IN: vacuole; EXPRESSED IN: 22 plant structures; EXPRESSED DURING: 13 growth stages; CONTAINS InterPro DOMAIN/s: Lipase, GDSL (InterPro:IPR001087); BEST Arabidopsis thaliana protein match is: SGNH hydr…	100.957	1.89154	0.308506	6.1313	8.71655e-10	6.58609e-08		AT5G45920	SGNH hydrolase-type esterase superfamily protein	--	SGNH hydrolase-type esterase superfamily protein; FUNCTIONS IN: hydrolase activity, hydrolase activity, acting on ester bonds, carboxylesterase activity; INVOLVED IN: lipid metabolic process; LOCATED IN: cellular_component unknown; EXPRESSED IN: 14 plant structures; EXPRESSED DURING: 6 growth stages; CONTAINS InterPro DOMAIN/s: Esterase, SGNH hydrolase-type, subgroup (InterPro:IPR013831), Lipase,…	49.8144	3.67423	0.434054	8.46491	2.56349e-17	1.21691e-15		AT5G48430	13.1134	2.68979	0.739424	3.63768	0.0002751	0.00389885		AT4G18280	glycine-rich cell wall protein-related	--	glycine-rich cell wall protein-related	454.829	3.75085	0.184594	20.3194	8.66047e-92	3.18619e-88		AT4G30960
AT3G52520	105.668	3.63152	0.397647	9.13251	6.69307e-20	4.22659e-18		AT1G63030	Integrase-type DNA-binding superfamily protein	encodes a member of the DREB subfamily A-1 of ERF/AP2 transcription factor family (DDF2). The protein contains one AP2 domain. There are six members in this subfamily, including CBF1, CBF2, and CBF3. Overexpression of this gene results in the reduction of gibberellic acid biosynthesis. This gene is expressed in all tissues examined, but most abundantly expressed in rosette leaves and stems. Overe…	DWARF AND DELAYED FLOWERING 2 (ddf2); CONTAINS InterPro DOMAIN/s: DNA-binding, integrase-type (InterPro:IPR016177), Pathogenesis-related transcriptional factor/ERF, DNA-binding (InterPro:IPR001471); BEST Arabidopsis thaliana protein match is: Integrase-type DNA-binding superfamily protein (TAIR:AT1G12610.1)	34.7129	1.89088	0.39845	4.74557	2.07917e-06	6.83256e-05		AT5G20050	Protein kinase superfamily protein	--	Protein kinase superfamily protein; FUNCTIONS IN: kinase activity; INVOLVED IN: protein amino acid phosphorylation; LOCATED IN: endomembrane system; EXPRESSED IN: 23 plant structures; EXPRESSED DURING: 13 growth stages; CONTAINS InterPro DOMAIN/s: Protein kinase, ATP binding site (InterPro:IPR017441), Protein kinase, catalytic domain (InterPro:IPR000719), Serine/threonine-protein kinase-like doma…	165.816	3.65882	0.39426	9.28023	1.69113e-20	1.03122e-18		AT5G11190	6.94607	2.68035	0.890328	3.01052	0.00260804	0.0258599		AT2G46160	RING/U-box superfamily protein	--	RING/U-box superfamily protein; FUNCTIONS IN: zinc ion binding; CONTAINS InterPro DOMAIN/s: Zinc finger, RING-type (InterPro:IPR001841), Zinc finger, C3HC4 RING-type (InterPro:IPR018957); BEST Arabidopsis thaliana protein match is: RING/U-box superfamily protein (TAIR:AT3G61550.1)	163.987	3.71859	0.278405	13.3568	1.08141e-40	2.31757e-38		AT1G55450
AT4G40085	7.77467	3.62022	1.04773	3.45531	0.00054967	0.00316496		AT3G23220	Integrase-type DNA-binding superfamily protein	encodes a member of the ERF (ethylene response factor) subfamily B-3 of ERF/AP2 transcription factor family. The protein contains one AP2 domain. There are 18 members in this subfamily including ATERF-1, ATERF-2, AND ATERF-5.	Integrase-type DNA-binding superfamily protein; CONTAINS InterPro DOMAIN/s: DNA-binding, integrase-type (InterPro:IPR016177), Pathogenesis-related transcriptional factor/ERF, DNA-binding (InterPro:IPR001471); BEST Arabidopsis thaliana protein match is: Integrase-type DNA-binding superfamily protein (TAIR:AT3G23230.1)	26.999	1.89009	0.568784	3.32303	0.000890444	0.0109017		AT1G05320	--	--	FUNCTIONS IN: molecular_function unknown; INVOLVED IN: biological_process unknown; LOCATED IN: cellular_component unknown; EXPRESSED IN: fruit, egg cell; CONTAINS InterPro DOMAIN/s: Prefoldin (InterPro:IPR009053); BEST Arabidopsis thaliana protein match is: unknown protein (TAIR:AT2G32240.1)	127.918	3.65713	0.25516	14.3327	1.36734e-46	3.72626e-44		AT1G22360	27.967	2.67649	0.486584	5.50056	3.78582e-08	1.68922e-06		AT1G23480	cellulose synthase-like A3	encodes a gene similar to cellulose synthase	cellulose synthase-like A3 (CSLA03); FUNCTIONS IN: cellulose synthase activity, transferase activity, transferring glycosyl groups; INVOLVED IN: biological_process unknown; LOCATED IN: endomembrane system; EXPRESSED IN: 19 plant structures; EXPRESSED DURING: 10 growth stages; CONTAINS InterPro DOMAIN/s: Glycosyl transferase, family 2 (InterPro:IPR001173); BEST Arabidopsis thaliana protein match i…	86.9627	3.71485	0.370024	10.0395	1.02207e-23	7.02839e-22		AT5G65640
AT4G21903	12.4665	3.61832	0.898389	4.02757	5.63568e-05	0.000422985		AT3G57540	Remorin family protein	--	Remorin family protein; CONTAINS InterPro DOMAIN/s: Remorin, C-terminal (InterPro:IPR005516); BEST Arabidopsis thaliana protein match is: Remorin family protein (TAIR:AT2G41870.1)	17.6554	1.88775	0.418286	4.51307	6.38969e-06	0.00017452		AT2G38530	lipid transfer protein 2	Involved in lipid transfer between membranes. Belongs to a family of Lipid transfer proteins. Sequence similarity to other plant/Arabidopsis LPT genes but highest similarity to LPT1. Stress and pathogen-inducible motifs found in the upstream region. Expressed in flower, leaves and siliques but absent in roots. Predicted to be a member of PR-14 pathogenesis-related protein family with the followin…	lipid transfer protein 2 (LTP2); FUNCTIONS IN: lipid binding; INVOLVED IN: programmed cell death, phospholipid transfer to membrane; LOCATED IN: plasma membrane; EXPRESSED IN: 21 plant structures; EXPRESSED DURING: 10 growth stages; CONTAINS InterPro DOMAIN/s: Bifunctional inhibitor/plant lipid transfer protein/seed storage (InterPro:IPR016140), Plant lipid transfer protein/seed storage/trypsin-a…	328.307	3.63359	0.383855	9.46604	2.9066e-21	1.82793e-19		AT1G17990	7.45134	2.66862	0.86189	3.09624	0.00195992	0.0205247		AT4G26830	O-Glycosyl hydrolases family 17 protein	--	O-Glycosyl hydrolases family 17 protein; FUNCTIONS IN: cation binding, hydrolase activity, hydrolyzing O-glycosyl compounds, catalytic activity; INVOLVED IN: carbohydrate metabolic process; LOCATED IN: endomembrane system; EXPRESSED IN: 19 plant structures; EXPRESSED DURING: 9 growth stages; CONTAINS InterPro DOMAIN/s: X8 (InterPro:IPR012946), Glycoside hydrolase, catalytic core (InterPro:IPR0178…	2.15877	3.70771	0.710663	5.21725	1.81599e-07	2.29852e-06		AT1G30730
AT4G37409	159.6	3.61264	0.75842	4.76338	1.90377e-06	1.99675e-05		AT2G29340	NAD-dependent epimerase/dehydratase family protein	--	NAD-dependent epimerase/dehydratase family protein; FUNCTIONS IN: oxidoreductase activity, binding, catalytic activity; INVOLVED IN: oxidation reduction, metabolic process; EXPRESSED IN: 22 plant structures; EXPRESSED DURING: 13 growth stages; CONTAINS InterPro DOMAIN/s: NAD(P)-binding domain (InterPro:IPR016040), Glucose/ribitol dehydrogenase (InterPro:IPR002347), Short-chain dehydrogenase/reduc…	615.707	1.88609	0.475971	3.96261	7.41336e-05	0.00143976		AT5G13400	Major facilitator superfamily protein	--	Major facilitator superfamily protein; FUNCTIONS IN: transporter activity; INVOLVED IN: oligopeptide transport; LOCATED IN: membrane; EXPRESSED IN: 21 plant structures; EXPRESSED DURING: 13 growth stages; CONTAINS InterPro DOMAIN/s: PTR2 family proton/oligopeptide symporter, conserved site (InterPro:IPR018456), Oligopeptide transporter (InterPro:IPR000109), Major facilitator superfamily, general …	318.499	3.62252	0.267603	13.5369	9.46552e-42	1.80122e-39		AT5G24570	48.47	2.66353	0.416989	6.38753	1.68584e-10	1.40998e-08		AT2G19980	CAP (Cysteine-rich secretory proteins, Antigen 5, and Pathogenesis-related 1 protein) superfamily protein	--	CAP (Cysteine-rich secretory proteins, Antigen 5, and Pathogenesis-related 1 protein) superfamily protein; FUNCTIONS IN: molecular_function unknown; INVOLVED IN: biological_process unknown; LOCATED IN: endomembrane system, extracellular region; EXPRESSED IN: sepal, male gametophyte, flower, pollen tube; EXPRESSED DURING: L mature pollen stage, M germinated pollen stage, 4 anthesis; CONTAINS Inter…	3.3	3.70241	0.712001	5.20001	1.9928e-07	2.50793e-06		AT4G33050
AT3G53310	404.951	3.61167	0.245017	14.7405	3.543e-49	1.74826e-46		AT5G65730	xyloglucan endotransglucosylase/hydrolase 6	--	xyloglucan endotransglucosylase/hydrolase 6 (XTH6); FUNCTIONS IN: hydrolase activity, acting on glycosyl bonds, hydrolase activity, hydrolyzing O-glycosyl compounds, xyloglucan:xyloglucosyl transferase activity; INVOLVED IN: response to water deprivation; LOCATED IN: endomembrane system, cell wall, apoplast; EXPRESSED IN: 21 plant structures; EXPRESSED DURING: 14 growth stages; CONTAINS InterPro …	383.578	1.88333	0.301468	6.24721	4.17839e-10	3.33997e-08		AT5G22270	--	--	unknown protein; BEST Arabidopsis thaliana protein match is: unknown protein (TAIR:AT3G11600.1)	162.781	3.61622	0.672618	5.37634	7.6014e-08	1.34558e-06		AT2G41190	50.2093	2.65929	0.373979	7.11079	1.1538e-12	1.41575e-10		AT3G04720	pathogenesis-related 4	Encodes a protein similar to the antifungal chitin-binding protein hevein from rubber tree latex. mRNA levels increase in response to ethylene and turnip crinkle virus infection.	pathogenesis-related 4 (PR4); FUNCTIONS IN: chitin binding; INVOLVED IN: in 6 processes; LOCATED IN: endomembrane system; EXPRESSED IN: 20 plant structures; EXPRESSED DURING: 10 growth stages; CONTAINS InterPro DOMAIN/s: Barwin (InterPro:IPR001153), Glycoside hydrolase, family 19, catalytic (InterPro:IPR000726), Barwin-related endoglucanase (InterPro:IPR009009), Chitin-binding, type 1, conserved …	8.21137	3.69698	0.69386	5.32814	9.92223e-08	1.31152e-06		AT5G45060
AT3G16470	800.512	3.60167	0.598869	6.01412	1.80871e-09	3.19278e-08		AT1G05675	--	--	--	1012.48	1.87839	0.307021	6.11811	9.46941e-10	7.07744e-08		AT2G46150	Late embryogenesis abundant (LEA) hydroxyproline-rich glycoprotein family	--	Late embryogenesis abundant (LEA) hydroxyproline-rich glycoprotein family; FUNCTIONS IN: molecular_function unknown; INVOLVED IN: biological_process unknown; LOCATED IN: plasma membrane; EXPRESSED IN: 15 plant structures; EXPRESSED DURING: 7 growth stages; CONTAINS InterPro DOMAIN/s: Late embryogenesis abundant protein, group 2 (InterPro:IPR004864); BEST Arabidopsis thaliana protein match is: Lat…	55.8351	3.614	0.364257	9.92155	3.35514e-23	2.40459e-21		AT2G43510	55.2834	2.65741	0.544357	4.88175	1.0515e-06	3.22028e-05		AT5G25970	Core-2/I-branching beta-1,6-N-acetylglucosaminyltransferase family protein	--	Core-2/I-branching beta-1,6-N-acetylglucosaminyltransferase family protein; CONTAINS InterPro DOMAIN/s: Core-2/I-Branching enzyme (InterPro:IPR021141); BEST Arabidopsis thaliana protein match is: Core-2/I-branching beta-1,6-N-acetylglucosaminyltransferase family protein (TAIR:AT5G11730.1)	4.66093	3.69126	0.721684	5.11479	3.14091e-07	3.79073e-06		AT1G17750
AT5G06710	18.5884	3.59374	0.700322	5.13155	2.87364e-07	3.53029e-06		AT1G54020	GDSL-like Lipase/Acylhydrolase superfamily protein	--	GDSL-like Lipase/Acylhydrolase superfamily protein; FUNCTIONS IN: hydrolase activity, acting on ester bonds, carboxylesterase activity; INVOLVED IN: lipid metabolic process; EXPRESSED IN: 16 plant structures; EXPRESSED DURING: 10 growth stages; CONTAINS InterPro DOMAIN/s: Lipase, GDSL (InterPro:IPR001087); BEST Arabidopsis thaliana protein match is: GDSL-like Lipase/Acylhydrolase superfamily prot…	52.6454	1.87517	0.505898	3.70661	0.000210048	0.00339683		AT1G69530	expansin A1	Member of Alpha-Expansin Gene Family. Naming convention from the Expansin Working Group (Kende et al, Plant Mol Bio). Involved in the formation of nematode-induced syncytia in roots of Arabidopsis thaliana.	expansin A1 (EXPA1); CONTAINS InterPro DOMAIN/s: Barwin-related endoglucanase (InterPro:IPR009009), Pollen allergen, N-terminal (InterPro:IPR014734), Expansin (InterPro:IPR002963), Rare lipoprotein A (InterPro:IPR005132), Expansin/Lol pI (InterPro:IPR007118), Expansin 45, endoglucanase-like (InterPro:IPR007112), Pollen allergen/expansin, C-terminal (InterPro:IPR007117); BEST Arabidopsis thaliana …	73.056	3.60686	0.373085	9.66765	4.13766e-22	2.76772e-20		AT1G60630	13.5696	2.65158	0.705545	3.7582	0.00017114	0.00261205		AT2G20875	epidermal patterning factor 1	Encodes a secretory peptide EPF1 involved in stomatal development. EPF1 is related to EPF2 which controls asymmetric cell divisions during stomatal devlopment.	EPIDERMAL PATTERNING FACTOR 1 (EPF1); BEST Arabidopsis thaliana protein match is: unknown protein (TAIR:AT1G71866.1)	8.31866	3.68998	0.607239	6.07665	1.2272e-09	2.15679e-08		AT5G37300
AT1G66910	21.256	3.58893	0.657259	5.46044	4.74948e-08	6.64849e-07		AT4G16960	Disease resistance protein (TIR-NBS-LRR class) family	--	Disease resistance protein (TIR-NBS-LRR class) family; FUNCTIONS IN: transmembrane receptor activity, nucleoside-triphosphatase activity, nucleotide binding, ATP binding; INVOLVED IN: signal transduction, apoptosis, defense response, innate immune response; LOCATED IN: intrinsic to membrane; CONTAINS InterPro DOMAIN/s: ATPase, AAA+ type, core (InterPro:IPR003593), NB-ARC (InterPro:IPR002182), Leu…	32.1985	1.87223	0.352673	5.30867	1.10431e-07	5.21973e-06		AT1G22900	Disease resistance-responsive (dirigent-like protein) family protein	--	Disease resistance-responsive (dirigent-like protein) family protein; FUNCTIONS IN: molecular_function unknown; INVOLVED IN: defense response; LOCATED IN: endomembrane system; EXPRESSED IN: stamen; EXPRESSED DURING: 4 anthesis; CONTAINS InterPro DOMAIN/s: Plant disease resistance response protein (InterPro:IPR004265); BEST Arabidopsis thaliana protein match is: Disease resistance-responsive (diri…	11.9917	3.59063	0.686956	5.22688	1.72399e-07	2.85701e-06		AT5G44020	20.3002	2.64134	0.597303	4.42212	9.77372e-06	0.000222848		AT4G30400	RING/U-box superfamily protein	--	RING/U-box superfamily protein; FUNCTIONS IN: zinc ion binding; INVOLVED IN: response to karrikin; EXPRESSED IN: 20 plant structures; EXPRESSED DURING: 9 growth stages; CONTAINS InterPro DOMAIN/s: Zinc finger, RING-type (InterPro:IPR001841), Zinc finger, C3HC4 RING-type (InterPro:IPR018957); BEST Arabidopsis thaliana protein match is: RING/U-box superfamily protein (TAIR:AT2G18650.1)	119.587	3.66863	0.3457	10.6122	2.6156e-26	2.19532e-24		AT3G29030
AT1G05675	1268.29	3.58348	0.261452	13.7061	9.33702e-43	3.14465e-40		AT1G66970	SHV3-like 2	--	SHV3-like 2 (SVL2); FUNCTIONS IN: glycerophosphodiester phosphodiesterase activity, kinase activity; INVOLVED IN: glycerol metabolic process, lipid metabolic process; LOCATED IN: anchored to plasma membrane, apoplast, chloroplast, anchored to membrane; EXPRESSED IN: 25 plant structures; EXPRESSED DURING: 13 growth stages; CONTAINS InterPro DOMAIN/s: PLC-like phosphodiesterase, TIM beta/alpha-barr…	327.622	1.86876	0.350971	5.32453	1.01213e-07	4.8844e-06		AT1G48760	delta-adaptin	--	delta-adaptin (delta-ADR); FUNCTIONS IN: protein transporter activity, clathrin binding, binding; INVOLVED IN: intracellular protein transport, vesicle-mediated transport, protein transport; LOCATED IN: membrane coat, Golgi apparatus; EXPRESSED IN: 22 plant structures; EXPRESSED DURING: 13 growth stages; CONTAINS InterPro DOMAIN/s: Armadillo-like helical (InterPro:IPR011989), Armadillo-type fold …	1182.67	3.57227	0.151858	23.5237	2.33591e-122	1.71876e-118		AT1G74110	6.30483	2.63686	0.894915	2.9465	0.00321396	0.0304437		AT5G25880	NADP-malic enzyme 3	The malic enzyme (EC 1.1.1.40) encoded by the ATNADP-ME3 is presumably cytosolic and restricted in its expression by both developmental and cell-specific signals.	NADP-malic enzyme 3 (NADP-ME3); FUNCTIONS IN: malate dehydrogenase (oxaloacetate-decarboxylating) (NADP+) activity, oxidoreductase activity, acting on NADH or NADPH, NAD or NADP as acceptor, malic enzyme activity; INVOLVED IN: N-terminal protein myristoylation, malate metabolic process, protein homooligomerization; LOCATED IN: cytosol; EXPRESSED IN: 10 plant structures; EXPRESSED DURING: L mature…	46.7349	3.66807	0.433325	8.46496	2.56247e-17	1.04748e-15		AT2G39330
AT2G32800	256.478	3.58258	0.415045	8.63179	6.0398e-18	3.14099e-16		AT5G28610	--	--	BEST Arabidopsis thaliana protein match is: glycine-rich protein (TAIR:AT5G28630.1)	297.37	1.86563	0.334387	5.57924	2.41572e-08	1.34082e-06		AT2G20835	--	--	unknown protein; BEST Arabidopsis thaliana protein match is: unknown protein (TAIR:AT3G15534.1)	344.629	3.56763	0.229585	15.5394	1.8759e-54	7.13942e-52		AT5G60900	6.53434	2.6351	0.920941	2.86131	0.00421892	0.0376187		AT1G05320	--	--	FUNCTIONS IN: molecular_function unknown; INVOLVED IN: biological_process unknown; LOCATED IN: cellular_component unknown; EXPRESSED IN: fruit, egg cell; CONTAINS InterPro DOMAIN/s: Prefoldin (InterPro:IPR009053); BEST Arabidopsis thaliana protein match is: unknown protein (TAIR:AT2G32240.1)	127.918	3.66142	0.252811	14.4828	1.55563e-47	4.83646e-45		AT3G01840
AT5G48180	91.2112	3.58146	0.329757	10.8609	1.76976e-27	2.31795e-25		AT1G02340	basic helix-loop-helix (bHLH) DNA-binding superfamily protein	Encodes a light-inducible, nuclear bHLH protein involved in phytochrome signaling. Mutants exhibit a long-hypocotyl phenotype only under far-red light but not under red light and are defective in other phytochrome A-related responses. Mutants also show blue light response defects. HFR1 interacts with COP1, co-localizes to the nuclear specks and is ubiquinated by COP1.	LONG HYPOCOTYL IN FAR-RED (HFR1); CONTAINS InterPro DOMAIN/s: Helix-loop-helix DNA-binding domain (InterPro:IPR001092), Helix-loop-helix DNA-binding (InterPro:IPR011598); BEST Arabidopsis thaliana protein match is: phytochrome interacting factor 3 (TAIR:AT1G09530.2)	15.0531	1.86205	0.463922	4.01371	5.97714e-05	0.00119908		AT3G23630	isopentenyltransferase 7	Encodes an isopentenyl transferase involved in cytokinin biosynthesis.	isopentenyltransferase 7 (IPT7); CONTAINS InterPro DOMAIN/s: tRNA isopentenyltransferase (InterPro:IPR002627); BEST Arabidopsis thaliana protein match is: isopentenyltransferase 5 (TAIR:AT5G19040.1)	17.1	3.56598	0.556603	6.40668	1.48721e-10	3.8396e-09		AT1G12570	19.9287	2.62966	0.570502	4.60939	4.03852e-06	0.000104615		AT4G33790	Jojoba acyl CoA reductase-related male sterility protein	Encodes an alcohol-forming fatty acyl-CoA reductase, involved in cuticular wax biosynthesis. Lines carrying recessive mutations are deficient in primary alcohol and have glossy stem surfaces.	ECERIFERUM 4 (CER4); FUNCTIONS IN: oxidoreductase activity, acting on the CH-CH group of donors, fatty-acyl-CoA reductase (alcohol-forming) activity; INVOLVED IN: microsporogenesis, wax biosynthetic process; LOCATED IN: endoplasmic reticulum; EXPRESSED IN: 21 plant structures; EXPRESSED DURING: 13 growth stages; CONTAINS InterPro DOMAIN/s: Male sterility (InterPro:IPR004262), NAD(P)-binding domai…	45.6722	3.6488	0.58116	6.27848	3.41901e-10	6.50615e-09		AT5G36160
AT1G23560	5.61864	3.57394	1.081	3.30614	0.000945899	0.00501878		AT4G00893	--	--	unknown protein; LOCATED IN: chloroplast; BEST Arabidopsis thaliana protein match is: unknown protein (TAIR:AT4G12370.1)	20.3086	1.85898	0.486003	3.82504	0.000130749	0.00230767		AT1G02070	--	--	unknown protein; BEST Arabidopsis thaliana protein match is: unknown protein (TAIR:AT3G60520.1)	66.9803	3.56426	0.456235	7.81234	5.61352e-15	2.21273e-13		AT5G57480	25.18	2.62326	0.511233	5.13124	2.87839e-07	1.03439e-05		AT1G26600	CLAVATA3/ESR-RELATED 9	Member of a large family of putative ligands homologous to the Clavata3 gene. Consists of a single exon. Can partially replace CLV3 function in vivo.	CLAVATA3/ESR-RELATED 9 (CLE9); BEST Arabidopsis thaliana protein match is: CLAVATA3/ESR-RELATED 10 (TAIR:AT1G69320.1)	3.64057	3.64191	0.712067	5.11456	3.14473e-07	3.7912e-06		AT5G65730
AT4G21926	16.7275	3.56383	0.719165	4.95551	7.21409e-07	8.25612e-06		AT1G06160	octadecanoid-responsive Arabidopsis AP2/ERF 59	encodes a member of the ERF (ethylene response factor) subfamily B-3 of ERF/AP2 transcription factor family. The protein contains one AP2 domain. There are 18 members in this subfamily including ATERF-1, ATERF-2, AND ATERF-5.	octadecanoid-responsive Arabidopsis AP2/ERF 59 (ORA59); CONTAINS InterPro DOMAIN/s: DNA-binding, integrase-type (InterPro:IPR016177), Pathogenesis-related transcriptional factor/ERF, DNA-binding (InterPro:IPR001471); BEST Arabidopsis thaliana protein match is: ethylene-responsive element binding factor 15 (TAIR:AT2G31230.1)	56.4485	1.85871	0.675799	2.75039	0.00595244	0.0482134		AT1G10060	branched-chain amino acid transaminase 1	encodes a mitochondrial branched-chain amino acid aminotransferase. Complements the yeast leu/iso-leu/val auxotrophy mutant.	branched-chain amino acid transaminase 1 (BCAT-1); FUNCTIONS IN: branched-chain-amino-acid transaminase activity, protein binding, catalytic activity; INVOLVED IN: branched chain family amino acid metabolic process, metabolic process; LOCATED IN: mitochondrion; EXPRESSED IN: 15 plant structures; EXPRESSED DURING: 8 growth stages; CONTAINS InterPro DOMAIN/s: Aminotransferase, class IV (InterPro:IP…	97.9589	3.5503	0.384215	9.2404	2.45567e-20	1.473e-18		AT3G28180	29.025	2.62294	0.480007	5.46437	4.64562e-08	2.00568e-06		AT2G34150	SCAR family protein	Encodes a member of the SCAR family.These proteins are part of a complex (WAVE) complex.The SCAR subunit activates the ARP2/3 complex which in turn act as a nucleator for actin filaments.	SCAR family protein; BEST Arabidopsis thaliana protein match is: SCAR family protein (TAIR:AT1G29170.3)	167.04	3.63876	0.347662	10.4664	1.23283e-25	9.789e-24		AT5G48180
[truncated: 3,338 more rows]
[truncated: 123 more columns]
