# Supplementary material for: Global gene regulatory network underlying miR165a in Arabidopsis shoot apical meristem
Source: Sci Rep. 2023 Dec 14;13:22258. doi: 10.1038/s41598-023-49093-2 (PMC10721644; doi:10.1038/s41598-023-49093-2)
Supplement: Supplementary file 9 — Supplementary Table 8. [file 41598_2023_49093_MOESM9_ESM.xlsx]

## Sheet: Sheet1
Supplementary table 7. List of the genes enriched in epidermal and sub-epidermal cell-types.
Epidermal cell-type enriched genes						Sub-epidermal cell-type enriched genes
Up-regulated in REV epidermis against any of the other two epidermal cell types (total 1100 genes)		Up-regulated in miR165a epidermis against any of the other two epidermal cell types (total 2428 genes)		Up-regulated in 'Epidermal Gap' against any of the other two epidermal cell types (total 1188 genes)		Up-regulated in REV Sub-epidermis against any of the othertwo sub-epidermal cell types (total 1196 genes)		Up-regulated in miR165a sub-epidermis against any of the other two sub-epidermal cell types (total 1118 genes)		Up-regulated in 'All Negative' cells against any of the other two sub-epidermal cell types (total 969 genes)
AT1G01370		AT1G01120		AT1G01030		AT1G01010		AT1G01120		AT1G01590
AT1G01690		AT1G01140		AT1G01180		AT1G01370		AT1G01130		AT1G02065
AT1G02230		AT1G01180		AT1G01448		AT1G01580		AT1G01250		AT1G02380
AT1G02520		AT1G01190		AT1G01450		AT1G01690		AT1G01560		AT1G02630
AT1G02690		AT1G01420		AT1G01470		AT1G01900		AT1G02065		AT1G02850
AT1G02730		AT1G01430		AT1G01560		AT1G02380		AT1G02850		AT1G03010
AT1G02970		AT1G01448		AT1G01900		AT1G02460		AT1G03220		AT1G03220
AT1G03110		AT1G01450		AT1G02065		AT1G02520		AT1G03457		AT1G03457
AT1G03180		AT1G01470		AT1G02070		AT1G02690		AT1G05135		AT1G04250
AT1G03300		AT1G01480		AT1G02205		AT1G02730		AT1G05230		AT1G05420
AT1G03530		AT1G01560		AT1G02220		AT1G02810		AT1G05420		AT1G05560
AT1G03687		AT1G01680		AT1G02230		AT1G02970		AT1G05560		AT1G05562
AT1G03780		AT1G01900		AT1G02360		AT1G03070		AT1G05562		AT1G06640
AT1G03830		AT1G02065		AT1G02390		AT1G03180		AT1G05575		AT1G07440
AT1G04020		AT1G02190		AT1G02520		AT1G03780		AT1G05680		AT1G07640
AT1G04030		AT1G02205		AT1G02920		AT1G03820		AT1G06350		AT1G07650
AT1G04150		AT1G02340		AT1G02970		AT1G04020		AT1G06360		AT1G08465
AT1G04425		AT1G02360		AT1G03070		AT1G04150		AT1G06640		AT1G08630
AT1G04600		AT1G02390		AT1G03440		AT1G04330		AT1G07160		AT1G08900
AT1G04650		AT1G02400		AT1G04110		AT1G04425		AT1G07440		AT1G08930
AT1G04730		AT1G02810		AT1G04150		AT1G05370		AT1G07620		AT1G09250
AT1G04760		AT1G02920		AT1G04680		AT1G05400		AT1G07650		AT1G09740
AT1G04880		AT1G02930		AT1G04800		AT1G05440		AT1G08315		AT1G09750
AT1G05410		AT1G03130		AT1G04880		AT1G05470		AT1G08465		AT1G10340
AT1G05440		AT1G03220		AT1G04920		AT1G05700		AT1G08630		AT1G10360
AT1G05460		AT1G03230		AT1G05300		AT1G05820		AT1G08930		AT1G10380
AT1G05950		AT1G03370		AT1G05675		AT1G06490		AT1G09250		AT1G10540
AT1G06310		AT1G03740		AT1G06090		AT1G06660		AT1G09740		AT1G10560
AT1G06520		AT1G04110		AT1G06160		AT1G07260		AT1G09750		AT1G10682
AT1G06660		AT1G04380		AT1G06350		AT1G07370		AT1G09880		AT1G10690
AT1G06760		AT1G04470		AT1G06360		AT1G07380		AT1G10340		AT1G10900
AT1G07260		AT1G04540		AT1G06520		AT1G07430		AT1G10360		AT1G10990
AT1G07270		AT1G04660		AT1G06640		AT1G07640		AT1G10560		AT1G11080
AT1G07370		AT1G04680		AT1G07000		AT1G07880		AT1G10640		AT1G11170
AT1G07380		AT1G05010		AT1G07160		AT1G07900		AT1G10690		AT1G11580
AT1G07790		AT1G05040		AT1G07280		AT1G08050		AT1G10990		AT1G12010
AT1G07820		AT1G05135		AT1G07370		AT1G08560		AT1G11310		AT1G12020
AT1G07970		AT1G05170		AT1G07400		AT1G08800		AT1G11330		AT1G12090
AT1G08070		AT1G05575		AT1G07440		AT1G08920		AT1G11530		AT1G12240
AT1G08260		AT1G05620		AT1G07620		AT1G09200		AT1G12010		AT1G12860
AT1G08270		AT1G05630		AT1G07720		AT1G09450		AT1G12090		AT1G12880
AT1G08320		AT1G05670		AT1G08165		AT1G09460		AT1G12100		AT1G12890
AT1G08390		AT1G05675		AT1G08465		AT1G09812		AT1G12110		AT1G13090
AT1G08560		AT1G05690		AT1G08500		AT1G09815		AT1G12240		AT1G13290
AT1G08880		AT1G05850		AT1G08810		AT1G10540		AT1G12740		AT1G13710
AT1G09000		AT1G06000		AT1G08920		AT1G10682		AT1G12860		AT1G13930
AT1G09200		AT1G06002		AT1G08930		AT1G10750		AT1G12880		AT1G14580
AT1G09440		AT1G06135		AT1G09310		AT1G10780		AT1G12900		AT1G15670
AT1G09450		AT1G06160		AT1G09470		AT1G10900		AT1G12950		AT1G16110
AT1G09470		AT1G06350		AT1G09750		AT1G11160		AT1G13080		AT1G16130
AT1G09815		AT1G06360		AT1G09930		AT1G11370		AT1G13090		AT1G16150
AT1G09830		AT1G06620		AT1G09932		AT1G11580		AT1G13180		AT1G17810
AT1G09900		AT1G06650		AT1G09970		AT1G11915		AT1G13210		AT1G17990
AT1G10270		AT1G07000		AT1G10060		AT1G11925		AT1G13245		AT1G18290
AT1G10417		AT1G07025		AT1G10140		AT1G12080		AT1G13930		AT1G18570
AT1G10470		AT1G07135		AT1G10340		AT1G12260		AT1G14240		AT1G18810
AT1G10520		AT1G07150		AT1G10360		AT1G12980		AT1G14280		AT1G19670
AT1G10538		AT1G07160		AT1G10540		AT1G13710		AT1G14430		AT1G19850
AT1G10540		AT1G07240		AT1G10640		AT1G14040		AT1G14580		AT1G20310
AT1G10780		AT1G07280		AT1G10657		AT1G14210		AT1G15125		AT1G20840
AT1G11160		AT1G07340		AT1G10990		AT1G14480		AT1G15290		AT1G20850
AT1G11220		AT1G07400		AT1G11220		AT1G14490		AT1G15405		AT1G20990
AT1G11800		AT1G07410		AT1G11260		AT1G14600		AT1G15670		AT1G21050
AT1G12270		AT1G07430		AT1G11310		AT1G14630		AT1G16110		AT1G21130
AT1G12980		AT1G07440		AT1G11410		AT1G14760		AT1G16130		AT1G21310
AT1G13030		AT1G07620		AT1G11850		AT1G14870		AT1G16150		AT1G21326
AT1G13100		AT1G07630		AT1G12110		AT1G14880		AT1G16930		AT1G21400
AT1G13230		AT1G07650		AT1G12240		AT1G15310		AT1G17145		AT1G22430
AT1G13330		AT1G07720		AT1G12320		AT1G15405		AT1G17147		AT1G22530
AT1G13710		AT1G07900		AT1G12480		AT1G15760		AT1G17250		AT1G22640
AT1G13730		AT1G08050		AT1G12570		AT1G16070		AT1G17255		AT1G22650
AT1G13800		AT1G08230		AT1G12845		AT1G16310		AT1G17340		AT1G22710
AT1G13970		AT1G08310		AT1G12860		AT1G16330		AT1G17990		AT1G23010
AT1G14410		AT1G08380		AT1G12880		AT1G16380		AT1G18290		AT1G23020
AT1G14600		AT1G08465		AT1G12900		AT1G16510		AT1G18390		AT1G23050
AT1G14760		AT1G08500		AT1G12980		AT1G16630		AT1G18570		AT1G23052
AT1G14770		AT1G08630		AT1G13245		AT1G17170		AT1G18810		AT1G23090
AT1G14900		AT1G08900		AT1G13710		AT1G17230		AT1G18910		AT1G23205
AT1G14920		AT1G08920		AT1G13970		AT1G17232		AT1G19670		AT1G23550
AT1G15310		AT1G08930		AT1G14040		AT1G17480		AT1G20020		AT1G23730
AT1G15330		AT1G08940		AT1G14240		AT1G18090		AT1G20310		AT1G24530
AT1G15350		AT1G08980		AT1G14370		AT1G18250		AT1G20840		AT1G24575
AT1G15570		AT1G09250		AT1G14780		AT1G18370		AT1G21100		AT1G25310
AT1G15660		AT1G09310		AT1G15670		AT1G18550		AT1G21120		AT1G25530
AT1G16070		AT1G09575		AT1G16030		AT1G19440		AT1G21130		AT1G26380
AT1G16330		AT1G09650		AT1G16070		AT1G19540		AT1G21270		AT1G26450
AT1G16510		AT1G09740		AT1G16110		AT1G19550		AT1G21320		AT1G26770
AT1G16520		AT1G09932		AT1G16130		AT1G19630		AT1G21326		AT1G26920
AT1G16630		AT1G09940		AT1G16140		AT1G19690		AT1G21400		AT1G26930
AT1G17460		AT1G09970		AT1G16150		AT1G19830		AT1G21500		AT1G26945
AT1G17480		AT1G10040		AT1G16960		AT1G19850		AT1G22160		AT1G26960
AT1G17920		AT1G10070		AT1G17147		AT1G20060		AT1G22400		AT1G27660
AT1G18250		AT1G10140		AT1G17170		AT1G20140		AT1G22430		AT1G27950
AT1G18370		AT1G10200		AT1G17480		AT1G20160		AT1G22530		AT1G28130
AT1G18850		AT1G10340		AT1G17860		AT1G20480		AT1G22630		AT1G28400
AT1G19690		AT1G10360		AT1G17990		AT1G20530		AT1G22640		AT1G28570
AT1G19790		AT1G10370		AT1G18570		AT1G20720		AT1G22650		AT1G29270
AT1G19850		AT1G10560		AT1G18870		AT1G20850		AT1G23020		AT1G30080
AT1G20060		AT1G10640		AT1G19020		AT1G20930		AT1G23050		AT1G30110
AT1G20720		AT1G10650		AT1G19025		AT1G21050		AT1G23052		AT1G30280
AT1G20930		AT1G10657		AT1G19620		AT1G21510		AT1G23090		AT1G30282
AT1G20950		AT1G10660		AT1G20020		AT1G21520		AT1G23205		AT1G30650
AT1G21190		AT1G10990		AT1G20720		AT1G21525		AT1G23550		AT1G30814
AT1G21690		AT1G11055		AT1G21000		AT1G21810		AT1G23730		AT1G31550
AT1G21810		AT1G11300		AT1G21010		AT1G22230		AT1G24140		AT1G31770
AT1G22110		AT1G11310		AT1G21100		AT1G22550		AT1G24147		AT1G31880
AT1G22500		AT1G11330		AT1G21110		AT1G22570		AT1G24148		AT1G32240
AT1G23340		AT1G11350		AT1G21120		AT1G22740		AT1G24150		AT1G32540
AT1G23790		AT1G11410		AT1G21130		AT1G23170		AT1G24530		AT1G33080
AT1G25360		AT1G11530		AT1G21310		AT1G23340		AT1G25220		AT1G33170
AT1G25580		AT1G11610		AT1G21460		AT1G23790		AT1G25250		AT1G33790
AT1G26310		AT1G11670		AT1G22360		AT1G23800		AT1G25275		AT1G33811
AT1G26330		AT1G11850		AT1G22430		AT1G24320		AT1G25310		AT1G34760
AT1G26540		AT1G12110		AT1G22640		AT1G25230		AT1G25440		AT1G35350
AT1G26760		AT1G12210		AT1G22690		AT1G25530		AT1G25480		AT1G35720
AT1G26840		AT1G12240		AT1G22885		AT1G26310		AT1G26208		AT1G42550
AT1G26910		AT1G12320		AT1G22890		AT1G26450		AT1G26210		AT1G44510
AT1G27050		AT1G12570		AT1G22990		AT1G26540		AT1G26380		AT1G44800
AT1G27435		AT1G12845		AT1G23080		AT1G26680		AT1G26420		AT1G45191
AT1G27880		AT1G12860		AT1G23090		AT1G26760		AT1G26560		AT1G45201
AT1G29030		AT1G12880		AT1G23200		AT1G27660		AT1G26761		AT1G47670
AT1G29630		AT1G12900		AT1G23340		AT1G28070		AT1G26770		AT1G47960
AT1G30490		AT1G13000		AT1G23800		AT1G28080		AT1G26930		AT1G47990
AT1G30680		AT1G13080		AT1G24260		AT1G28110		AT1G26945		AT1G49475
AT1G30935		AT1G13090		AT1G24400		AT1G28310		AT1G26960		AT1G49830
AT1G30950		AT1G13100		AT1G24577		AT1G28400		AT1G27330		AT1G51170
AT1G30960		AT1G13110		AT1G25098		AT1G28570		AT1G27480		AT1G51340
AT1G31010		AT1G13210		AT1G25370		AT1G29630		AT1G27950		AT1G52040
AT1G31760		AT1G13245		AT1G25390		AT1G30080		AT1G28130		AT1G52140
AT1G33500		AT1G13280		AT1G25400		AT1G30600		AT1G28600		AT1G52230
AT1G33700		AT1G13290		AT1G25440		AT1G30950		AT1G29270		AT1G52660
AT1G34355		AT1G13520		AT1G25550		AT1G31140		AT1G29290		AT1G53920
AT1G35530		AT1G13600		AT1G26330		AT1G31290		AT1G29720		AT1G54120
AT1G35750		AT1G13930		AT1G26380		AT1G31320		AT1G29910		AT1G54200
AT1G36060		AT1G14040		AT1G26540		AT1G31710		AT1G29930		AT1G54410
AT1G36940		AT1G14200		AT1G26560		AT1G31750		AT1G29980		AT1G54575
AT1G37140		AT1G14240		AT1G26600		AT1G31760		AT1G30110		AT1G54820
AT1G44110		AT1G14280		AT1G26945		AT1G31770		AT1G30280		AT1G55200
AT1G44900		AT1G14345		AT1G26960		AT1G32100		AT1G30282		AT1G55360
AT1G45130		AT1G14370		AT1G27480		AT1G32970		AT1G30380		AT1G55450
AT1G47210		AT1G14540		AT1G28010		AT1G33080		AT1G30400		AT1G55550
AT1G47480		AT1G14640		AT1G28130		AT1G33470		AT1G30515		AT1G55580
AT1G47760		AT1G14700		AT1G28610		AT1G33475		AT1G30700		AT1G56020
AT1G47980		AT1G14720		AT1G28710		AT1G33500		AT1G30720		AT1G56510
AT1G48560		AT1G14780		AT1G29280		AT1G33700		AT1G30730		AT1G56520
AT1G48605		AT1G14860		AT1G29290		AT1G35530		AT1G30814		AT1G56650
AT1G49475		AT1G14870		AT1G29395		AT1G35720		AT1G31310		AT1G58460
AT1G49870		AT1G15010		AT1G29630		AT1G35750		AT1G31540		AT1G59500
AT1G49910		AT1G15170		AT1G29660		AT1G35830		AT1G31550		AT1G59950
AT1G49920		AT1G15180		AT1G29670		AT1G36060		AT1G31820		AT1G60060
AT1G49940		AT1G15190		AT1G29720		AT1G37130		AT1G31880		AT1G60160
AT1G49952		AT1G15400		AT1G29910		AT1G37140		AT1G32060		AT1G60390
AT1G50040		AT1G15520		AT1G29930		AT1G43650		AT1G32240		AT1G60630
AT1G50240		AT1G15670		AT1G30700		AT1G44110		AT1G32540		AT1G60960
AT1G50420		AT1G16030		AT1G30720		AT1G44740		AT1G32900		AT1G61130
AT1G50770		AT1G16110		AT1G30730		AT1G44800		AT1G33170		AT1G61600
AT1G51055		AT1G16130		AT1G30755		AT1G44900		AT1G33590		AT1G61660
AT1G51060		AT1G16140		AT1G30757		AT1G45130		AT1G33600		AT1G61810
AT1G51130		AT1G16150		AT1G30950		AT1G46480		AT1G33610		AT1G62380
AT1G51220		AT1G16290		AT1G31310		AT1G47510		AT1G34420		AT1G62480
AT1G51950		AT1G16360		AT1G31540		AT1G47670		AT1G34760		AT1G62500
AT1G51960		AT1G16370		AT1G31550		AT1G47960		AT1G35350		AT1G62560
AT1G52260		AT1G16850		AT1G31710		AT1G49230		AT1G42550		AT1G62570
AT1G52290		AT1G16930		AT1G31760		AT1G49475		AT1G42970		AT1G62630
AT1G52530		AT1G17020		AT1G31935		AT1G49870		AT1G43800		AT1G63020
AT1G52760		AT1G17145		AT1G32060		AT1G49910		AT1G44510		AT1G63360
AT1G52930		AT1G17147		AT1G32240		AT1G49920		AT1G44760		AT1G64060
AT1G53140		AT1G17170		AT1G32470		AT1G49940		AT1G45191		AT1G64110
AT1G53490		AT1G17340		AT1G32540		AT1G50240		AT1G47655		AT1G64620
AT1G53600		AT1G17420		AT1G32780		AT1G50490		AT1G47990		AT1G64710
AT1G53645		AT1G17430		AT1G33110		AT1G50560		AT1G48100		AT1G64780
AT1G54220		AT1G17744		AT1G33240		AT1G50590		AT1G48330		AT1G64900
AT1G54385		AT1G17745		AT1G33790		AT1G50630		AT1G49500		AT1G64970
AT1G54690		AT1G17750		AT1G33811		AT1G51060		AT1G49975		AT1G65390
AT1G54960		AT1G17830		AT1G34580		AT1G51170		AT1G51520		AT1G65890
AT1G55200		AT1G17860		AT1G34760		AT1G51355		AT1G51620		AT1G65910
AT1G55205		AT1G18200		AT1G35720		AT1G51960		AT1G51805		AT1G66140
AT1G55580		AT1G18300		AT1G35750		AT1G52140		AT1G51820		AT1G66200
AT1G56110		AT1G18310		AT1G35910		AT1G52150		AT1G52040		AT1G67050
AT1G56210		AT1G18382		AT1G37130		AT1G52400		AT1G52220		AT1G67510
AT1G56690		AT1G18390		AT1G41830		AT1G52700		AT1G52230		AT1G67750
AT1G57820		AT1G18570		AT1G42550		AT1G53070		AT1G52660		AT1G67830
AT1G58050		AT1G18590		AT1G42970		AT1G53140		AT1G53180		AT1G67860
AT1G58310		AT1G18730		AT1G44170		AT1G53470		AT1G53920		AT1G67865
AT1G59540		AT1G18750		AT1G44575		AT1G53490		AT1G54120		AT1G68170
AT1G59990		AT1G18870		AT1G44760		AT1G54000		AT1G54730		AT1G68190
AT1G60080		AT1G19020		AT1G44900		AT1G54010		AT1G54820		AT1G68360
AT1G60460		AT1G19025		AT1G45191		AT1G54200		AT1G55200		AT1G68568
AT1G60770		AT1G19030		AT1G48100		AT1G54330		AT1G55360		AT1G68570
AT1G60930		AT1G19180		AT1G49450		AT1G54410		AT1G55365		AT1G68630
AT1G61000		AT1G19190		AT1G49475		AT1G54930		AT1G55370		AT1G68640
AT1G61450		AT1G19200		AT1G50040		AT1G55210		AT1G55450		AT1G68740
AT1G61580		AT1G19210		AT1G50330		AT1G55330		AT1G55550		AT1G69470
AT1G61870		AT1G19220		AT1G50420		AT1G55610		AT1G55670		AT1G69480
AT1G62010		AT1G19300		AT1G50630		AT1G56040		AT1G56510		AT1G69520
AT1G62110		AT1G19380		AT1G51130		AT1G56120		AT1G56520		AT1G69780
AT1G62150		AT1G19396		AT1G51405		AT1G56580		AT1G56540		AT1G70470
AT1G62360		AT1G19397		AT1G51805		AT1G57820		AT1G56650		AT1G70550
AT1G62830		AT1G19570		AT1G51830		AT1G58050		AT1G57630		AT1G70560
AT1G62950		AT1G19660		AT1G52030		AT1G58170		AT1G57650		AT1G70670
AT1G63100		AT1G19670		AT1G52190		AT1G58310		AT1G57990		AT1G70830
AT1G63160		AT1G19770		AT1G52200		AT1G58340		AT1G58360		AT1G70940
AT1G63250		AT1G19960		AT1G52230		AT1G59540		AT1G58460		AT1G70950
AT1G63300		AT1G20020		AT1G52260		AT1G60030		AT1G59500		AT1G71030
AT1G63660		AT1G20440		AT1G52870		AT1G60060		AT1G59620		AT1G71040
AT1G64250		AT1G20500		AT1G52910		AT1G60390		AT1G59700		AT1G71880
AT1G64255		AT1G20620		AT1G53060		AT1G60540		AT1G59710		AT1G71890
AT1G64260		AT1G20823		AT1G53160		AT1G60545		AT1G59740		AT1G71970
AT1G65050		AT1G20980		AT1G53340		AT1G61450		AT1G59950		AT1G72130
AT1G65110		AT1G21000		AT1G53540		AT1G61580		AT1G60110		AT1G72210
AT1G65150		AT1G21010		AT1G53600		AT1G61600		AT1G60160		AT1G72240
AT1G65370		AT1G21100		AT1G55200		AT1G61660		AT1G60630		AT1G72416
AT1G65470		AT1G21110		AT1G55450		AT1G61667		AT1G60860		AT1G72800
AT1G65620		AT1G21120		AT1G55580		AT1G62360		AT1G60890		AT1G72840
AT1G65710		AT1G21130		AT1G55670		AT1G62380		AT1G60960		AT1G72910
AT1G65780		AT1G21270		AT1G55690		AT1G62700		AT1G61120		AT1G72920
AT1G65810		AT1G21310		AT1G55740		AT1G62800		AT1G61380		AT1G72930
AT1G66050		AT1G21320		AT1G56150		AT1G62810		AT1G61800		AT1G72940
AT1G66620		AT1G21326		AT1G56240		AT1G62950		AT1G61810		AT1G72950
AT1G67035		AT1G21400		AT1G56242		AT1G63180		AT1G62500		AT1G72960
AT1G67040		AT1G21460		AT1G56250		AT1G63300		AT1G62630		AT1G73360
AT1G67180		AT1G21520		AT1G56300		AT1G63310		AT1G62770		AT1G73550
AT1G67220		AT1G22160		AT1G56600		AT1G63440		AT1G62790		AT1G73590
AT1G67320		AT1G22180		AT1G57630		AT1G63450		AT1G63020		AT1G73630
AT1G67630		AT1G22330		AT1G57750		AT1G63520		AT1G63350		AT1G73700
AT1G67770		AT1G22350		AT1G57990		AT1G63840		AT1G63360		AT1G73810
AT1G67780		AT1G22360		AT1G58310		AT1G64060		AT1G64110		AT1G73850
AT1G68120		AT1G22370		AT1G58360		AT1G64620		AT1G64380		AT1G74010
AT1G68130		AT1G22430		AT1G58848		AT1G64625		AT1G64680		AT1G74020
AT1G68630		AT1G22470		AT1G59500		AT1G64660		AT1G64710		AT1G74490
AT1G68870		AT1G22640		AT1G59620		AT1G65150		AT1G64780		AT1G74650
AT1G69040		AT1G22810		AT1G60190		AT1G65470		AT1G64900		AT1G74880
AT1G69210		AT1G22870		AT1G60590		AT1G65710		AT1G64940		AT1G74890
AT1G69400		AT1G22885		AT1G60630		AT1G65810		AT1G64970		AT1G75394
AT1G69440		AT1G22890		AT1G61370		AT1G65910		AT1G65250		AT1G75440
AT1G69770		AT1G22900		AT1G61520		AT1G66200		AT1G65390		AT1G75780
AT1G70550		AT1G22910		AT1G61550		AT1G66230		AT1G66090		AT1G76090
AT1G70580		AT1G22990		AT1G61740		AT1G66550		AT1G66390		AT1G76520
AT1G71130		AT1G23020		AT1G61810		AT1G66620		AT1G67105		AT1G76790
AT1G71260		AT1G23040		AT1G62010		AT1G66725		AT1G67195		AT1G76930
AT1G71460		AT1G23080		AT1G62300		AT1G66940		AT1G67510		AT1G77100
AT1G71760		AT1G23090		AT1G62360		AT1G66950		AT1G67530		AT1G77690
AT1G71870		AT1G23310		AT1G62400		AT1G67040		AT1G67750		AT1G77760
AT1G72040		AT1G23480		AT1G62480		AT1G67050		AT1G67820		AT1G77920
AT1G72250		AT1G23550		AT1G62540		AT1G67180		AT1G67830		AT1G77990
AT1G72670		AT1G23560		AT1G62570		AT1G67630		AT1G67850		AT1G77992
AT1G73360		AT1G23740		AT1G62770		AT1G67720		AT1G68190		AT1G78110
AT1G73590		AT1G23800		AT1G62790		AT1G67770		AT1G68450		AT1G78260
AT1G73690		AT1G23840		AT1G62800		AT1G67780		AT1G68470		AT1G78370
AT1G74150		AT1G24100		AT1G63180		AT1G67900		AT1G68568		AT1G78490
AT1G74260		AT1G24140		AT1G64380		AT1G68330		AT1G68570		AT1G78970
AT1G74720		AT1G24147		AT1G64660		AT1G68430		AT1G69470		AT1G79160
AT1G75150		AT1G24400		AT1G64680		AT1G68610		AT1G69480		AT1G79270
AT1G75200		AT1G24880		AT1G64710		AT1G68630		AT1G69520		AT1G79420
AT1G75500		AT1G25220		AT1G65050		AT1G68640		AT1G69560		AT1G79430
AT1G75520		AT1G25250		AT1G65150		AT1G68740		AT1G69780		AT1G80100
AT1G75730		AT1G25340		AT1G65370		AT1G68810		AT1G69810		AT1G80130
AT1G76110		AT1G25370		AT1G65470		AT1G69080		AT1G69890		AT1G80520
AT1G76300		AT1G25390		AT1G65690		AT1G69295		AT1G69900		AT1G80760
AT1G76310		AT1G25400		AT1G65780		AT1G69400		AT1G69920		AT2G01610
AT1G76420		AT1G25480		AT1G65810		AT1G69440		AT1G70000		AT2G01913
AT1G76540		AT1G25550		AT1G66090		AT1G69530		AT1G70160		AT2G02061
AT1G76740		AT1G26150		AT1G66160		AT1G69580		AT1G70210		AT2G02100
AT1G77320		AT1G26380		AT1G66725		AT1G69588		AT1G70430		AT2G02130
AT1G77550		AT1G26420		AT1G67040		AT1G69770		AT1G71030		AT2G02540
AT1G77720		AT1G26560		AT1G67070		AT1G70130		AT1G71040		AT2G03500
AT1G78430		AT1G26730		AT1G67090		AT1G70230		AT1G71697		AT2G03590
AT1G78650		AT1G26800		AT1G67630		AT1G70260		AT1G71880		AT2G03710
AT1G78770		AT1G26930		AT1G67740		AT1G70460		AT1G71890		AT2G05380
AT1G78865		AT1G26960		AT1G67770		AT1G70470		AT1G71970		AT2G05520
AT1G78950		AT1G27100		AT1G67780		AT1G70550		AT1G72130		AT2G06925
AT1G79150		AT1G27290		AT1G67920		AT1G70560		AT1G72210		AT2G13610
AT1G79640		AT1G27360		AT1G67980		AT1G70670		AT1G72240		AT2G15310
AT1G79890		AT1G27370		AT1G68010		AT1G70800		AT1G72280		AT2G15680
AT1G80100		AT1G27480		AT1G68470		AT1G70830		AT1G72416		AT2G15830
AT1G80190		AT1G27620		AT1G68500		AT1G70920		AT1G72900		AT2G16050
AT1G80270		AT1G27710		AT1G68590		AT1G71230		AT1G72910		AT2G16580
AT1G80370		AT1G27720		AT1G68600		AT1G71760		AT1G72920		AT2G16740
AT1G80580		AT1G27730		AT1G68620		AT1G71930		AT1G72930		AT2G16895
AT1G80710		AT1G28130		AT1G68630		AT1G72150		AT1G72940		AT2G18193
AT1G80880		AT1G28190		AT1G68640		AT1G72230		AT1G72950		AT2G18196
AT2G01120		AT1G28230		AT1G68840		AT1G72250		AT1G72960		AT2G18328
AT2G01210		AT1G28260		AT1G68870		AT1G72670		AT1G73360		AT2G18470
AT2G01730		AT1G28370		AT1G69180		AT1G73590		AT1G73550		AT2G18500
AT2G01905		AT1G28570		AT1G69320		AT1G73850		AT1G73810		AT2G18670
AT2G01940		AT1G28580		AT1G69440		AT1G75150		AT1G73965		AT2G18890
AT2G02060		AT1G28600		AT1G69770		AT1G75230		AT1G74010		AT2G19130
AT2G02061		AT1G28610		AT1G69850		AT1G75280		AT1G74020		AT2G19580
AT2G02350		AT1G28620		AT1G69920		AT1G75500		AT1G74490		AT2G19650
AT2G02880		AT1G28670		AT1G70470		AT1G75710		AT1G74670		AT2G20570
AT2G03090		AT1G29280		AT1G70505		AT1G75750		AT1G74810		AT2G21180
AT2G03380		AT1G29290		AT1G70560		AT1G76310		AT1G74880		AT2G21560
AT2G03710		AT1G29395		AT1G70640		AT1G76410		AT1G75000		AT2G21640
AT2G04235		AT1G29660		AT1G70690		AT1G76540		AT1G75440		AT2G22680
AT2G04530		AT1G29670		AT1G70810		AT1G76740		AT1G75780		AT2G22890
AT2G05120		AT1G29680		AT1G70830		AT1G76780		AT1G75820		AT2G22970
AT2G05760		AT1G29720		AT1G71000		AT1G77860		AT1G75830		AT2G23170
AT2G06040		AT1G29910		AT1G71040		AT1G77885		AT1G76520		AT2G23600
AT2G07170		AT1G29930		AT1G71050		AT1G77920		AT1G76790		AT2G23610
AT2G07690		AT1G29970		AT1G71697		AT1G78110		AT1G76930		AT2G23680
AT2G14050		AT1G30040		AT1G71880		AT1G78370		AT1G77100		AT2G24210
AT2G14460		AT1G30190		AT1G71890		AT1G78490		AT1G77690		AT2G24560
AT2G14560		AT1G30260		AT1G71960		AT1G78770		AT1G77760		AT2G24570
AT2G14660		AT1G30280		AT1G72416		AT1G78865		AT1G77990		AT2G24580
AT2G15630		AT1G30282		AT1G72470		AT1G79180		AT1G77992		AT2G24645
AT2G15690		AT1G30370		AT1G72930		AT1G79420		AT1G78410		AT2G25260
AT2G15790		AT1G30400		AT1G73590		AT1G79430		AT1G78670		AT2G25680
AT2G16245		AT1G30650		AT1G73680		AT1G79620		AT1G78760		AT2G26400
AT2G16270		AT1G30660		AT1G73810		AT1G79640		AT1G78830		AT2G26440
AT2G16440		AT1G30700		AT1G74110		AT1G79760		AT1G78860		AT2G26560
AT2G16570		AT1G30720		AT1G74310		AT1G80050		AT1G78970		AT2G26570
AT2G16760		AT1G30730		AT1G74650		AT1G80100		AT1G78980		AT2G26690
AT2G16780		AT1G30740		AT1G74670		AT1G80370		AT1G79160		AT2G26695
AT2G19090		AT1G30750		AT1G75030		AT1G80520		AT1G79330		AT2G27050
AT2G19380		AT1G30755		AT1G75150		AT1G80580		AT1G80130		AT2G27220
AT2G19520		AT1G30757		AT1G75360		AT1G80690		AT1G80440		AT2G27830
AT2G19530		AT1G31040		AT1G75410		AT1G80760		AT1G80450		AT2G28080
AT2G19870		AT1G31310		AT1G75440		AT1G80870		AT1G80640		AT2G28085
AT2G20250		AT1G31540		AT1G75730		AT2G01420		AT2G01610		AT2G28500
AT2G20590		AT1G31550		AT1G75750		AT2G01430		AT2G01918		AT2G28510
AT2G20635		AT1G31770		AT1G75880		AT2G01660		AT2G02070		AT2G28590
AT2G21050		AT1G32060		AT1G75890		AT2G01913		AT2G02100		AT2G28660
AT2G21790		AT1G32080		AT1G75900		AT2G01950		AT2G02450		AT2G28810
AT2G21800		AT1G32240		AT1G76090		AT2G01990		AT2G03530		AT2G28970
AT2G22140		AT1G32450		AT1G76100		AT2G02060		AT2G03590		AT2G29320
AT2G22410		AT1G32470		AT1G76110		AT2G02061		AT2G03750		AT2G29330
AT2G22600		AT1G32900		AT1G76420		AT2G02130		AT2G03760		AT2G29340
AT2G22610		AT1G32920		AT1G76520		AT2G02540		AT2G03980		AT2G30370
AT2G22840		AT1G32928		AT1G76620		AT2G02820		AT2G04110		AT2G30500
AT2G23380		AT1G32960		AT1G77020		AT2G03500		AT2G05070		AT2G30520
AT2G23530		AT1G33055		AT1G77690		AT2G04050		AT2G05100		AT2G30540
AT2G23690		AT1G33110		AT1G78290		AT2G04160		AT2G05380		AT2G30600
AT2G23930		AT1G33560		AT1G78530		AT2G04795		AT2G05520		AT2G30930
AT2G24110		AT1G33590		AT1G78580		AT2G05760		AT2G05935		AT2G30933
AT2G24310		AT1G33600		AT1G78770		AT2G07170		AT2G06925		AT2G30990
AT2G24440		AT1G33610		AT1G78850		AT2G07680		AT2G07600		AT2G31380
AT2G24490		AT1G34260		AT1G79110		AT2G13820		AT2G07688		AT2G31570
AT2G24680		AT1G34340		AT1G79640		AT2G14820		AT2G07732		AT2G32870
AT2G24970		AT1G34420		AT1G79910		AT2G14900		AT2G07748		AT2G33810
AT2G25060		AT1G34460		AT1G80080		AT2G15320		AT2G10940		AT2G33815
AT2G25880		AT1G35170		AT1G80100		AT2G16270		AT2G12190		AT2G34490
AT2G26110		AT1G35180		AT1G80130		AT2G16440		AT2G13610		AT2G34500
AT2G26760		AT1G35190		AT1G80370		AT2G16450		AT2G15580		AT2G34600
AT2G26790		AT1G35210		AT2G01670		AT2G16700		AT2G16140		AT2G34620
AT2G27040		AT1G35230		AT2G02000		AT2G16850		AT2G16580		AT2G34810
AT2G27250		AT1G35290		AT2G02010		AT2G17640		AT2G16895		AT2G34820
AT2G27470		AT1G35350		AT2G02100		AT2G17770		AT2G17720		AT2G34830
AT2G27880		AT1G35420		AT2G02450		AT2G17950		AT2G17780		AT2G34960
AT2G27970		AT1G35720		AT2G04570		AT2G18060		AT2G18210		AT2G35300
AT2G28130		AT1G41830		AT2G05100		AT2G18193		AT2G18670		AT2G35859
AT2G28560		AT1G42350		AT2G05620		AT2G18380		AT2G18690		AT2G36026
AT2G28590		AT1G42550		AT2G05940		AT2G18570		AT2G19130		AT2G36470
AT2G28620		AT1G42970		AT2G07690		AT2G18780		AT2G19170		AT2G36590
AT2G28650		AT1G42980		AT2G07751		AT2G19090		AT2G19650		AT2G36640
AT2G28740		AT1G42990		AT2G14080		AT2G19110		AT2G19960		AT2G36650
AT2G29550		AT1G43800		AT2G15830		AT2G19580		AT2G20340		AT2G36690
AT2G29570		AT1G43910		AT2G16060		AT2G19800		AT2G20515		AT2G36800
AT2G29680		AT1G44100		AT2G16140		AT2G20590		AT2G20570		AT2G36910
AT2G29890		AT1G44130		AT2G16440		AT2G20635		AT2G20835		AT2G36970
AT2G31270		AT1G44160		AT2G16750		AT2G20710		AT2G20900		AT2G37280
AT2G31650		AT1G44170		AT2G17040		AT2G21050		AT2G20950		AT2G37300
AT2G32590		AT1G44350		AT2G17280		AT2G21560		AT2G21180		AT2G37390
AT2G32940		AT1G44510		AT2G17450		AT2G21820		AT2G21260		AT2G37640
AT2G33240		AT1G44575		AT2G17470		AT2G22190		AT2G21530		AT2G37900
AT2G33550		AT1G44760		AT2G17780		AT2G22610		AT2G21640		AT2G38170
AT2G33560		AT1G45010		AT2G18440		AT2G22730		AT2G22680		AT2G38290
AT2G33793		AT1G45140		AT2G18500		AT2G22860		AT2G22770		AT2G38640
AT2G33845		AT1G45145		AT2G18660		AT2G23530		AT2G22920		AT2G38800
AT2G34140		AT1G45191		AT2G18670		AT2G23950		AT2G22970		AT2G39010
AT2G34150		AT1G45249		AT2G18690		AT2G24030		AT2G23030		AT2G39130
AT2G34190		AT1G45474		AT2G18880		AT2G24070		AT2G23180		AT2G39510
AT2G34710		AT1G47128		AT2G18890		AT2G24260		AT2G23670		AT2G39660
AT2G35070		AT1G48100		AT2G19090		AT2G24310		AT2G23770		AT2G39705
AT2G35075		AT1G48540		AT2G19310		AT2G24762		AT2G23910		AT2G39830
AT2G35140		AT1G48740		AT2G19450		AT2G25060		AT2G24210		AT2G39850
AT2G35240		AT1G48742		AT2G19800		AT2G25680		AT2G24390		AT2G39855
AT2G35310		AT1G48750		AT2G19980		AT2G25790		AT2G24560		AT2G39890
AT2G35605		AT1G48760		AT2G20630		AT2G25880		AT2G24570		AT2G39980
AT2G36010		AT1G49000		AT2G20870		AT2G26170		AT2G24580		AT2G40130
AT2G36026		AT1G49450		AT2G20875		AT2G26180		AT2G24600		AT2G40435
AT2G36030		AT1G49750		AT2G20950		AT2G26480		AT2G24610		AT2G40480
AT2G36200		AT1G50320		AT2G21140		AT2G26650		AT2G25260		AT2G40750
AT2G36307		AT1G50440		AT2G21510		AT2G26690		AT2G25735		AT2G40880
AT2G36400		AT1G50590		AT2G21520		AT2G26700		AT2G25810		AT2G40900
AT2G36570		AT1G50740		AT2G21590		AT2G26760		AT2G26360		AT2G40970
AT2G37025		AT1G50750		AT2G21880		AT2G27250		AT2G26390		AT2G41050
AT2G37060		AT1G51090		AT2G22190		AT2G27740		AT2G26440		AT2G41178
AT2G37230		AT1G51500		AT2G22730		AT2G27880		AT2G26560		AT2G41180
AT2G37420		AT1G51700		AT2G22800		AT2G27970		AT2G26570		AT2G41340
AT2G37470		AT1G51800		AT2G23170		AT2G28305		AT2G26975		AT2G41870
AT2G37585		AT1G51805		AT2G23760		AT2G28410		AT2G27220		AT2G42530
AT2G37880		AT1G52000		AT2G23770		AT2G28510		AT2G27360		AT2G42540
AT2G37960		AT1G52030		AT2G23950		AT2G28590		AT2G28080		AT2G42960
AT2G38430		AT1G52040		AT2G24030		AT2G28620		AT2G28085		AT2G43150
AT2G38620		AT1G52200		AT2G24180		AT2G28740		AT2G28340		AT2G43530
AT2G38720		AT1G52220		AT2G24270		AT2G28810		AT2G28400		AT2G43620
AT2G38810		AT1G52230		AT2G24520		AT2G28870		AT2G28500		AT2G44210
AT2G39300		AT1G52400		AT2G24580		AT2G29430		AT2G28970		AT2G44490
AT2G39870		AT1G52410		AT2G25260		AT2G29440		AT2G29310		AT2G44910
AT2G40085		AT1G52565		AT2G26040		AT2G29550		AT2G29320		AT2G45180
AT2G40550		AT1G52830		AT2G26440		AT2G29570		AT2G29330		AT2G45190
AT2G41050		AT1G52855		AT2G26560		AT2G29680		AT2G29340		AT2G45400
AT2G41370		AT1G52870		AT2G26690		AT2G29730		AT2G29350		AT2G45600
AT2G41460		AT1G52890		AT2G26700		AT2G30070		AT2G29360		AT2G45650
AT2G42110		AT1G52900		AT2G26975		AT2G30600		AT2G29730		AT2G46410
AT2G42260		AT1G52910		AT2G27220		AT2G30820		AT2G30230		AT2G46430
AT2G42290		AT1G53060		AT2G27250		AT2G30890		AT2G30370		AT2G46440
AT2G43110		AT1G53080		AT2G27310		AT2G30933		AT2G30420		AT2G46630
AT2G43990		AT1G53160		AT2G27830		AT2G31070		AT2G30500		AT2G46685
AT2G44040		AT1G53210		AT2G27880		AT2G31110		AT2G30520		AT2G46710
AT2G44580		AT1G53340		AT2G27920		AT2G31280		AT2G30870		AT2G46720
AT2G44910		AT1G53350		AT2G28200		AT2G31940		AT2G31230		AT2G46810
AT2G44980		AT1G53430		AT2G28260		AT2G32010		AT2G31570		AT2G46950
AT2G45410		AT1G53440		AT2G28410		AT2G32150		AT2G31980		AT2G47130
AT2G45420		AT1G53450		AT2G28500		AT2G32590		AT2G32540		AT2G47140
AT2G45490		AT1G53540		AT2G28570		AT2G32800		AT2G32550		AT2G47270
AT2G45870		AT1G53625		AT2G28710		AT2G33000		AT2G32690		AT2G47800
AT2G46040		AT1G54000		AT2G28740		AT2G33560		AT2G33330		AT2G47890
AT2G46980		AT1G54020		AT2G28870		AT2G33620		AT2G33710		AT2G47930
AT2G47230		AT1G54120		AT2G28900		AT2G34185		AT2G33810		AT2G48090
AT2G47460		AT1G54410		AT2G29350		AT2G34190		AT2G33815		AT3G01220
AT2G47920		AT1G54730		AT2G29450		AT2G34710		AT2G34070		AT3G01490
AT3G01330		AT1G55110		AT2G29470		AT2G34920		AT2G34170		AT3G01750
AT3G01410		AT1G55120		AT2G29500		AT2G34930		AT2G34180		AT3G02000
AT3G01600		AT1G55450		AT2G29680		AT2G35070		AT2G34320		AT3G02170
AT3G01710		AT1G55550		AT2G29720		AT2G35075		AT2G34490		AT3G03270
AT3G02000		AT1G55670		AT2G29940		AT2G35120		AT2G34500		AT3G04520
AT3G02010		AT1G55740		AT2G29995		AT2G35585		AT2G34510		AT3G05180
AT3G02120		AT1G55790		AT2G30010		AT2G36200		AT2G34620		AT3G05400
AT3G02125		AT1G56060		AT2G30362		AT2G36307		AT2G34660		AT3G05470
AT3G02310		AT1G56150		AT2G30520		AT2G36410		AT2G34810		AT3G06020
AT3G02640		AT1G56170		AT2G30550		AT2G36570		AT2G34820		AT3G06160
AT3G02650		AT1G56240		AT2G30570		AT2G37210		AT2G34960		AT3G07990
AT3G02820		AT1G56242		AT2G30990		AT2G37280		AT2G35300		AT3G09070
AT3G02920		AT1G56250		AT2G31560		AT2G37420		AT2G35820		AT3G10000
AT3G02970		AT1G56280		AT2G31940		AT2G37450		AT2G35830		AT3G10010
AT3G03130		AT1G56300		AT2G31945		AT2G37460		AT2G35940		AT3G10150
AT3G03460		AT1G56510		AT2G31980		AT2G37590		AT2G35945		AT3G10450
AT3G03630		AT1G56520		AT2G32030		AT2G37770		AT2G36026		AT3G10520
AT3G03970		AT1G56540		AT2G32100		AT2G37880		AT2G36210		AT3G10870
AT3G04020		AT1G56550		AT2G32120		AT2G37960		AT2G36380		AT3G11000
AT3G04530		AT1G56600		AT2G32430		AT2G38240		AT2G36590		AT3G11280
AT3G04800		AT1G56660		AT2G32800		AT2G38250		AT2G36630		AT3G11680
AT3G04810		AT1G57630		AT2G33380		AT2G38530		AT2G36690		AT3G11930
AT3G04820		AT1G57650		AT2G33480		AT2G38620		AT2G36800		AT3G12470
AT3G04850		AT1G57750		AT2G33710		AT2G38640		AT2G36890		AT3G12610
AT3G04980		AT1G57980		AT2G34420		AT2G38720		AT2G36910		AT3G12710
AT3G05130		AT1G57990		AT2G34500		AT2G38800		AT2G36970		AT3G12730
AT3G05152		AT1G58180		AT2G34810		AT2G38810		AT2G37300		AT3G12890
AT3G05320		AT1G58225		AT2G34850		AT2G39300		AT2G37380		AT3G13790
AT3G05480		AT1G58270		AT2G35140		AT2G39870		AT2G37390		AT3G14060
AT3G05720		AT1G58360		AT2G35260		AT2G40460		AT2G37710		AT3G14225
AT3G05740		AT1G58390		AT2G35290		AT2G40480		AT2G38170		AT3G14415
AT3G05820		AT1G58400		AT2G35300		AT2G40640		AT2G38290		AT3G14420
AT3G06030		AT1G58420		AT2G35310		AT2G40820		AT2G38530		AT3G14450
AT3G06320		AT1G58460		AT2G35370		AT2G40970		AT2G38870		AT3G14560
AT3G06600		AT1G58520		AT2G35910		AT2G41130		AT2G39010		AT3G14570
AT3G06920		AT1G58602		AT2G36080		AT2G41300		AT2G39130		AT3G14620
AT3G07030		AT1G58808		AT2G36460		AT2G41330		AT2G39200		AT3G14770
AT3G07320		AT1G58848		AT2G36830		AT2G41480		AT2G39660		AT3G14940
AT3G07640		AT1G59218		AT2G36950		AT2G41800		AT2G39675		AT3G15352
AT3G08943		AT1G59590		AT2G37300		AT2G42260		AT2G39710		AT3G15353
AT3G08947		AT1G59620		AT2G37450		AT2G42610		AT2G39800		AT3G15650
AT3G09080		AT1G59710		AT2G37540		AT2G43150		AT2G39830		AT3G15820
AT3G09660		AT1G59780		AT2G37640		AT2G43340		AT2G39920		AT3G15840
AT3G09700		AT1G59860		AT2G37960		AT2G44130		AT2G39980		AT3G16340
AT3G09730		AT1G59865		AT2G38170		AT2G44140		AT2G40120		AT3G16520
AT3G10100		AT1G59870		AT2G38290		AT2G44190		AT2G40130		AT3G17070
AT3G10180		AT1G60060		AT2G38300		AT2G44690		AT2G40435		AT3G17100
AT3G10310		AT1G60160		AT2G38750		AT2G44745		AT2G40520		AT3G17130
AT3G10530		AT1G60190		AT2G38790		AT2G44790		AT2G40880		AT3G17690
AT3G10690		AT1G60260		AT2G38810		AT2G44830		AT2G41050		AT3G17760
AT3G10880		AT1G60730		AT2G38860		AT2G45410		AT2G41090		AT3G19000
AT3G11490		AT1G60870		AT2G39010		AT2G45450		AT2G41178		AT3G19010
AT3G11520		AT1G60880		AT2G39330		AT2G45490		AT2G41180		AT3G19200
AT3G11600		AT1G60890		AT2G39350		AT2G45720		AT2G41260		AT3G19550
AT3G12170		AT1G60960		AT2G39690		AT2G46300		AT2G41340		AT3G19850
AT3G12530		AT1G61120		AT2G39700		AT2G46370		AT2G41870		AT3G21270
AT3G12870		AT1G61255		AT2G39705		AT2G46410		AT2G42110		AT3G21420
AT3G13150		AT1G61260		AT2G39800		AT2G46570		AT2G42530		AT3G21510
AT3G13640		AT1G61360		AT2G39920		AT2G46572		AT2G42540		AT3G21560
AT3G13682		AT1G61370		AT2G40130		AT2G46590		AT2G43530		AT3G21600
AT3G13690		AT1G61380		AT2G40180		AT2G46630		AT2G43540		AT3G22830
AT3G14190		AT1G61520		AT2G40260		AT2G46980		AT2G43550		AT3G23050
AT3G14740		AT1G61550		AT2G40550		AT2G46990		AT2G43590		AT3G23120
AT3G14890		AT1G61560		AT2G40880		AT2G47500		AT2G43620		AT3G23230
AT3G14900		AT1G61740		AT2G41090		AT2G47520		AT2G44210		AT3G23340
AT3G14940		AT1G61800		AT2G41190		AT2G47585		AT2G44480		AT3G23530
AT3G15140		AT1G61810		AT2G41380		AT2G47780		AT2G44490		AT3G24140
AT3G15150		AT1G61890		AT2G41870		AT2G47860		AT2G44910		AT3G24460
AT3G15170		AT1G62035		AT2G42150		AT2G47950		AT2G45190		AT3G25180
AT3G15550		AT1G62200		AT2G42280		AT3G01330		AT2G45210		AT3G25290
AT3G15570		AT1G62250		AT2G43140		AT3G01410		AT2G45410		AT3G25560
AT3G15950		AT1G62290		AT2G43150		AT3G01600		AT2G45420		AT3G25620
AT3G15990		AT1G62300		AT2G43510		AT3G01670		AT2G45600		AT3G26200
AT3G16320		AT1G62500		AT2G43570		AT3G01680		AT2G45650		AT3G26210
AT3G16430		AT1G62540		AT2G43590		AT3G01710		AT2G46140		AT3G26300
AT3G16450		AT1G62560		AT2G44130		AT3G01750		AT2G46150		AT3G26310
AT3G16490		AT1G62660		AT2G44490		AT3G02000		AT2G46220		AT3G26330
AT3G16730		AT1G62710		AT2G44570		AT3G02110		AT2G46420		AT3G26690
AT3G16810		AT1G62770		AT2G44980		AT3G02120		AT2G46430		AT3G26700
AT3G17070		AT1G62790		AT2G45050		AT3G02170		AT2G46440		AT3G26932
AT3G17160		AT1G62975		AT2G45190		AT3G02640		AT2G46660		AT3G28007
AT3G17185		AT1G63030		AT2G45400		AT3G03130		AT2G46680		AT3G28040
AT3G17290		AT1G63350		AT2G45420		AT3G03220		AT2G46685		AT3G28050
AT3G17340		AT1G63360		AT2G45450		AT3G03270		AT2G46710		AT3G28180
AT3G17360		AT1G63650		AT2G45570		AT3G03520		AT2G46720		AT3G28200
AT3G17420		AT1G63710		AT2G45840		AT3G03680		AT2G46810		AT3G28220
AT3G17600		AT1G63720		AT2G45890		AT3G04850		AT2G46950		AT3G28540
AT3G17680		AT1G63750		AT2G46040		AT3G04960		AT2G47010		AT3G30180
AT3G17830		AT1G63840		AT2G46070		AT3G05030		AT2G47130		AT3G43270
AT3G18510		AT1G63860		AT2G46140		AT3G05050		AT2G47140		AT3G43800
AT3G18524		AT1G63870		AT2G46240		AT3G05165		AT2G47800		AT3G44220
AT3G18580		AT1G64065		AT2G46430		AT3G05330		AT2G47890		AT3G44310
AT3G18630		AT1G64070		AT2G46530		AT3G05640		AT2G47930		AT3G44320
AT3G18730		AT1G64200		AT2G46620		AT3G05650		AT3G01220		AT3G44610
AT3G18840		AT1G64280		AT2G46650		AT3G05660		AT3G01290		AT3G44735
AT3G18940		AT1G64380		AT2G46710		AT3G05740		AT3G01490		AT3G45010
AT3G19050		AT1G64400		AT2G46720		AT3G06020		AT3G01510		AT3G45610
AT3G19184		AT1G64610		AT2G46760		AT3G06030		AT3G01550		AT3G45780
AT3G19210		AT1G64640		AT2G47000		AT3G06145		AT3G02250		AT3G46530
AT3G19440		AT1G64680		AT2G47180		AT3G06370		AT3G02610		AT3G46540
AT3G19590		AT1G64710		AT2G47485		AT3G06740		AT3G04110		AT3G47210
AT3G19720		AT1G64780		AT2G47890		AT3G06770		AT3G05150		AT3G48510
AT3G20050		AT1G64970		AT2G48030		AT3G07350		AT3G05180		AT3G48550
AT3G20150		AT1G64980		AT3G01290		AT3G07540		AT3G05370		AT3G48690
AT3G20240		AT1G65180		AT3G01310		AT3G08570		AT3G05400		AT3G48740
AT3G20260		AT1G65190		AT3G01490		AT3G08860		AT3G05470		AT3G49110
AT3G20280		AT1G65250		AT3G01516		AT3G08947		AT3G06160		AT3G50376
AT3G20370		AT1G65390		AT3G01600		AT3G09070		AT3G06880		AT3G50410
AT3G20440		AT1G65450		AT3G01830		AT3G09080		AT3G07730		AT3G50760
AT3G20475		AT1G65690		AT3G02000		AT3G09922		AT3G07990		AT3G51710
AT3G20670		AT1G65960		AT3G02150		AT3G09940		AT3G09390		AT3G52180
AT3G21540		AT1G65970		AT3G02820		AT3G10080		AT3G09730		AT3G52490
AT3G21560		AT1G65985		AT3G03680		AT3G10100		AT3G09830		AT3G52525
AT3G22670		AT1G66080		AT3G03870		AT3G10120		AT3G09940		AT3G53210
AT3G23020		AT1G66090		AT3G04060		AT3G10180		AT3G10000		AT3G53310
AT3G23370		AT1G66110		AT3G04520		AT3G10310		AT3G10185		AT3G53530
AT3G23670		AT1G66160		AT3G04720		AT3G10720		AT3G10280		AT3G53720
AT3G23710		AT1G66170		AT3G04730		AT3G10880		AT3G10450		AT3G53960
AT3G23740		AT1G66480		AT3G04850		AT3G10960		AT3G10520		AT3G54400
AT3G23830		AT1G66690		AT3G05180		AT3G11520		AT3G10570		AT3G54600
AT3G23890		AT1G66700		AT3G05740		AT3G11660		AT3G12470		AT3G55370
AT3G24320		AT1G66725		AT3G05820		AT3G11930		AT3G12700		AT3G55646
AT3G24330		AT1G66880		AT3G05880		AT3G12710		AT3G13790		AT3G56080
AT3G24332		AT1G66910		AT3G05890		AT3G13380		AT3G14060		AT3G56240
AT3G24340		AT1G66930		AT3G05937		AT3G13520		AT3G14150		AT3G56710
AT3G24495		AT1G66950		AT3G06070		AT3G13640		AT3G14225		AT3G56760
AT3G24515		AT1G66970		AT3G06120		AT3G13650		AT3G14310		AT3G57020
AT3G25100		AT1G66980		AT3G06160		AT3G13660		AT3G14415		AT3G58430
AT3G25545		AT1G67090		AT3G06490		AT3G13662		AT3G14420		AT3G58720
AT3G25640		AT1G67360		AT3G06640		AT3G13730		AT3G14650		AT3G58795
AT3G25670		AT1G67470		AT3G06778		AT3G13900		AT3G14660		AT3G59100
AT3G25980		AT1G67510		AT3G07040		AT3G14560		AT3G14810		AT3G59140
AT3G26050		AT1G67550		AT3G08970		AT3G14570		AT3G15270		AT3G59765
AT3G26120		AT1G67560		AT3G09010		AT3G14770		AT3G15350		AT3G60200
AT3G26410		AT1G67740		AT3G09020		AT3G14780		AT3G15810		AT3G60520
AT3G26750		AT1G67750		AT3G09350		AT3G14870		AT3G15820		AT3G61150
AT3G27120		AT1G67800		AT3G09660		AT3G14890		AT3G16150		AT3G61210
AT3G27130		AT1G67850		AT3G10120		AT3G14940		AT3G16370		AT3G61490
AT3G27280		AT1G67855		AT3G10280		AT3G14990		AT3G16400		AT3G61560
AT3G27350		AT1G67856		AT3G10450		AT3G15240		AT3G16410		AT3G61850
AT3G27360		AT1G67880		AT3G10930		AT3G15300		AT3G16460		AT3G61890
AT3G27520		AT1G67920		AT3G11000		AT3G15510		AT3G16520		AT3G61950
AT3G27640		AT1G67930		AT3G12700		AT3G15550		AT3G17100		AT3G62150
AT3G27730		AT1G68010		AT3G12900		AT3G15650		AT3G17130		AT3G62690
AT3G29375		AT1G68320		AT3G12910		AT3G15670		AT3G17700		AT3G62700
AT3G29380		AT1G68340		AT3G12920		AT3G15680		AT3G17760		AT3G62740
AT3G30180		AT1G68350		AT3G13150		AT3G15720		AT3G18080		AT3G62750
AT3G32980		AT1G68470		AT3G13450		AT3G15990		AT3G18850		AT3G63050
AT3G42660		AT1G68500		AT3G13790		AT3G16330		AT3G18950		AT3G63300
AT3G42860		AT1G68530		AT3G13810		AT3G16340		AT3G19000		AT3G63450
AT3G43210		AT1G68620		AT3G13950		AT3G16380		AT3G19002		AT4G00180
AT3G43520		AT1G68765		AT3G13960		AT3G16460		AT3G19010		AT4G00580
AT3G44050		AT1G68840		AT3G14060		AT3G16470		AT3G19200		AT4G00730
AT3G44060		AT1G69160		AT3G14415		AT3G16500		AT3G19850		AT4G00780
AT3G44790		AT1G69530		AT3G14420		AT3G16800		AT3G19930		AT4G00820
AT3G45000		AT1G69550		AT3G14440		AT3G17110		AT3G20410		AT4G00870
AT3G45930		AT1G69610		AT3G14560		AT3G17120		AT3G21150		AT4G00880
AT3G45980		AT1G69690		AT3G14760		AT3G17185		AT3G21230		AT4G01130
AT3G46030		AT1G69720		AT3G14850		AT3G17290		AT3G21270		AT4G01250
AT3G46320		AT1G69780		AT3G14890		AT3G17340		AT3G21560		AT4G01410
AT3G46790		AT1G69790		AT3G15500		AT3G17360		AT3G21780		AT4G01600
AT3G46940		AT1G69810		AT3G15540		AT3G17420		AT3G21790		AT4G02700
AT3G46950		AT1G69850		AT3G15810		AT3G17680		AT3G22060		AT4G03050
AT3G47460		AT1G69870		AT3G16130		AT3G17690		AT3G22142		AT4G03190
AT3G48150		AT1G69920		AT3G16140		AT3G17830		AT3G22420		AT4G03230
AT3G48160		AT1G69930		AT3G16150		AT3G17950		AT3G22540		AT4G03400
AT3G48210		AT1G70140		AT3G16770		AT3G18280		AT3G23050		AT4G03420
AT3G48480		AT1G70160		AT3G17070		AT3G18524		AT3G23120		AT4G04570
AT3G48540		AT1G70170		AT3G17130		AT3G18560		AT3G23230		AT4G04640
AT3G48770		AT1G70370		AT3G17180		AT3G18670		AT3G23340		AT4G08150
AT3G48810		AT1G70410		AT3G17290		AT3G18730		AT3G23530		AT4G08555
AT3G48900		AT1G70510		AT3G17420		AT3G19050		AT3G23635		AT4G09500
AT3G49080		AT1G70520		AT3G17640		AT3G19184		AT3G24450		AT4G09820
AT3G49180		AT1G70640		AT3G18080		AT3G19270		AT3G25010		AT4G10060
AT3G49240		AT1G70690		AT3G18580		AT3G19370		AT3G25060		AT4G11320
AT3G49410		AT1G70810		AT3G19010		AT3G19450		AT3G25180		AT4G11450
AT3G49660		AT1G70820		AT3G19150		AT3G19590		AT3G25905		AT4G12730
AT3G49670		AT1G70830		AT3G19800		AT3G20150		AT3G26190		AT4G12880
AT3G50070		AT1G70920		AT3G19850		AT3G20260		AT3G26200		AT4G13000
AT3G50240		AT1G70940		AT3G19930		AT3G20460		AT3G26210		AT4G13210
AT3G50410		AT1G71000		AT3G20015		AT3G20640		AT3G26290		AT4G13410
AT3G51060		AT1G71030		AT3G20300		AT3G20670		AT3G26300		AT4G13495
AT3G51230		AT1G71040		AT3G20860		AT3G20860		AT3G26310		AT4G13540
AT3G51280		AT1G71050		AT3G21320		AT3G20880		AT3G26330		AT4G13770
AT3G51720		AT1G71360		AT3G21560		AT3G21420		AT3G26520		AT4G14020
AT3G51740		AT1G71520		AT3G21790		AT3G21550		AT3G26570		AT4G14096
AT3G52270		AT1G71695		AT3G22104		AT3G22104		AT3G26690		AT4G14550
AT3G52525		AT1G71697		AT3G22160		AT3G22183		AT3G26700		AT4G15160
AT3G52630		AT1G71880		AT3G22370		AT3G22275		AT3G26800		AT4G15236
AT3G52770		AT1G71960		AT3G22550		AT3G22810		AT3G26932		AT4G15440
AT3G53320		AT1G71970		AT3G22740		AT3G23030		AT3G27690		AT4G15450
AT3G53450		AT1G72120		AT3G22760		AT3G23430		AT3G28040		AT4G15670
AT3G53650		AT1G72150		AT3G23050		AT3G23670		AT3G28050		AT4G15760
AT3G53680		AT1G72210		AT3G23230		AT3G23830		AT3G28180		AT4G15920
AT3G53700		AT1G72260		AT3G23240		AT3G23890		AT3G28200		AT4G15960
AT3G53730		AT1G72416		AT3G23410		AT3G24460		AT3G28220		AT4G16447
AT3G53900		AT1G72450		AT3G23430		AT3G25130		AT3G28930		AT4G16770
AT3G53940		AT1G72470		AT3G23730		AT3G25290		AT3G33000		AT4G16780
AT3G54060		AT1G72520		AT3G23810		AT3G25560		AT3G43670		AT4G16790
AT3G54180		AT1G72645		AT3G23840		AT3G25590		AT3G44310		AT4G16860
AT3G54410		AT1G72900		AT3G24140		AT3G25620		AT3G44320		AT4G16920
AT3G54560		AT1G72910		AT3G24332		AT3G25640		AT3G44610		AT4G17670
AT3G54625		AT1G72920		AT3G24340		AT3G25670		AT3G44860		AT4G17695
AT3G54630		AT1G72930		AT3G24500		AT3G25710		AT3G44940		AT4G18050
AT3G54750		AT1G72940		AT3G24518		AT3G25717		AT3G45290		AT4G18197
AT3G54870		AT1G72950		AT3G24520		AT3G25760		AT3G45780		AT4G18205
AT3G55060		AT1G72960		AT3G24670		AT3G25980		AT3G46530		AT4G18340
AT3G55160		AT1G73130		AT3G24715		AT3G26120		AT3G46540		AT4G19420
AT3G55200		AT1G73480		AT3G25180		AT3G26590		AT3G46580		AT4G19840
AT3G55605		AT1G73510		AT3G25620		AT3G26760		AT3G46780		AT4G20260
AT3G55660		AT1G73530		AT3G25640		AT3G26840		AT3G47348		AT4G20270
AT3G56100		AT1G73540		AT3G25670		AT3G27250		AT3G47800		AT4G20420
AT3G56250		AT1G73680		AT3G25730		AT3G27350		AT3G47950		AT4G20430
AT3G56330		AT1G73810		AT3G26120		AT3G27400		AT3G48360		AT4G21215
AT3G56570		AT1G74010		AT3G26300		AT3G27520		AT3G48690		AT4G21650
AT3G56870		AT1G74020		AT3G26450		AT3G27730		AT3G48700		AT4G21870
AT3G57060		AT1G74100		AT3G26500		AT3G27809		AT3G49110		AT4G21920
AT3G57130		AT1G74300		AT3G26590		AT3G27960		AT3G50470		AT4G21926
AT3G57150		AT1G74310		AT3G26650		AT3G28345		AT3G50480		AT4G21930
AT3G57200		AT1G74360		AT3G27360		AT3G28420		AT3G50760		AT4G21960
AT3G57360		AT1G74430		AT3G27400		AT3G28455		AT3G50770		AT4G22010
AT3G57380		AT1G74440		AT3G27640		AT3G28540		AT3G50800		AT4G22130
AT3G57670		AT1G74650		AT3G27690		AT3G28560		AT3G51420		AT4G22160
AT3G57860		AT1G74670		AT3G28040		AT3G28600		AT3G51600		AT4G22570
AT3G57940		AT1G74880		AT3G28180		AT3G28770		AT3G51895		AT4G22758
AT3G58650		AT1G74940		AT3G28210		AT3G29770		AT3G52180		AT4G22880
AT3G58770		AT1G75000		AT3G28320		AT3G30340		AT3G52450		AT4G23180
AT3G58850		AT1G75040		AT3G29000		AT3G30775		AT3G52500		AT4G23250
AT3G59100		AT1G75410		AT3G29030		AT3G43190		AT3G52520		AT4G23410
AT3G59190		AT1G75440		AT3G29410		AT3G43210		AT3G52525		AT4G23500
AT3G59200		AT1G75770		AT3G29770		AT3G43250		AT3G52710		AT4G23600
AT3G59270		AT1G75830		AT3G30180		AT3G43270		AT3G53210		AT4G23870
AT3G59550		AT1G75890		AT3G30775		AT3G44050		AT3G53310		AT4G23880
AT3G59650		AT1G75891		AT3G43310		AT3G44350		AT3G53530		AT4G23990
AT3G59765		AT1G75900		AT3G44320		AT3G44765		AT3G53600		AT4G24050
AT3G59820		AT1G76020		AT3G44840		AT3G44960		AT3G53720		AT4G24060
AT3G60390		AT1G76040		AT3G45000		AT3G44970		AT3G53800		AT4G24120
AT3G60470		AT1G76070		AT3G45780		AT3G45010		AT3G53960		AT4G24150
AT3G60660		AT1G76100		AT3G46320		AT3G45610		AT3G54400		AT4G24450
AT3G60670		AT1G76130		AT3G47295		AT3G45930		AT3G55240		AT4G24670
AT3G60840		AT1G76180		AT3G47620		AT3G46320		AT3G55646		AT4G25010
AT3G61520		AT1G76240		AT3G47750		AT3G46940		AT3G55740		AT4G25350
AT3G61590		AT1G76360		AT3G47800		AT3G47010		AT3G55780		AT4G25433
AT3G62060		AT1G76410		AT3G48450		AT3G47200		AT3G56220		AT4G25750
AT3G62300		AT1G76470		AT3G48460		AT3G47210		AT3G56410		AT4G25810
AT3G62430		AT1G76520		AT3G48640		AT3G47220		AT3G56710		AT4G25900
AT3G63090		AT1G76620		AT3G48690		AT3G47400		AT3G57020		AT4G25940
AT3G63130		AT1G76650		AT3G48770		AT3G47460		AT3G57240		AT4G26130
AT3G63180		AT1G76700		AT3G48850		AT3G47510		AT3G57330		AT4G26140
AT3G66652		AT1G76790		AT3G49110		AT3G47570		AT3G57500		AT4G26150
AT4G00020		AT1G76878		AT3G49130		AT3G47780		AT3G58430		AT4G26280
AT4G00210		AT1G76880		AT3G49210		AT3G48100		AT3G59310		AT4G26320
AT4G00220		AT1G76892		AT3G49260		AT3G48160		AT3G60200		AT4G26330
AT4G00238		AT1G76930		AT3G49780		AT3G48185		AT3G60520		AT4G26700
AT4G00525		AT1G76965		AT3G50410		AT3G48390		AT3G61150		AT4G26701
AT4G00620		AT1G77090		AT3G50685		AT3G48450		AT3G61250		AT4G27240
AT4G00930		AT1G77210		AT3G51030		AT3G48510		AT3G61390		AT4G27260
AT4G01270		AT1G77280		AT3G51060		AT3G48610		AT3G61440		AT4G27300
AT4G01460		AT1G77450		AT3G51600		AT3G48740		AT3G61490		AT4G27435
AT4G01730		AT1G77500		AT3G51660		AT3G48900		AT3G61890		AT4G27480
AT4G02060		AT1G77760		AT3G51760		AT3G48970		AT3G61950		AT4G27520
AT4G02070		AT1G78020		AT3G51860		AT3G49370		AT3G62150		AT4G27820
AT4G02110		AT1G78070		AT3G51910		AT3G49380		AT3G62700		AT4G28490
AT4G02390		AT1G78260		AT3G52430		AT3G49750		AT3G62750		AT4G28740
AT4G02660		AT1G78265		AT3G52450		AT3G49760		AT3G63450		AT4G29100
AT4G02670		AT1G78270		AT3G52480		AT3G49940		AT4G00180		AT4G29230
AT4G02750		AT1G78280		AT3G52500		AT3G50240		AT4G00730		AT4G29310
AT4G02800		AT1G78290		AT3G52520		AT3G50410		AT4G00820		AT4G30020
AT4G03100		AT1G78390		AT3G52630		AT3G50630		AT4G00870		AT4G30250
AT4G03130		AT1G78410		AT3G52770		AT3G50660		AT4G00970		AT4G30650
AT4G03210		AT1G78480		AT3G53230		AT3G50870		AT4G01130		AT4G31240
AT4G04790		AT1G78490		AT3G53310		AT3G50900		AT4G01250		AT4G31615
AT4G04870		AT1G78670		AT3G53680		AT3G51030		AT4G01410		AT4G31620
AT4G04940		AT1G78680		AT3G53720		AT3G51080		AT4G01950		AT4G31650
AT4G05190		AT1G78760		AT3G53950		AT3G51230		AT4G02410		AT4G31680
AT4G05200		AT1G78820		AT3G53960		AT3G51280		AT4G02420		AT4G31690
AT4G05370		AT1G78830		AT3G54340		AT3G51670		AT4G02700		AT4G32270
AT4G05410		AT1G78850		AT3G54410		AT3G51680		AT4G03220		AT4G32300
AT4G05520		AT1G78860		AT3G54560		AT3G51710		AT4G03230		AT4G32540
AT4G08590		AT1G79110		AT3G54870		AT3G51720		AT4G03400		AT4G33040
AT4G09060		AT1G79245		AT3G55330		AT3G52360		AT4G03420		AT4G33050
AT4G09680		AT1G79250		AT3G55500		AT3G52430		AT4G04570		AT4G33160
AT4G10630		AT1G79270		AT3G55646		AT3G52490		AT4G04640		AT4G33660
AT4G11080		AT1G79330		AT3G56100		AT3G52630		AT4G04750		AT4G34135
AT4G11130		AT1G79410		AT3G56170		AT3G52770		AT4G06477		AT4G34138
AT4G11990		AT1G79680		AT3G56200		AT3G52900		AT4G08555		AT4G34220
AT4G12540		AT1G80050		AT3G56410		AT3G53100		AT4G08850		AT4G34419
AT4G12620		AT1G80080		AT3G57020		AT3G53230		AT4G09500		AT4G34560
AT4G12740		AT1G80130		AT3G57400		AT3G53620		AT4G09900		AT4G34680
AT4G13120		AT1G80180		AT3G57600		AT3G53650		AT4G10060		AT4G35030
AT4G13370		AT1G80380		AT3G58850		AT3G53980		AT4G10260		AT4G36220
AT4G13690		AT1G80440		AT3G59060		AT3G54180		AT4G10720		AT4G36410
AT4G14103		AT2G01150		AT3G59140		AT3G54560		AT4G10910		AT4G36470
AT4G14120		AT2G01170		AT3G59200		AT3G54750		AT4G10990		AT4G36710
AT4G14150		AT2G01180		AT3G59480		AT3G54780		AT4G11000		AT4G36740
AT4G14180		AT2G01340		AT3G60120		AT3G54820		AT4G11320		AT4G36880
AT4G14200		AT2G01420		AT3G60390		AT3G55060		AT4G11450		AT4G37390
AT4G14310		AT2G01520		AT3G60520		AT3G55370		AT4G11521		AT4G37409
AT4G14330		AT2G01670		AT3G60670		AT3G55420		AT4G11900		AT4G37410
AT4G14490		AT2G01940		AT3G60720		AT3G55660		AT4G12690		AT4G37430
AT4G14660		AT2G02000		AT3G61150		AT3G55940		AT4G12730		AT4G37432
AT4G14690		AT2G02010		AT3G61820		AT3G55970		AT4G12880		AT4G37650
AT4G14730		AT2G02070		AT3G61870		AT3G56275		AT4G12970		AT4G37730
AT4G14750		AT2G02100		AT3G61890		AT3G56470		AT4G13210		AT4G37900
AT4G14790		AT2G02310		AT3G61950		AT3G56480		AT4G13410		AT4G38530
AT4G14970		AT2G02450		AT3G62150		AT3G56620		AT4G13493		AT4G38550
AT4G15165		AT2G02930		AT3G62430		AT3G56760		AT4G13495		AT4G38552
AT4G15770		AT2G03130		AT3G62820		AT3G56810		AT4G13505		AT4G38740
AT4G15790		AT2G03530		AT3G63350		AT3G57040		AT4G13510		AT4G38970
AT4G15830		AT2G03540		AT3G63450		AT3G57060		AT4G13540		AT4G39010
AT4G15890		AT2G03550		AT3G63540		AT3G57780		AT4G14365		AT4G39190
AT4G16120		AT2G03590		AT4G00180		AT3G58650		AT4G14550		AT4G39510
AT4G16563		AT2G03760		AT4G00330		AT3G59100		AT4G14746		AT4G39580
AT4G16570		AT2G03972		AT4G00360		AT3G59190		AT4G15160		AT4G39770
AT4G16610		AT2G03980		AT4G00400		AT3G59200		AT4G15236		AT4G39780
AT4G16700		AT2G04080		AT4G01070		AT3G59270		AT4G15260		AT4G39900
AT4G16970		AT2G04400		AT4G01460		AT3G59550		AT4G15350		AT4G40010
AT4G17240		AT2G04570		AT4G01720		AT3G59680		AT4G15440		AT5G01200
AT4G17380		AT2G05100		AT4G02060		AT3G59765		AT4G15550		AT5G01240
AT4G17480		AT2G05310		AT4G02110		AT3G60390		AT4G15760		AT5G01790
AT4G17760		AT2G05380		AT4G02130		AT3G60490		AT4G15910		AT5G02260
AT4G18300		AT2G05520		AT4G02280		AT3G60840		AT4G15920		AT5G02370
AT4G18470		AT2G05620		AT4G02330		AT3G60890		AT4G15975		AT5G02380
AT4G18570		AT2G06045		AT4G02360		AT3G60900		AT4G16410		AT5G02460
AT4G18840		AT2G06050		AT4G02410		AT3G61560		AT4G16563		AT5G02550
AT4G19080		AT2G07673		AT4G02420		AT3G61850		AT4G16770		AT5G02560
AT4G19130		AT2G07675		AT4G02770		AT3G62060		AT4G16780		AT5G02750
AT4G19590		AT2G07688		AT4G02830		AT3G62070		AT4G16860		AT5G03150
AT4G20730		AT2G07689		AT4G02940		AT3G62100		AT4G16890		AT5G03680
AT4G20920		AT2G07695		AT4G03010		AT3G62270		AT4G16920		AT5G03840
AT4G21070		AT2G07696		AT4G03420		AT3G62690		AT4G16950		AT5G04080
AT4G21270		AT2G07697		AT4G04450		AT3G63300		AT4G16960		AT5G04230
AT4G21530		AT2G07707		AT4G04570		AT3G63440		AT4G17250		AT5G04980
AT4G21590		AT2G07708		AT4G04640		AT3G63530		AT4G17670		AT5G05160
AT4G21690		AT2G07716		AT4G04870		AT4G00020		AT4G17680		AT5G05190
AT4G21820		AT2G07727		AT4G08150		AT4G00210		AT4G17695		AT5G05690
AT4G22250		AT2G07732		AT4G08555		AT4G00460		AT4G18020		AT5G06530
AT4G22860		AT2G07738		AT4G08590		AT4G00940		AT4G18195		AT5G06850
AT4G23620		AT2G07751		AT4G09160		AT4G00950		AT4G18197		AT5G07030
AT4G23770		AT2G07773		AT4G09680		AT4G01270		AT4G18205		AT5G07220
AT4G24050		AT2G07786		AT4G10250		AT4G01430		AT4G18220		AT5G07250
AT4G24610		AT2G11520		AT4G10260		AT4G01450		AT4G18250		AT5G07770
AT4G24710		AT2G12170		AT4G10380		AT4G01730		AT4G18880		AT5G07870
AT4G24790		AT2G12440		AT4G10630		AT4G02010		AT4G19420		AT5G07990
AT4G25120		AT2G12462		AT4G11360		AT4G02060		AT4G19530		AT5G08000
AT4G25150		AT2G13290		AT4G12290		AT4G02110		AT4G19880		AT5G08170
AT4G25240		AT2G13410		AT4G12400		AT4G02590		AT4G20070		AT5G08350
AT4G25540		AT2G13640		AT4G12730		AT4G02800		AT4G20260		AT5G09220
AT4G25630		AT2G13660		AT4G12870		AT4G03100		AT4G20320		AT5G09970
AT4G25810		AT2G13665		AT4G12910		AT4G03130		AT4G20420		AT5G09980
AT4G26170		AT2G13790		AT4G12980		AT4G04190		AT4G20430		AT5G10100
AT4G26430		AT2G13800		AT4G13210		AT4G05190		AT4G20780		AT5G10170
AT4G26660		AT2G14080		AT4G13345		AT4G05200		AT4G20820		AT5G10180
AT4G26840		AT2G14247		AT4G13495		AT4G05520		AT4G21215		AT5G10570
AT4G26960		AT2G14290		AT4G13690		AT4G06744		AT4G21690		AT5G11140
AT4G27010		AT2G14750		AT4G13710		AT4G08590		AT4G21850		AT5G11250
AT4G27230		AT2G14900		AT4G14040		AT4G08685		AT4G21865		AT5G11320
AT4G28180		AT2G15040		AT4G14103		AT4G08950		AT4G21870		AT5G11590
AT4G28190		AT2G15042		AT4G14120		AT4G09060		AT4G21903		AT5G12050
AT4G28310		AT2G15050		AT4G14310		AT4G09160		AT4G21920		AT5G12950
AT4G28430		AT2G15060		AT4G14450		AT4G09680		AT4G21926		AT5G13130
AT4G28510		AT2G15070		AT4G14480		AT4G09890		AT4G21930		AT5G13140
AT4G28560		AT2G15080		AT4G14540		AT4G10630		AT4G22010		AT5G13180
AT4G28950		AT2G15480		AT4G14550		AT4G11040		AT4G22020		AT5G13320
AT4G29730		AT2G15580		AT4G14640		AT4G11950		AT4G22570		AT5G13360
AT4G29910		AT2G15970		AT4G14746		AT4G12390		AT4G22880		AT5G13880
AT4G30140		AT2G16060		AT4G14940		AT4G12400		AT4G23170		AT5G14000
AT4G30150		AT2G16140		AT4G15490		AT4G12410		AT4G23180		AT5G15150
AT4G30270		AT2G16210		AT4G15765		AT4G12740		AT4G23210		AT5G15780
AT4G30400		AT2G16280		AT4G16690		AT4G12910		AT4G23250		AT5G16190
AT4G30860		AT2G16700		AT4G16820		AT4G13000		AT4G23260		AT5G16240
AT4G31120		AT2G16720		AT4G16920		AT4G13235		AT4G23270		AT5G16530
AT4G31360		AT2G16895		AT4G16980		AT4G13260		AT4G23300		AT5G16560
AT4G31610		AT2G17040		AT4G17090		AT4G13370		AT4G23500		AT5G16720
AT4G31615		AT2G17280		AT4G17250		AT4G13600		AT4G23600		AT5G17330
AT4G31620		AT2G17450		AT4G17680		AT4G13800		AT4G23870		AT5G17450
AT4G31640		AT2G17540		AT4G17695		AT4G14096		AT4G23880		AT5G17650
AT4G31840		AT2G17710		AT4G17800		AT4G14104		AT4G23920		AT5G17860
AT4G31890		AT2G17780		AT4G17970		AT4G14120		AT4G23990		AT5G18240
AT4G32205		AT2G17830		AT4G18050		AT4G14130		AT4G24110		AT5G18600
AT4G32280		AT2G17840		AT4G18197		AT4G14305		AT4G24240		AT5G18690
AT4G32650		AT2G17845		AT4G18205		AT4G14310		AT4G24340		AT5G19220
AT4G32830		AT2G17850		AT4G18250		AT4G14330		AT4G25350		AT5G19250
AT4G32980		AT2G18193		AT4G18290		AT4G14560		AT4G25433		AT5G19340
AT4G33200		AT2G18210		AT4G18950		AT4G14690		AT4G25750		AT5G19740
AT4G33270		AT2G18280		AT4G18970		AT4G14940		AT4G25780		AT5G19970
AT4G33400		AT2G18350		AT4G19460		AT4G15150		AT4G25900		AT5G20240
AT4G34160		AT2G18440		AT4G19520		AT4G15450		AT4G25940		AT5G20480
AT4G34250		AT2G18500		AT4G19700		AT4G15830		AT4G26050		AT5G20630
AT4G34260		AT2G18540		AT4G19880		AT4G15890		AT4G26130		AT5G20635
AT4G34360		AT2G18550		AT4G19970		AT4G15960		AT4G26140		AT5G21100
AT4G34555		AT2G18630		AT4G20050		AT4G16447		AT4G26280		AT5G22090
AT4G34750		AT2G18660		AT4G20320		AT4G16970		AT4G26320		AT5G22390
AT4G35050		AT2G18670		AT4G20730		AT4G17260		AT4G26700		AT5G22460
AT4G35070		AT2G18690		AT4G21320		AT4G17350		AT4G26701		AT5G22500
AT4G35520		AT2G19130		AT4G21440		AT4G17710		AT4G26760		AT5G23100
AT4G35620		AT2G19310		AT4G21930		AT4G17905		AT4G26950		AT5G23360
AT4G36120		AT2G19460		AT4G21940		AT4G17980		AT4G27140		AT5G23370
AT4G36380		AT2G20100		AT4G22010		AT4G18300		AT4G27240		AT5G23530
AT4G36580		AT2G20340		AT4G22470		AT4G18490		AT4G27250		AT5G23660
AT4G36920		AT2G20560		AT4G22485		AT4G18630		AT4G27260		AT5G23810
AT4G36930		AT2G20562		AT4G22490		AT4G18640		AT4G27290		AT5G24150
AT4G37110		AT2G20610		AT4G22505		AT4G19020		AT4G27300		AT5G24155
AT4G37170		AT2G20630		AT4G22510		AT4G19050		AT4G27480		AT5G24160
AT4G37240		AT2G20780		AT4G22517		AT4G20270		AT4G27520		AT5G24530
AT4G37490		AT2G20870		AT4G22710		AT4G20510		AT4G27710		AT5G24580
AT4G37580		AT2G20900		AT4G22790		AT4G20730		AT4G27820		AT5G24860
AT4G37650		AT2G20950		AT4G22860		AT4G20860		AT4G28080		AT5G24900
AT4G37750		AT2G20970		AT4G23010		AT4G21070		AT4G28250		AT5G24910
AT4G37870		AT2G21120		AT4G23030		AT4G21270		AT4G28460		AT5G25490
AT4G38070		AT2G21220		AT4G23250		AT4G21650		AT4G28490		AT5G25770
AT4G39070		AT2G21330		AT4G23500		AT4G21820		AT4G29310		AT5G25890
AT4G39380		AT2G21500		AT4G23550		AT4G22130		AT4G30020		AT5G25980
AT4G39630		AT2G21510		AT4G23670		AT4G22160		AT4G30060		AT5G26000
AT4G39790		AT2G21520		AT4G23880		AT4G22250		AT4G30650		AT5G26920
AT5G01120		AT2G21590		AT4G24040		AT4G22753		AT4G31650		AT5G27690
AT5G01310		AT2G22170		AT4G24050		AT4G22758		AT4G31680		AT5G28300
AT5G01630		AT2G22420		AT4G24130		AT4G22970		AT4G31690		AT5G35670
AT5G01660		AT2G22500		AT4G24140		AT4G23410		AT4G32300		AT5G36160
AT5G02050		AT2G22680		AT4G24480		AT4G23690		AT4G33020		AT5G36250
AT5G02430		AT2G22800		AT4G24510		AT4G23700		AT4G33040		AT5G37660
AT5G02520		AT2G22870		AT4G24670		AT4G23720		AT4G33050		AT5G38120
AT5G02540		AT2G22880		AT4G25120		AT4G24050		AT4G33070		AT5G38310
AT5G02820		AT2G22920		AT4G25200		AT4G24060		AT4G33160		AT5G38410
AT5G02890		AT2G22960		AT4G25260		AT4G24120		AT4G33180		AT5G38870
AT5G02950		AT2G22970		AT4G25540		AT4G24780		AT4G34135		AT5G39220
AT5G03060		AT2G23200		AT4G25620		AT4G25010		AT4G34138		AT5G40890
AT5G03350		AT2G23210		AT4G25810		AT4G25240		AT4G34419		AT5G41070
AT5G03780		AT2G23270		AT4G25830		AT4G25540		AT4G34680		AT5G41810
AT5G03800		AT2G23321		AT4G25850		AT4G25630		AT4G34920		AT5G42030
AT5G03870		AT2G23610		AT4G25940		AT4G25810		AT4G35030		AT5G42146
AT5G04130		AT2G23670		AT4G26830		AT4G25890		AT4G35110		AT5G42230
AT5G04290		AT2G23672		AT4G27260		AT4G25960		AT4G36220		AT5G42250
AT5G04320		AT2G23680		AT4G27290		AT4G26260		AT4G36600		AT5G42280
AT5G04820		AT2G23770		AT4G27300		AT4G26660		AT4G37140		AT5G42720
AT5G04840		AT2G23808		AT4G27820		AT4G26960		AT4G37320		AT5G42800
AT5G04895		AT2G24100		AT4G27890		AT4G27595		AT4G37390		AT5G43290
AT5G05180		AT2G24130		AT4G28190		AT4G28140		AT4G37409		AT5G43380
AT5G05510		AT2G24160		AT4G28290		AT4G28150		AT4G37410		AT5G43810
AT5G05640		AT2G24180		AT4G28350		AT4G28190		AT4G37580		AT5G43870
AT5G05690		AT2G24240		AT4G28460		AT4G28950		AT4G38550		AT5G43935
AT5G05940		AT2G24270		AT4G28570		AT4G29100		AT4G38552		AT5G44190
AT5G06000		AT2G24390		AT4G28703		AT4G29230		AT4G38560		AT5G44410
AT5G06150		AT2G24600		AT4G28750		AT4G29905		AT4G38970		AT5G44620
AT5G06270		AT2G25190		AT4G28780		AT4G29920		AT4G39010		AT5G44680
AT5G06300		AT2G25200		AT4G29020		AT4G30410		AT4G39030		AT5G44870
AT5G06400		AT2G25260		AT4G29270		AT4G30430		AT4G39510		AT5G45280
AT5G06590		AT2G25470		AT4G29310		AT4G30450		AT4G39580		AT5G45310
AT5G06680		AT2G25735		AT4G29670		AT4G30460		AT4G39900		AT5G45650
AT5G07400		AT2G25850		AT4G30140		AT4G30520		AT4G40065		AT5G45800
AT5G07660		AT2G26150		AT4G30230		AT4G30860		AT5G01015		AT5G46330
AT5G07790		AT2G26160		AT4G30250		AT4G30980		AT5G01075		AT5G47050
AT5G07810		AT2G26170		AT4G30290		AT4G31020		AT5G01750		AT5G47500
AT5G07930		AT2G26390		AT4G30400		AT4G31110		AT5G02550		AT5G47590
AT5G08020		AT2G26530		AT4G30662		AT4G31360		AT5G02560		AT5G47600
AT5G08150		AT2G26560		AT4G30860		AT4G31615		AT5G02620		AT5G48180
AT5G08170		AT2G26570		AT4G30960		AT4G31620		AT5G02630		AT5G48430
AT5G08180		AT2G26650		AT4G31360		AT4G32270		AT5G02710		AT5G48485
AT5G09270		AT2G26690		AT4G31620		AT4G32490		AT5G03120		AT5G48490
AT5G09420		AT2G26710		AT4G31640		AT4G32780		AT5G03360		AT5G48540
AT5G09805		AT2G26740		AT4G31690		AT4G32830		AT5G03680		AT5G49170
AT5G09840		AT2G26870		AT4G31940		AT4G32880		AT5G04390		AT5G49215
AT5G10010		AT2G26975		AT4G31950		AT4G33270		AT5G04490		AT5G49300
AT5G10390		AT2G27220		AT4G32190		AT4G33400		AT5G04770		AT5G49320
AT5G10400		AT2G27310		AT4G32540		AT4G34560		AT5G05190		AT5G49660
AT5G10430		AT2G27360		AT4G33050		AT4G34610		AT5G05870		AT5G49665
AT5G10510		AT2G27385		AT4G33150		AT4G34950		AT5G06510		AT5G50150
AT5G10720		AT2G27500		AT4G33220		AT4G36160		AT5G06530		AT5G50720
AT5G10900		AT2G27830		AT4G33660		AT4G36170		AT5G06690		AT5G50820
AT5G11320		AT2G28080		AT4G33950		AT4G36230		AT5G07030		AT5G50915
AT5G11510		AT2G28085		AT4G34250		AT4G36280		AT5G07220		AT5G51800
AT5G11780		AT2G28500		AT4G34380		AT4G36470		AT5G07770		AT5G51810
AT5G12920		AT2G28570		AT4G34680		AT4G36620		AT5G07990		AT5G51890
AT5G12930		AT2G28840		AT4G34920		AT4G36740		AT5G08000		AT5G51920
AT5G13060		AT2G28900		AT4G35030		AT4G36790		AT5G08760		AT5G52320
AT5G13830		AT2G29150		AT4G35070		AT4G36880		AT5G09470		AT5G52390
AT5G13840		AT2G29320		AT4G35180		AT4G37080		AT5G09660		AT5G52830
AT5G13960		AT2G29330		AT4G35770		AT4G37110		AT5G09970		AT5G52860
AT5G14580		AT2G29340		AT4G36010		AT4G37430		AT5G10100		AT5G53660
AT5G14600		AT2G29350		AT4G36032		AT4G37432		AT5G10320		AT5G53730
AT5G14610		AT2G29450		AT4G36220		AT4G37490		AT5G10570		AT5G53880
AT5G14660		AT2G29470		AT4G36250		AT4G37520		AT5G11140		AT5G53890
AT5G14920		AT2G29500		AT4G36380		AT4G37650		AT5G11242		AT5G54060
AT5G15010		AT2G29650		AT4G36648		AT4G37730		AT5G11250		AT5G54130
AT5G15510		AT2G29660		AT4G36930		AT4G37750		AT5G11550		AT5G54250
AT5G15760		AT2G29670		AT4G37550		AT4G37790		AT5G11590		AT5G54530
AT5G16250		AT2G29720		AT4G37553		AT4G37870		AT5G12940		AT5G54630
AT5G16690		AT2G29995		AT4G37750		AT4G37900		AT5G12950		AT5G54660
AT5G16850		AT2G30010		AT4G37870		AT4G38070		AT5G13130		AT5G54770
AT5G16930		AT2G30020		AT4G37980		AT4G38580		AT5G13140		AT5G56300
AT5G17160		AT2G30040		AT4G37990		AT4G38660		AT5G13320		AT5G56320
AT5G18440		AT2G30230		AT4G38000		AT4G39170		AT5G13360		AT5G57123
AT5G18560		AT2G30360		AT4G38420		AT4G39190		AT5G13460		AT5G57130
AT5G18620		AT2G30362		AT4G38550		AT4G39380		AT5G13470		AT5G57190
AT5G18700		AT2G30370		AT4G38552		AT4G39410		AT5G14410		AT5G57350
AT5G18710		AT2G30432		AT4G38560		AT4G39630		AT5G15150		AT5G57630
AT5G18720		AT2G30500		AT4G38650		AT4G39640		AT5G15160		AT5G57800
AT5G18730		AT2G30520		AT4G38770		AT4G39780		AT5G15240		AT5G58300
AT5G18740		AT2G30550		AT4G38970		AT4G39790		AT5G15780		AT5G58390
AT5G18790		AT2G30570		AT4G39070		AT4G39800		AT5G16240		AT5G58500
AT5G18810		AT2G30860		AT4G39380		AT5G01120		AT5G16560		AT5G58650
AT5G18820		AT2G30930		AT4G39510		AT5G01200		AT5G17220		AT5G58670
AT5G19780		AT2G31160		AT4G39670		AT5G01340		AT5G17860		AT5G59030
AT5G19830		AT2G31230		AT4G39790		AT5G01370		AT5G18170		AT5G59050
AT5G20850		AT2G31345		AT4G39830		AT5G01630		AT5G18310		AT5G59310
AT5G21140		AT2G31560		AT4G39950		AT5G01890		AT5G18590		AT5G59700
AT5G21150		AT2G31570		AT5G01100		AT5G01910		AT5G19080		AT5G59760
AT5G22110		AT2G31585		AT5G01750		AT5G02100		AT5G19220		AT5G59790
AT5G22330		AT2G31690		AT5G01830		AT5G02140		AT5G19221		AT5G60200
AT5G22480		AT2G31860		AT5G01870		AT5G02170		AT5G19230		AT5G60760
AT5G22570		AT2G31865		AT5G02110		AT5G02200		AT5G19250		AT5G61420
AT5G22580		AT2G31880		AT5G02260		AT5G02220		AT5G19340		AT5G61520
AT5G22750		AT2G31890		AT5G02380		AT5G02370		AT5G19730		AT5G61590
AT5G22794		AT2G31945		AT5G02540		AT5G02380		AT5G20050		AT5G61600
AT5G22880		AT2G31980		AT5G03060		AT5G02430		AT5G20240		AT5G61610
AT5G23000		AT2G31990		AT5G03680		AT5G02440		AT5G20400		AT5G62130
AT5G23100		AT2G32020		AT5G03790		AT5G02460		AT5G20480		AT5G62680
AT5G23300		AT2G32030		AT5G03800		AT5G02540		AT5G20635		AT5G62820
AT5G23420		AT2G32100		AT5G04220		AT5G02600		AT5G20740		AT5G62940
AT5G23780		AT2G32120		AT5G04490		AT5G02640		AT5G20960		AT5G62960
AT5G23910		AT2G32130		AT5G05300		AT5G03060		AT5G21100		AT5G63350
AT5G24205		AT2G32140		AT5G05420		AT5G03545		AT5G22050		AT5G63410
AT5G24206		AT2G32160		AT5G05940		AT5G03760		AT5G22460		AT5G63580
AT5G24280		AT2G32200		AT5G06300		AT5G03840		AT5G22470		AT5G63710
AT5G24330		AT2G32235		AT5G06530		AT5G03870		AT5G22500		AT5G63800
AT5G24840		AT2G32240		AT5G06710		AT5G03890		AT5G22540		AT5G63850
AT5G25090		AT2G32430		AT5G06760		AT5G04220		AT5G22545		AT5G63970
AT5G25500		AT2G32790		AT5G06990		AT5G04230		AT5G23530		AT5G64240
AT5G25570		AT2G32800		AT5G07250		AT5G04980		AT5G24150		AT5G64570
AT5G25580		AT2G32830		AT5G07660		AT5G05160		AT5G24155		AT5G64572
AT5G25590		AT2G33100		AT5G07770		AT5G05180		AT5G24160		AT5G64870
AT5G25880		AT2G33110		AT5G07860		AT5G05240		AT5G24165		AT5G65140
AT5G26260		AT2G33120		AT5G07870		AT5G05365		AT5G24210		AT5G65380
AT5G26280		AT2G33380		AT5G08000		AT5G05510		AT5G24290		AT5G65390
AT5G26680		AT2G33480		AT5G08150		AT5G05690		AT5G24420		AT5G65530
AT5G26860		AT2G33580		AT5G08240		AT5G05940		AT5G24860		AT5G65640
AT5G27000		AT2G33710		AT5G08460		AT5G06150		AT5G24870		AT5G65730
AT5G27120		AT2G33810		AT5G09710		AT5G06300		AT5G24910		AT5G66310
AT5G27230		AT2G33815		AT5G09970		AT5G06470		AT5G25130		AT5G66490
AT5G27240		AT2G34355		AT5G10100		AT5G06570		AT5G26230		AT5G66600
AT5G27330		AT2G34420		AT5G10150		AT5G06710		AT5G26920		AT5G66690
AT5G27550		AT2G34490		AT5G10390		AT5G06870		AT5G28300		AT5G66790
AT5G27670		AT2G34500		AT5G10510		AT5G07310		AT5G34780		AT5G66940
AT5G27680		AT2G34600		AT5G10720		AT5G07320		AT5G36160		AT5G67280
AT5G33300		AT2G34810		AT5G11140		AT5G07460		AT5G36250		AT5G67385
AT5G37010		AT2G34830		AT5G11190		AT5G07660		AT5G36260		AT5G67450
AT5G37630		AT2G34850		AT5G11320		AT5G07810		AT5G36940		AT5G67600
AT5G37790		AT2G34910		AT5G11780		AT5G07930		AT5G37600
AT5G38690		AT2G34960		AT5G11930		AT5G08020		AT5G38100
AT5G39550		AT2G35260		AT5G12020		AT5G08350		AT5G38120
AT5G39710		AT2G35290		AT5G12030		AT5G08370		AT5G38310
AT5G40700		AT2G35300		AT5G12880		AT5G09710		AT5G38410
AT5G40820		AT2G35370		AT5G12890		AT5G09800		AT5G38700
AT5G40840		AT2G35637		AT5G12920		AT5G10180		AT5G38870
AT5G41410		AT2G35640		AT5G13060		AT5G10390		AT5G38980
AT5G41880		AT2G35658		AT5G13080		AT5G10400		AT5G39020
AT5G42330		AT2G35660		AT5G13180		AT5G10430		AT5G39030
AT5G42450		AT2G35700		AT5G13320		AT5G10510		AT5G39080
AT5G42700		AT2G35710		AT5G14920		AT5G10770		AT5G39220
AT5G43070		AT2G35820		AT5G15130		AT5G10930		AT5G39580
AT5G43080		AT2G35830		AT5G15230		AT5G11100		AT5G39670
AT5G43250		AT2G35930		AT5G15580		AT5G11320		AT5G40210
AT5G43530		AT2G35940		AT5G15581		AT5G11780		AT5G40610
AT5G43810		AT2G35945		AT5G15780		AT5G12050		AT5G40890
AT5G43870		AT2G35960		AT5G15960		AT5G12080		AT5G41070
AT5G43990		AT2G35980		AT5G15970		AT5G12270		AT5G41140
AT5G44010		AT2G36080		AT5G16240		AT5G12300		AT5G41740
AT5G44040		AT2G36460		AT5G16350		AT5G12920		AT5G41810
AT5G44210		AT2G36590		AT5G16560		AT5G13060		AT5G42030
AT5G44220		AT2G36630		AT5G16980		AT5G13180		AT5G42250
AT5G44635		AT2G36770		AT5G17170		AT5G13250		AT5G42280
AT5G44690		AT2G36830		AT5G17350		AT5G13840		AT5G42440
AT5G44700		AT2G36870		AT5G17650		AT5G13880		AT5G42630
AT5G44780		AT2G36910		AT5G17800		AT5G13960		AT5G42750
AT5G45330		AT2G36950		AT5G17810		AT5G14450		AT5G43290
AT5G45400		AT2G37280		AT5G17830		AT5G14890		AT5G43935
AT5G45660		AT2G37290		AT5G18270		AT5G15100		AT5G44190
AT5G45700		AT2G37300		AT5G18430		AT5G16000		AT5G44565
AT5G46280		AT2G37370		AT5G19230		AT5G16010		AT5G44568
AT5G46740		AT2G37430		AT5G19240		AT5G16080		AT5G44600
AT5G47160		AT2G37640		AT5G19580		AT5G16230		AT5G44620
AT5G47630		AT2G37710		AT5G19730		AT5G16250		AT5G44730
AT5G48310		AT2G37940		AT5G20050		AT5G16570		AT5G44870
AT5G48460		AT2G38090		AT5G20710		AT5G16600		AT5G45280
AT5G48480		AT2G38180		AT5G20740		AT5G16720		AT5G45310
AT5G48500		AT2G38230		AT5G20830		AT5G17160		AT5G45650
AT5G48600		AT2G38290		AT5G20850		AT5G17330		AT5G45680
AT5G48720		AT2G38465		AT5G21140		AT5G17980		AT5G45700
AT5G48740		AT2G38470		AT5G22300		AT5G18560		AT5G45800
AT5G48990		AT2G38530		AT5G22310		AT5G18620		AT5G45840
AT5G49010		AT2G38540		AT5G22390		AT5G18690		AT5G46050
AT5G49110		AT2G38750		AT5G22540		AT5G18810		AT5G46260
AT5G49120		AT2G38790		AT5G22570		AT5G18840		AT5G46330
AT5G49160		AT2G38860		AT5G22880		AT5G18860		AT5G46490
AT5G49330		AT2G38995		AT5G23100		AT5G18930		AT5G46500
AT5G49410		AT2G39030		AT5G23420		AT5G19110		AT5G46510
AT5G49880		AT2G39110		AT5G23780		AT5G19530		AT5G46520
AT5G49960		AT2G39200		AT5G24030		AT5G19740		AT5G47050
AT5G50370		AT2G39210		AT5G24110		AT5G20420		AT5G47500
AT5G50930		AT2G39330		AT5G24165		AT5G20540		AT5G47740
AT5G51270		AT2G39350		AT5G24270		AT5G20850		AT5G48170
AT5G51380		AT2G39420		AT5G24420		AT5G22310		AT5G48180
AT5G51600		AT2G39640		AT5G24530		AT5G22580		AT5G48430
AT5G51800		AT2G39660		AT5G24570		AT5G22880		AT5G48485
AT5G52290		AT2G39700		AT5G24780		AT5G22930		AT5G48490
AT5G52890		AT2G39705		AT5G25500		AT5G23100		AT5G48530
AT5G52910		AT2G39730		AT5G25610		AT5G23210		AT5G48540
AT5G52950		AT2G39800		AT5G25840		AT5G23360		AT5G48657
AT5G53010		AT2G39980		AT5G25970		AT5G23370		AT5G49170
AT5G54260		AT2G40000		AT5G26000		AT5G23420		AT5G49215
AT5G54640		AT2G40095		AT5G26280		AT5G23660		AT5G49300
AT5G54970		AT2G40100		AT5G26340		AT5G23750		AT5G49665
AT5G55520		AT2G40130		AT5G26920		AT5G23810		AT5G49680
AT5G55760		AT2G40170		AT5G28300		AT5G23860		AT5G49760
AT5G55820		AT2G40270		AT5G33370		AT5G23910		AT5G50915
AT5G56040		AT2G40610		AT5G37300		AT5G24540		AT5G51060
AT5G56120		AT2G40880		AT5G37500		AT5G24580		AT5G51720
AT5G56580		AT2G41010		AT5G37670		AT5G25190		AT5G51810
AT5G56740		AT2G41090		AT5G38310		AT5G25490		AT5G52100
AT5G56880		AT2G41100		AT5G38320		AT5G25580		AT5G52250
AT5G57410		AT2G41330		AT5G38410		AT5G25620		AT5G52320
AT5G57735		AT2G41640		AT5G38940		AT5G25890		AT5G52390
AT5G58280		AT2G41660		AT5G39020		AT5G25900		AT5G52780
AT5G58610		AT2G41870		AT5G39550		AT5G27000		AT5G52830
AT5G58760		AT2G42010		AT5G39580		AT5G27010		AT5G52860
AT5G59690		AT2G42320		AT5G40060		AT5G27550		AT5G53030
AT5G59870		AT2G42350		AT5G40170		AT5G28000		AT5G53200
AT5G59910		AT2G42360		AT5G40210		AT5G28080		AT5G53660
AT5G59970		AT2G42530		AT5G40380		AT5G28650		AT5G53880
AT5G60030		AT2G42540		AT5G40890		AT5G28830		AT5G53890
AT5G60040		AT2G42800		AT5G41040		AT5G33300		AT5G54150
AT5G60150		AT2G42890		AT5G41050		AT5G35525		AT5G54250
AT5G60250		AT2G42900		AT5G41740		AT5G35580		AT5G54530
AT5G60690		AT2G43000		AT5G41750		AT5G35670		AT5G54630
AT5G60730		AT2G43120		AT5G42330		AT5G35732		AT5G54710
AT5G60930		AT2G43140		AT5G43150		AT5G37010		AT5G54720
AT5G60960		AT2G43270		AT5G43330		AT5G37660		AT5G54770
AT5G61000		AT2G43375		AT5G43530		AT5G37790		AT5G55110
AT5G61030		AT2G43440		AT5G43810		AT5G38280		AT5G55250
AT5G61070		AT2G43510		AT5G43870		AT5G39240		AT5G55450
AT5G61110		AT2G43530		AT5G44020		AT5G39420		AT5G56220
AT5G61120		AT2G43535		AT5G44130		AT5G39550		AT5G56300
AT5G61460		AT2G43550		AT5G44480		AT5G40000		AT5G56320
AT5G61480		AT2G43590		AT5G44530		AT5G40450		AT5G56580
AT5G61850		AT2G43620		AT5G44550		AT5G41620		AT5G56860
AT5G62230		AT2G43910		AT5G44568		AT5G42200		AT5G57123
AT5G62260		AT2G44110		AT5G44635		AT5G42210		AT5G57220
AT5G62370		AT2G44130		AT5G44690		AT5G42230		AT5G57630
AT5G62410		AT2G44180		AT5G44700		AT5G42330		AT5G57800
AT5G62550		AT2G44230		AT5G44870		AT5G42680		AT5G58390
AT5G62710		AT2G44370		AT5G45310		AT5G42720		AT5G58500
AT5G63540		AT2G44490		AT5G45630		AT5G43080		AT5G58650
AT5G63550		AT2G45190		AT5G45850		AT5G43530		AT5G58660
AT5G63920		AT2G45210		AT5G45860		AT5G43810		AT5G58670
AT5G63950		AT2G45570		AT5G45950		AT5G43870		AT5G59030
AT5G63960		AT2G45600		AT5G46110		AT5G44005		AT5G59050
AT5G64060		AT2G45650		AT5G46230		AT5G44030		AT5G59220
AT5G64080		AT2G45760		AT5G46240		AT5G44210		AT5G59310
AT5G64667		AT2G46140		AT5G46280		AT5G44400		AT5G59480
AT5G64710		AT2G46150		AT5G46915		AT5G44635		AT5G59760
AT5G64980		AT2G46220		AT5G47070		AT5G45530		AT5G59790
AT5G65170		AT2G46240		AT5G47330		AT5G45580		AT5G59920
AT5G65230		AT2G46430		AT5G47440		AT5G45700		AT5G61520
AT5G65360		AT2G46440		AT5G47450		AT5G45830		AT5G61560
AT5G65510		AT2G46450		AT5G47550		AT5G46280		AT5G61590
AT5G66130		AT2G46510		AT5G47590		AT5G46590		AT5G61610
AT5G66230		AT2G46530		AT5G47600		AT5G48310		AT5G62100
AT5G66350		AT2G46600		AT5G48180		AT5G48460		AT5G62130
AT5G66750		AT2G46620		AT5G48430		AT5G48600		AT5G62470
AT5G66870		AT2G46650		AT5G48485		AT5G48720		AT5G62960
AT5G66920		AT2G46660		AT5G48570		AT5G48800		AT5G63140
AT5G66940		AT2G46710		AT5G49160		AT5G48850		AT5G63350
AT5G67100		AT2G46720		AT5G49280		AT5G49152		AT5G63410
AT5G67260		AT2G46760		AT5G49610		AT5G49160		AT5G63580
AT5G67270		AT2G46780		AT5G49665		AT5G49280		AT5G63800
AT5G67420		AT2G47050		AT5G49700		AT5G49320		AT5G64040
AT5G67600		AT2G47130		AT5G49780		AT5G49630		AT5G64570
AT5G67620		AT2G47140		AT5G49890		AT5G49660		AT5G64572
		AT2G47180		AT5G50090		AT5G50090		AT5G65030
		AT2G47370		AT5G50200		AT5G50130		AT5G65140
		AT2G47450		AT5G50260		AT5G50150		AT5G65380
		AT2G47520		AT5G50915		AT5G50160		AT5G65390
		AT2G47600		AT5G50950		AT5G50290		AT5G65640
		AT2G47710		AT5G51105		AT5G50720		AT5G65683
		AT2G47730		AT5G51440		AT5G50790		AT5G65730
		AT2G47750		AT5G51610		AT5G50890		AT5G65925
		AT2G47770		AT5G51800		AT5G50950		AT5G66310
		AT2G47800		AT5G52120		AT5G51210		AT5G66490
		AT2G47890		AT5G52320		AT5G51600		AT5G66590
		AT3G01080		AT5G52340		AT5G51670		AT5G66600
		AT3G01140		AT5G52640		AT5G51870		AT5G66690
		AT3G01142		AT5G52750		AT5G51920		AT5G66790
		AT3G01210		AT5G52760		AT5G52290		AT5G66800
		AT3G01290		AT5G52830		AT5G52570		AT5G67280
		AT3G01310		AT5G52910		AT5G52882		AT5G67385
		AT3G01490		AT5G53010		AT5G53010		AT5G67450
		AT3G01500		AT5G53110		AT5G53290
		AT3G01516		AT5G53550		AT5G53486
		AT3G01550		AT5G53880		AT5G53830
		AT3G01830		AT5G54510		AT5G54570
		AT3G01840		AT5G54710		AT5G55520
		AT3G02480		AT5G54720		AT5G56040
		AT3G02550		AT5G55090		AT5G56120
		AT3G02610		AT5G55740		AT5G56460
		AT3G02800		AT5G55780		AT5G56510
		AT3G02840		AT5G55930		AT5G56780
		AT3G02850		AT5G56040		AT5G56790
		AT3G02880		AT5G57050		AT5G57130
		AT3G03000		AT5G57350		AT5G57340
		AT3G03470		AT5G57390		AT5G57350
		AT3G03550		AT5G57400		AT5G57390
		AT3G03770		AT5G57480		AT5G57685
		AT3G03870		AT5G57510		AT5G57830
		AT3G04060		AT5G57630		AT5G58280
		AT3G04110		AT5G57735		AT5G58300
		AT3G04210		AT5G57910		AT5G58320
		AT3G04620		AT5G58000		AT5G58580
		AT3G04640		AT5G58610		AT5G59350
		AT3G04730		AT5G58760		AT5G59690
		AT3G05140		AT5G59030		AT5G59870
		AT3G05360		AT5G59050		AT5G59970
		AT3G05370		AT5G59310		AT5G60040
		AT3G05400		AT5G59320		AT5G60150
		AT3G05500		AT5G59480		AT5G60200
		AT3G05650		AT5G59770		AT5G60490
		AT3G05937		AT5G60220		AT5G60690
		AT3G06035		AT5G60360		AT5G60930
		AT3G06120		AT5G60900		AT5G61000
		AT3G06160		AT5G61560		AT5G61420
		AT3G06500		AT5G61850		AT5G61480
		AT3G07040		AT5G62230		AT5G61660
		AT3G07080		AT5G62260		AT5G61850
		AT3G07090		AT5G62360		AT5G62170
		AT3G07195		AT5G62370		AT5G62230
		AT3G07390		AT5G62850		AT5G62260
		AT3G07460		AT5G62960		AT5G62370
		AT3G07470		AT5G63160		AT5G62410
		AT3G07700		AT5G63350		AT5G62550
		AT3G08970		AT5G63920		AT5G62580
		AT3G08990		AT5G64040		AT5G62680
		AT3G09010		AT5G64510		AT5G62710
		AT3G09020		AT5G64570		AT5G62770
		AT3G09032		AT5G64572		AT5G62820
		AT3G09340		AT5G65140		AT5G62940
		AT3G09350		AT5G65390		AT5G63450
		AT3G09390		AT5G65500		AT5G63540
		AT3G09405		AT5G65510		AT5G63710
		AT3G09440		AT5G65530		AT5G63760
		AT3G09520		AT5G65590		AT5G63850
		AT3G09830		AT5G65640		AT5G63920
		AT3G10000		AT5G65660		AT5G63950
		AT3G10010		AT5G65730		AT5G63970
		AT3G10020		AT5G65980		AT5G64080
		AT3G10280		AT5G66040		AT5G64330
		AT3G10450		AT5G66170		AT5G64780
		AT3G10500		AT5G66400		AT5G64870
		AT3G10710		AT5G66440		AT5G65040
		AT3G10720		AT5G66490		AT5G65170
		AT3G10930		AT5G66700		AT5G65310
		AT3G10986		AT5G66750		AT5G65360
		AT3G11020		AT5G66790		AT5G65510
		AT3G11170		AT5G66920		AT5G65870
		AT3G11280		AT5G67020		AT5G66230
		AT3G11410		AT5G67100		AT5G66290
		AT3G11420		AT5G67280		AT5G66300
		AT3G11480		AT5G67450		AT5G66640
		AT3G11690				AT5G66700
		AT3G11840				AT5G66750
		AT3G12580				AT5G66920
		AT3G12610				AT5G66940
		AT3G12700				AT5G67090
		AT3G12740				AT5G67100
		AT3G12750				AT5G67190
		AT3G12900				AT5G67600
		AT3G12910
		AT3G12915
		AT3G13275
		AT3G13277
		AT3G13310
		AT3G13790
		AT3G13810
		AT3G13900
		AT3G13910
		AT3G13950
		AT3G13960
		AT3G13980
		AT3G14050
		AT3G14060
		AT3G14225
		AT3G14230
		AT3G14415
		AT3G14420
		AT3G14440
		AT3G14560
		AT3G14620
		AT3G14680
		AT3G14690
		AT3G14760
		AT3G14810
		AT3G15210
		AT3G15356
		AT3G15500
		AT3G15518
		AT3G15540
		AT3G15760
		AT3G15780
		AT3G15810
		AT3G15990
		AT3G16130
		AT3G16140
		AT3G16150
		AT3G16220
		AT3G16370
		AT3G16400
		AT3G16410
		AT3G16470
		AT3G16530
		AT3G16640
		AT3G16690
		AT3G16720
		AT3G16770
		AT3G16850
		AT3G16860
		AT3G17050
		AT3G17660
		AT3G17860
		AT3G18080
		AT3G18170
		AT3G18370
		AT3G18560
		AT3G18710
		AT3G18773
		AT3G18830
		AT3G18950
		AT3G18980
		AT3G19010
		AT3G19030
		AT3G19045
		AT3G19150
		AT3G19200
		AT3G19260
		AT3G19370
		AT3G19400
		AT3G19553
		AT3G19800
		AT3G19930
		AT3G19970
		AT3G20100
		AT3G20395
		AT3G20410
		AT3G20500
		AT3G20510
		AT3G20520
		AT3G20600
		AT3G20860
		AT3G21070
		AT3G21150
		AT3G21270
		AT3G21310
		AT3G21320
		AT3G21630
		AT3G21650
		AT3G21690
		AT3G21700
		AT3G21780
		AT3G21781
		AT3G21790
		AT3G22060
		AT3G22160
		AT3G22210
		AT3G22370
		AT3G22420
		AT3G22540
		AT3G22550
		AT3G22555
		AT3G22560
		AT3G22760
		AT3G22890
		AT3G23030
		AT3G23050
		AT3G23120
		AT3G23150
		AT3G23170
		AT3G23220
		AT3G23230
		AT3G23240
		AT3G23250
		AT3G23340
		AT3G23450
		AT3G23530
		AT3G23550
		AT3G23560
		AT3G23570
		AT3G23600
		AT3G23630
		AT3G23810
		AT3G23920
		AT3G24310
		AT3G24450
		AT3G24500
		AT3G24503
		AT3G24518
		AT3G24520
		AT3G24929
		AT3G24982
		AT3G25010
		AT3G25180
		AT3G25717
		AT3G25730
		AT3G25760
		AT3G26080
		AT3G26100
		AT3G26165
		AT3G26180
		AT3G26200
		AT3G26240
		AT3G26300
		AT3G26310
		AT3G26330
		AT3G26450
		AT3G26500
		AT3G26510
		AT3G26520
		AT3G26570
		AT3G26580
		AT3G26590
		AT3G26650
		AT3G26680
		AT3G26690
		AT3G26830
		AT3G26960
		AT3G26980
		AT3G27025
		AT3G27270
		AT3G27540
		AT3G27860
		AT3G27870
		AT3G27880
		AT3G27940
		AT3G28050
		AT3G28080
		AT3G28180
		AT3G28210
		AT3G28320
		AT3G28330
		AT3G28340
		AT3G28345
		AT3G28480
		AT3G28930
		AT3G29000
		AT3G29010
		AT3G29030
		AT3G29370
		AT3G29410
		AT3G29810
		AT3G30460
		AT3G30775
		AT3G32990
		AT3G43310
		AT3G43430
		AT3G43670
		AT3G43960
		AT3G44180
		AT3G44200
		AT3G44310
		AT3G44320
		AT3G44350
		AT3G44400
		AT3G44410
		AT3G44450
		AT3G44480
		AT3G44630
		AT3G44670
		AT3G44720
		AT3G45040
		AT3G45060
		AT3G45290
		AT3G45310
		AT3G45780
		AT3G46090
		AT3G46110
		AT3G46230
		AT3G46530
		AT3G46540
		AT3G46590
		AT3G46600
		AT3G46620
		AT3G46780
		AT3G46930
		AT3G47250
		AT3G47295
		AT3G47540
		AT3G47620
		AT3G47650
		AT3G47800
		AT3G47820
		AT3G47960
		AT3G48080
		AT3G48090
		AT3G48100
		AT3G48115
		AT3G48240
		AT3G48350
		AT3G48360
		AT3G48450
		AT3G48520
		AT3G48610
		AT3G48640
		AT3G48650
		AT3G48690
		AT3G48850
		AT3G49110
		AT3G49120
		AT3G49130
		AT3G49160
		AT3G49210
		AT3G49260
		AT3G49540
		AT3G49700
		AT3G49780
		AT3G49830
		AT3G49970
		AT3G50140
		AT3G50260
		AT3G50280
		AT3G50470
		AT3G50480
		AT3G50750
		AT3G50760
		AT3G50845
		AT3G50950
		AT3G50990
		AT3G51600
		AT3G51830
		AT3G51860
		AT3G51895
		AT3G51920
		AT3G52400
		AT3G52430
		AT3G52470
		AT3G52480
		AT3G52500
		AT3G52520
		AT3G52810
		AT3G52820
		AT3G52840
		AT3G52910
		AT3G53130
		AT3G53180
		AT3G53210
		AT3G53230
		AT3G53232
		AT3G53260
		AT3G53280
		AT3G53310
		AT3G53420
		AT3G53470
		AT3G53600
		AT3G53800
		AT3G53810
		AT3G53830
		AT3G53950
		AT3G53960
		AT3G54150
		AT3G54420
		AT3G54640
		AT3G54890
		AT3G55130
		AT3G55240
		AT3G55290
		AT3G55470
		AT3G55740
		AT3G55840
		AT3G55950
		AT3G55970
		AT3G55980
		AT3G56060
		AT3G56080
		AT3G56170
		AT3G56200
		AT3G56408
		AT3G56410
		AT3G56700
		AT3G56940
		AT3G57020
		AT3G57330
		AT3G57460
		AT3G57520
		AT3G57540
		AT3G57620
		AT3G57630
		AT3G57640
		AT3G57780
		AT3G58120
		AT3G59010
		AT3G59060
		AT3G59080
		AT3G59140
		AT3G59210
		AT3G59350
		AT3G59660
		AT3G59880
		AT3G60120
		AT3G60130
		AT3G60520
		AT3G60550
		AT3G60690
		AT3G61080
		AT3G61150
		AT3G61270
		AT3G61390
		AT3G61440
		AT3G61460
		AT3G61470
		AT3G61550
		AT3G61750
		AT3G61870
		AT3G61890
		AT3G62150
		AT3G62260
		AT3G63380
		AT3G63450
		AT3G63540
		AT4G00050
		AT4G00150
		AT4G00180
		AT4G00305
		AT4G00330
		AT4G00360
		AT4G00400
		AT4G00430
		AT4G00870
		AT4G00891
		AT4G00893
		AT4G00950
		AT4G00970
		AT4G01010
		AT4G01026
		AT4G01060
		AT4G01070
		AT4G01240
		AT4G01250
		AT4G01360
		AT4G01410
		AT4G01480
		AT4G01525
		AT4G01533
		AT4G01535
		AT4G01540
		AT4G01700
		AT4G01720
		AT4G01750
		AT4G01950
		AT4G02130
		AT4G02280
		AT4G02330
		AT4G02360
		AT4G02380
		AT4G02410
		AT4G02420
		AT4G02520
		AT4G03070
		AT4G03280
		AT4G03420
		AT4G03560
		AT4G04145
		AT4G04402
		AT4G04540
		AT4G04570
		AT4G04640
		AT4G04695
		AT4G04750
		AT4G04925
		AT4G04955
		AT4G04960
		AT4G05010
		AT4G05049
		AT4G05150
		AT4G05180
		AT4G05320
		AT4G05590
		AT4G06477
		AT4G08150
		AT4G08470
		AT4G08555
		AT4G08685
		AT4G08850
		AT4G08870
		AT4G08930
		AT4G09160
		AT4G09890
		AT4G10040
		AT4G10250
		AT4G10260
		AT4G10265
		AT4G10340
		AT4G10380
		AT4G10640
		AT4G10770
		AT4G10960
		AT4G10990
		AT4G11000
		AT4G11040
		AT4G11050
		AT4G11070
		AT4G11170
		AT4G11211
		AT4G11280
		AT4G11300
		AT4G11330
		AT4G11360
		AT4G11470
		AT4G11521
		AT4G11600
		AT4G11840
		AT4G11850
		AT4G12290
		AT4G12300
		AT4G12690
		AT4G12720
		AT4G12730
		AT4G12735
		AT4G13100
		AT4G13180
		AT4G13210
		AT4G13390
		AT4G13495
		AT4G13505
		AT4G13510
		AT4G13540
		AT4G13830
		AT4G13870
		AT4G13880
		AT4G14040
		AT4G14365
		AT4G14370
		AT4G14440
		AT4G14450
		AT4G14455
		AT4G14540
		AT4G14550
		AT4G14680
		AT4G14730
		AT4G14746
		AT4G14860
		AT4G14940
		AT4G15120
		AT4G15210
		AT4G15236
		AT4G15260
		AT4G15270
		AT4G15280
		AT4G15440
		AT4G15450
		AT4G15620
		AT4G15765
		AT4G15920
		AT4G15975
		AT4G16400
		AT4G16410
		AT4G16500
		AT4G16590
		AT4G16600
		AT4G16670
		AT4G16680
		AT4G16690
		AT4G16820
		AT4G16860
		AT4G16880
		AT4G16890
		AT4G16915
		AT4G16920
		AT4G16950
		AT4G16960
		AT4G16980
		AT4G17090
		AT4G17098
		AT4G17100
		AT4G17245
		AT4G17250
		AT4G17460
		AT4G17470
		AT4G17615
		AT4G17670
		AT4G17680
		AT4G17695
		AT4G17900
		AT4G18020
		AT4G18050
		AT4G18070
		AT4G18170
		AT4G18195
		AT4G18197
		AT4G18205
		AT4G18210
		AT4G18220
		AT4G18250
		AT4G18530
		AT4G18540
		AT4G18880
		AT4G18910
		AT4G18950
		AT4G18970
		AT4G19200
		AT4G19230
		AT4G19370
		AT4G19410
		AT4G19420
		AT4G19430
		AT4G19510
		AT4G19520
		AT4G19700
		AT4G19880
		AT4G20260
		AT4G20320
		AT4G20780
		AT4G20830
		AT4G20840
		AT4G21120
		AT4G21160
		AT4G21390
		AT4G21400
		AT4G21410
		AT4G21850
		AT4G21865
		AT4G21870
		AT4G21903
		AT4G21926
		AT4G21930
		AT4G21940
		AT4G21960
		AT4G22010
		AT4G22030
		AT4G22200
		AT4G22530
		AT4G22545
		AT4G22690
		AT4G22700
		AT4G22710
		AT4G22780
		AT4G23010
		AT4G23030
		AT4G23170
		AT4G23180
		AT4G23190
		AT4G23210
		AT4G23250
		AT4G23260
		AT4G23270
		AT4G23320
		AT4G23470
		AT4G23570
		AT4G23670
		AT4G23680
		AT4G23810
		AT4G23870
		AT4G23880
		AT4G23920
		AT4G23990
		AT4G24000
		AT4G24010
		AT4G24110
		AT4G24380
		AT4G24390
		AT4G24510
		AT4G24570
		AT4G24670
		AT4G25030
		AT4G25290
		AT4G25350
		AT4G25430
		AT4G25433
		AT4G25620
		AT4G25830
		AT4G25835
		AT4G25850
		AT4G25900
		AT4G25930
		AT4G25940
		AT4G26050
		AT4G26060
		AT4G26070
		AT4G26140
		AT4G26180
		AT4G26255
		AT4G26270
		AT4G26380
		AT4G26700
		AT4G26910
		AT4G27140
		AT4G27260
		AT4G27290
		AT4G27300
		AT4G27310
		AT4G27480
		AT4G27520
		AT4G27654
		AT4G27657
		AT4G27700
		AT4G27710
		AT4G27720
		AT4G27730
		AT4G27740
		AT4G27820
		AT4G27890
		AT4G27960
		AT4G27970
		AT4G28150
		AT4G28250
		AT4G28280
		AT4G28290
		AT4G28350
		AT4G28400
		AT4G28405
		AT4G28460
		AT4G28490
		AT4G28550
		AT4G28556
		AT4G28680
		AT4G28703
		AT4G28710
		AT4G29050
		AT4G29110
		AT4G29210
		AT4G29220
		AT4G29310
		AT4G29670
		AT4G29740
		AT4G29905
		AT4G30060
		AT4G30190
		AT4G30210
		AT4G30280
		AT4G30350
		AT4G30470
		AT4G30530
		AT4G30650
		AT4G30780
		AT4G30960
		AT4G31500
		AT4G31510
		AT4G31690
		AT4G31760
		AT4G31805
		AT4G31910
		AT4G31940
		AT4G31950
		AT4G32000
		AT4G32190
		AT4G32940
		AT4G33040
		AT4G33050
		AT4G33180
		AT4G33220
		AT4G33565
		AT4G33660
		AT4G33790
		AT4G33950
		AT4G34131
		AT4G34170
		AT4G34180
		AT4G34240
		AT4G34380
		AT4G34480
		AT4G34610
		AT4G34680
		AT4G34920
		AT4G35030
		AT4G35110
		AT4G35180
		AT4G35190
		AT4G35380
		AT4G35510
		AT4G35590
		AT4G35600
		AT4G35610
		AT4G35985
		AT4G36010
		AT4G36030
		AT4G36032
		AT4G36150
		AT4G36220
		AT4G36250
		AT4G36470
		AT4G36648
		AT4G36710
		AT4G36870
		AT4G36945
		AT4G37030
		AT4G37370
		AT4G37400
		AT4G37409
		AT4G37410
		AT4G37470
		AT4G37550
		AT4G37553
		AT4G38420
		AT4G38540
		AT4G38545
		AT4G38550
		AT4G38552
		AT4G38560
		AT4G38770
		AT4G38970
		AT4G39030
		AT4G39270
		AT4G39363
		AT4G39510
		AT4G39580
		AT4G39640
		AT4G39670
		AT4G39800
		AT4G39830
		AT4G39890
		AT4G39940
		AT4G39950
		AT4G39970
		AT4G40070
		AT4G40080
		AT4G40085
		AT5G01100
		AT5G01540
		AT5G01542
		AT5G01550
		AT5G01750
		AT5G01780
		AT5G01790
		AT5G01830
		AT5G01840
		AT5G01850
		AT5G01870
		AT5G01950
		AT5G02020
		AT5G02230
		AT5G02260
		AT5G02490
		AT5G02620
		AT5G02630
		AT5G02790
		AT5G02920
		AT5G02940
		AT5G02970
		AT5G03120
		AT5G03150
		AT5G03200
		AT5G03204
		AT5G03380
		AT5G03610
		AT5G04020
		AT5G04140
		AT5G04340
		AT5G04470
		AT5G04490
		AT5G04530
		AT5G04930
		AT5G05140
		AT5G05300
		AT5G05320
		AT5G05400
		AT5G05420
		AT5G05720
		AT5G05730
		AT5G06520
		AT5G06530
		AT5G06570
		AT5G06610
		AT5G06650
		AT5G06690
		AT5G06710
		AT5G06760
		AT5G06865
		AT5G07030
		AT5G07040
		AT5G07250
		AT5G07570
[truncated: 431 more rows]
