# Supplementary material for: Global gene regulatory network underlying miR165a in Arabidopsis shoot apical meristem
Source: Sci Rep. 2023 Dec 14;13:22258. doi: 10.1038/s41598-023-49093-2 (PMC10721644; doi:10.1038/s41598-023-49093-2)
Supplement: Supplementary file 10 — Supplementary Table 9. [file 41598_2023_49093_MOESM10_ESM.xlsx]

## Sheet: Epidermal cells
Supplementary Table 9. Details of genes differetnailly expressed in epidermal cell-types
Common in "genes up-regulated in epidermal mir165a cells vs epidermal REV cells" and "genes up-regulated in epidermal mir165a vs epidermal gap cells" (726)	Genes up-regulated only in "epidermal mir165a cells vs epidermal REV cells" but not up-regulated in "epidermal mir165a vs epidermal gap cells" (1652)	Genes up-regulated only in "epidermal mir165a vs epidermal gap cells" but not up-regulated in "epidermal mir165a cells vs epidermal REV cells" (50)	Common in "genes down-regulated in epidermal mir165a cells vs epidermal REV cells" and "genes down-regulated in epidermal mir165a vs epidermal gap cells" (195)	Genes down-regulated only in "epidermal mir165a cells vs epidermal REV cells" but not down-regulated in "epidermal mir165a vs epidermal gap cells" (886)	Genes down-regulated only in "epidermal mir165a vs epidermal gap cell" but not down-regulated in "epidermal mir165a cells vs epidermal REV cells" (227)
AT1G01190	AT1G01120	AT1G11670	AT1G02230	AT1G01370	AT1G03070
AT1G01680	AT1G01140	AT1G13100	AT1G02520	AT1G01690	AT1G03440
AT1G02340	AT1G01180	AT1G13280	AT1G02970	AT1G02690	AT1G04920
AT1G02360	AT1G01420	AT1G16360	AT1G04150	AT1G02730	AT1G06090
AT1G02920	AT1G01430	AT1G19570	AT1G04880	AT1G03110	AT1G06640
AT1G02930	AT1G01448	AT1G21270	AT1G06520	AT1G03180	AT1G08810
AT1G04660	AT1G01450	AT1G28570	AT1G07370	AT1G03300	AT1G09930
AT1G05135	AT1G01470	AT1G30650	AT1G09470	AT1G03530	AT1G11260
AT1G05170	AT1G01480	AT1G55450	AT1G10540	AT1G03687	AT1G11850
AT1G05575	AT1G01560	AT1G55790	AT1G11220	AT1G03780	AT1G12480
AT1G05670	AT1G01900	AT1G62975	AT1G12980	AT1G03830	AT1G16960
AT1G05675	AT1G02065	AT1G65180	AT1G13710	AT1G04020	AT1G19620
AT1G06135	AT1G02190	AT2G01940	AT1G13970	AT1G04030	AT1G22690
AT1G06160	AT1G02205	AT2G05520	AT1G16070	AT1G04425	AT1G23200
AT1G06350	AT1G02390	AT2G07673	AT1G17480	AT1G04600	AT1G24260
AT1G06360	AT1G02400	AT2G07697	AT1G20720	AT1G04650	AT1G24400
AT1G06650	AT1G02810	AT2G12170	AT1G23340	AT1G04730	AT1G26945
AT1G07160	AT1G03130	AT2G12462	AT1G26330	AT1G04760	AT1G28710
AT1G07620	AT1G03220	AT2G14900	AT1G26540	AT1G05410	AT1G31710
AT1G08230	AT1G03230	AT2G38180	AT1G29630	AT1G05440	AT1G32540
AT1G08310	AT1G03370	AT2G41330	AT1G30950	AT1G05460	AT1G32780
AT1G08465	AT1G03740	AT2G43535	AT1G31760	AT1G05950	AT1G33240
AT1G08500	AT1G04110	AT2G44370	AT1G35750	AT1G06310	AT1G33790
AT1G08930	AT1G04380	AT2G47750	AT1G44900	AT1G06660	AT1G33811
AT1G08940	AT1G04470	AT3G01140	AT1G49475	AT1G06760	AT1G34580
AT1G09310	AT1G04540	AT3G13275	AT1G50040	AT1G07260	AT1G34760
AT1G09575	AT1G04680	AT3G15990	AT1G50420	AT1G07270	AT1G37130
AT1G09740	AT1G05010	AT3G18710	AT1G51130	AT1G07380	AT1G50330
AT1G10040	AT1G05040	AT3G18773	AT1G52260	AT1G07790	AT1G51830
AT1G10340	AT1G05620	AT3G43960	AT1G53600	AT1G07820	AT1G52910
AT1G10370	AT1G05630	AT3G49830	AT1G55200	AT1G07970	AT1G55740
AT1G11310	AT1G05690	AT3G50140	AT1G55580	AT1G08070	AT1G59500
AT1G11350	AT1G05850	AT3G50750	AT1G58310	AT1G08260	AT1G60590
AT1G12240	AT1G06000	AT3G53600	AT1G62010	AT1G08270	AT1G60630
AT1G12570	AT1G06002	AT3G55290	AT1G62360	AT1G08320	AT1G62400
AT1G13110	AT1G06620	AT3G61750	AT1G65050	AT1G08390	AT1G62570
AT1G13290	AT1G07000	AT4G08685	AT1G65150	AT1G08560	AT1G62800
AT1G14040	AT1G07025	AT4G14730	AT1G65370	AT1G08880	AT1G63180
AT1G14370	AT1G07135	AT4G24000	AT1G65470	AT1G09000	AT1G64660
AT1G14540	AT1G07150	AT4G27480	AT1G65780	AT1G09200	AT1G67980
AT1G14700	AT1G07240	AT4G28556	AT1G65810	AT1G09440	AT1G68500
AT1G15670	AT1G07280	AT4G32000	AT1G67040	AT1G09450	AT1G68600
AT1G16110	AT1G07340	AT4G34610	AT1G67630	AT1G09815	AT1G68640
AT1G16370	AT1G07400	AT5G03204	AT1G67770	AT1G09830	AT1G70470
AT1G16930	AT1G07410	AT5G17450	AT1G67780	AT1G09900	AT1G70560
AT1G17020	AT1G07430	AT5G25910	AT1G68630	AT1G10270	AT1G71050
AT1G17145	AT1G07440	AT5G28262	AT1G68870	AT1G10417	AT1G71890
AT1G17147	AT1G07630	AT5G47530	AT1G69440	AT1G10470	AT1G75030
AT1G17744	AT1G07650	AT5G56300	AT1G69770	AT1G10520	AT1G75360
AT1G17745	AT1G07720	AT5G62630	AT1G73590	AT1G10538	AT1G75750
AT1G17750	AT1G07900		AT1G75150	AT1G10780	AT1G75880
AT1G18382	AT1G08050		AT1G75730	AT1G11160	AT1G76090
AT1G18390	AT1G08380		AT1G76110	AT1G11800	AT1G77020
AT1G18570	AT1G08630		AT1G76420	AT1G12270	AT1G77690
AT1G19020	AT1G08900		AT1G78770	AT1G13030	AT1G78530
AT1G19025	AT1G08920		AT1G79640	AT1G13230	AT1G78580
AT1G19030	AT1G08980		AT1G80100	AT1G13330	AT2G04570
AT1G19220	AT1G09250		AT1G80370	AT1G13730	AT2G15830
AT1G19670	AT1G09650		AT2G07690	AT1G13800	AT2G16750
AT1G19960	AT1G09932		AT2G16440	AT1G14410	AT2G18890
AT1G21010	AT1G09940		AT2G19090	AT1G14600	AT2G19450
AT1G21100	AT1G09970		AT2G27250	AT1G14760	AT2G19800
AT1G21110	AT1G10070		AT2G27880	AT1G14770	AT2G20875
AT1G21120	AT1G10140		AT2G28740	AT1G14900	AT2G21140
AT1G21130	AT1G10200		AT2G29680	AT1G14920	AT2G21880
AT1G21326	AT1G10360		AT2G35140	AT1G15310	AT2G22730
AT1G22160	AT1G10560		AT2G35310	AT1G15330	AT2G23950
AT1G22330	AT1G10640		AT2G37960	AT1G15350	AT2G24030
AT1G22360	AT1G10650		AT2G38810	AT1G15570	AT2G24520
AT1G22470	AT1G10657		AT2G40550	AT1G15660	AT2G26040
AT1G22990	AT1G10660		AT2G44980	AT1G16330	AT2G26440
AT1G23040	AT1G10990		AT2G45420	AT1G16510	AT2G26700
AT1G23080	AT1G11055		AT2G46040	AT1G16520	AT2G28260
AT1G23090	AT1G11300		AT3G01600	AT1G16630	AT2G28410
AT1G23550	AT1G11330		AT3G02000	AT1G17460	AT2G28710
AT1G24140	AT1G11410		AT3G02820	AT1G17920	AT2G28870
AT1G25250	AT1G11530		AT3G04850	AT1G18250	AT2G29940
AT1G25370	AT1G11610		AT3G05740	AT1G18370	AT2G31940
AT1G25390	AT1G11850		AT3G05820	AT1G18850	AT2G35910
AT1G25480	AT1G12110		AT3G09660	AT1G19690	AT2G37540
AT1G26380	AT1G12210		AT3G13150	AT1G19790	AT2G38300
AT1G26420	AT1G12320		AT3G14890	AT1G19850	AT2G39010
AT1G26960	AT1G12845		AT3G17070	AT1G20060	AT2G39690
AT1G27370	AT1G12860		AT3G17290	AT1G20930	AT2G39920
AT1G27620	AT1G12880		AT3G17420	AT1G20950	AT2G40260
AT1G28190	AT1G12900		AT3G18580	AT1G21190	AT2G41190
AT1G28230	AT1G13000		AT3G21560	AT1G21690	AT2G41380
AT1G28580	AT1G13080		AT3G24332	AT1G21810	AT2G42150
AT1G28600	AT1G13090		AT3G24340	AT1G22110	AT2G42280
AT1G28610	AT1G13210		AT3G25640	AT1G22500	AT2G43150
AT1G28620	AT1G13245		AT3G25670	AT1G23790	AT2G43570
AT1G28670	AT1G13520		AT3G26120	AT1G25360	AT2G44570
AT1G29290	AT1G13600		AT3G27360	AT1G25580	AT2G45450
AT1G29670	AT1G13930		AT3G27640	AT1G26760	AT2G45840
AT1G29720	AT1G14200		AT3G30180	AT1G26840	AT2G45890
AT1G30370	AT1G14240		AT3G45000	AT1G26910	AT2G47000
AT1G30660	AT1G14280		AT3G46320	AT1G27050	AT2G48030
AT1G30730	AT1G14345		AT3G48770	AT1G27435	AT3G01490
AT1G30750	AT1G14640		AT3G50410	AT1G27880	AT3G02150
AT1G30755	AT1G14720		AT3G51060	AT1G29030	AT3G03680
AT1G31310	AT1G14780		AT3G52630	AT1G30490	AT3G04520
AT1G31540	AT1G14860		AT3G52770	AT1G30680	AT3G04720
AT1G31550	AT1G14870		AT3G53680	AT1G30935	AT3G05180
AT1G32450	AT1G15010		AT3G54410	AT1G30960	AT3G06070
AT1G32900	AT1G15170		AT3G54560	AT1G31010	AT3G06640
AT1G32960	AT1G15180		AT3G54870	AT1G33500	AT3G06778
AT1G33560	AT1G15190		AT3G56100	AT1G33700	AT3G11000
AT1G35190	AT1G15400		AT3G58850	AT1G34355	AT3G12920
AT1G35210	AT1G15520		AT3G59200	AT1G35530	AT3G17130
AT1G35230	AT1G16030		AT3G60390	AT1G36060	AT3G17180
AT1G35290	AT1G16130		AT3G60670	AT1G36940	AT3G20300
AT1G43910	AT1G16140		AT3G62430	AT1G37140	AT3G22740
AT1G44100	AT1G16150		AT4G01460	AT1G44110	AT3G23410
AT1G44170	AT1G16290		AT4G02060	AT1G45130	AT3G23430
AT1G45010	AT1G16850		AT4G02110	AT1G47210	AT3G23730
AT1G48740	AT1G17170		AT4G04870	AT1G47480	AT3G23840
AT1G48742	AT1G17340		AT4G08590	AT1G47760	AT3G24140
AT1G48750	AT1G17420		AT4G09680	AT1G47980	AT3G24670
AT1G48760	AT1G17430		AT4G10630	AT1G48560	AT3G24715
AT1G49000	AT1G17830		AT4G13690	AT1G48605	AT3G25620
AT1G49750	AT1G17860		AT4G14103	AT1G49870	AT3G28040
AT1G51800	AT1G18200		AT4G14120	AT1G49910	AT3G29770
AT1G51805	AT1G18300		AT4G14310	AT1G49920	AT3G44840
AT1G52000	AT1G18310		AT4G20730	AT1G49940	AT3G47750
AT1G52030	AT1G18590		AT4G22860	AT1G49952	AT3G49260
AT1G52040	AT1G18730		AT4G24050	AT1G50240	AT3G50685
AT1G52400	AT1G18750		AT4G25120	AT1G50770	AT3G51030
AT1G52410	AT1G18870		AT4G25540	AT1G51055	AT3G51760
AT1G53440	AT1G19180		AT4G25810	AT1G51060	AT3G54340
AT1G54000	AT1G19190		AT4G28190	AT1G51220	AT3G55500
AT1G54020	AT1G19200		AT4G30140	AT1G51950	AT3G55646
AT1G55550	AT1G19210		AT4G30400	AT1G51960	AT3G57600
AT1G56060	AT1G19300		AT4G30860	AT1G52290	AT3G59480
AT1G56240	AT1G19380		AT4G31360	AT1G52530	AT4G02830
AT1G56242	AT1G19396		AT4G31620	AT1G52760	AT4G03010
AT1G56250	AT1G19397		AT4G31640	AT1G52930	AT4G04450
AT1G56510	AT1G19660		AT4G34250	AT1G53140	AT4G10250
AT1G56520	AT1G19770		AT4G35070	AT1G53490	AT4G13345
AT1G56540	AT1G20020		AT4G36380	AT1G53645	AT4G14040
AT1G56600	AT1G20440		AT4G36930	AT1G54220	AT4G14480
AT1G57630	AT1G20500		AT4G37750	AT1G54385	AT4G14640
AT1G57650	AT1G20620		AT4G37870	AT1G54690	AT4G15490
AT1G57750	AT1G20823		AT4G39070	AT1G54960	AT4G17800
AT1G57990	AT1G20980		AT4G39380	AT1G55205	AT4G17970
AT1G58225	AT1G21000		AT4G39790	AT1G56110	AT4G18050
AT1G58420	AT1G21310		AT5G02540	AT1G56210	AT4G18290
AT1G58520	AT1G21320		AT5G03060	AT1G56690	AT4G19970
AT1G59620	AT1G21400		AT5G03800	AT1G57820	AT4G20050
AT1G60060	AT1G21460		AT5G05940	AT1G58050	AT4G22470
AT1G60260	AT1G21520		AT5G06300	AT1G59540	AT4G22485
AT1G60870	AT1G22180		AT5G07660	AT1G59990	AT4G22510
AT1G61260	AT1G22350		AT5G08150	AT1G60080	AT4G22517
AT1G62660	AT1G22370		AT5G10390	AT1G60460	AT4G23500
AT1G63030	AT1G22430		AT5G10510	AT1G60770	AT4G24040
AT1G63360	AT1G22640		AT5G10720	AT1G60930	AT4G24130
AT1G63870	AT1G22810		AT5G11320	AT1G61000	AT4G24140
AT1G64065	AT1G22870		AT5G11780	AT1G61450	AT4G24480
AT1G64400	AT1G22885		AT5G12920	AT1G61580	AT4G25260
AT1G64710	AT1G22890		AT5G13060	AT1G61870	AT4G26830
AT1G65190	AT1G22900		AT5G14920	AT1G62110	AT4G28780
AT1G65960	AT1G22910		AT5G20850	AT1G62150	AT4G30250
AT1G65970	AT1G23020		AT5G21140	AT1G62830	AT4G32540
AT1G66090	AT1G23310		AT5G22570	AT1G62950	AT4G33150
AT1G66170	AT1G23480		AT5G22880	AT1G63100	AT4G38000
AT1G66690	AT1G23560		AT5G23100	AT1G63160	AT4G38420
AT1G66725	AT1G23740		AT5G23420	AT1G63250	AT4G38650
AT1G66880	AT1G23800		AT5G23780	AT1G63300	AT4G38770
AT1G66910	AT1G23840		AT5G25500	AT1G63660	AT5G01870
AT1G66970	AT1G24100		AT5G26280	AT1G64250	AT5G02110
AT1G66980	AT1G24147		AT5G39550	AT1G64255	AT5G02260
AT1G67360	AT1G24400		AT5G42330	AT1G64260	AT5G03680
AT1G67750	AT1G24880		AT5G43530	AT1G65110	AT5G03790
AT1G67850	AT1G25220		AT5G43810	AT1G65620	AT5G04220
AT1G67920	AT1G25340		AT5G43870	AT1G65710	AT5G07860
AT1G68350	AT1G25400		AT5G44635	AT1G66050	AT5G07870
AT1G69550	AT1G25550		AT5G44690	AT1G66620	AT5G08460
AT1G69690	AT1G26150		AT5G44700	AT1G67035	AT5G09710
AT1G69780	AT1G26560		AT5G46280	AT1G67180	AT5G11930
AT1G69790	AT1G26730		AT5G49160	AT1G67220	AT5G16240
AT1G69870	AT1G26800		AT5G51800	AT1G67320	AT5G16980
AT1G69930	AT1G26930		AT5G52910	AT1G68120	AT5G17830
AT1G70160	AT1G27100		AT5G53010	AT1G69040	AT5G18270
AT1G70170	AT1G27290		AT5G56040	AT1G69210	AT5G18430
AT1G70810	AT1G27360		AT5G57735	AT1G69400	AT5G19580
AT1G70830	AT1G27480		AT5G58610	AT1G70550	AT5G19730
AT1G71040	AT1G27710		AT5G58760	AT1G70580	AT5G20830
AT1G71695	AT1G27720		AT5G61850	AT1G71130	AT5G22310
AT1G71697	AT1G27730		AT5G62230	AT1G71260	AT5G22390
AT1G71880	AT1G28130		AT5G62260	AT1G71460	AT5G24530
AT1G71970	AT1G28260		AT5G62370	AT1G71760	AT5G25840
AT1G72210	AT1G28370		AT5G63920	AT1G71870	AT5G25970
AT1G72260	AT1G29280		AT5G65510	AT1G72040	AT5G26000
AT1G72416	AT1G29395		AT5G66750	AT1G72250	AT5G37500
AT1G72450	AT1G29660		AT5G66920	AT1G72670	AT5G37670
AT1G72520	AT1G29680		AT5G67100	AT1G73360	AT5G38320
AT1G72910	AT1G29910			AT1G73690	AT5G38940
AT1G72920	AT1G29930			AT1G74150	AT5G41040
AT1G72930	AT1G29970			AT1G74260	AT5G41050
AT1G73810	AT1G30040			AT1G74720	AT5G43330
AT1G74020	AT1G30190			AT1G75200	AT5G44020
AT1G74100	AT1G30260			AT1G75520	AT5G44480
AT1G74880	AT1G30280			AT1G76300	AT5G44550
AT1G74940	AT1G30282			AT1G76310	AT5G47440
AT1G76040	AT1G30400			AT1G76540	AT5G47450
AT1G76130	AT1G30700			AT1G76740	AT5G47600
AT1G76180	AT1G30720			AT1G77320	AT5G49610
AT1G76360	AT1G30740			AT1G77550	AT5G49780
AT1G76410	AT1G30757			AT1G77720	AT5G50090
AT1G76520	AT1G31040			AT1G78430	AT5G50260
AT1G76790	AT1G31770			AT1G78650	AT5G50950
AT1G76930	AT1G32060			AT1G78865	AT5G51105
AT1G77210	AT1G32080			AT1G78950	AT5G51440
AT1G77760	AT1G32240			AT1G79150	AT5G51610
AT1G78020	AT1G32470			AT1G79890	AT5G52120
AT1G78260	AT1G32920			AT1G80190	AT5G52340
AT1G78265	AT1G32928			AT1G80270	AT5G55740
AT1G78390	AT1G33055			AT1G80580	AT5G55930
AT1G78490	AT1G33110			AT1G80710	AT5G57350
AT1G78760	AT1G33590			AT1G80880	AT5G57390
AT1G78820	AT1G33600			AT2G01120	AT5G57400
AT1G78850	AT1G33610			AT2G01210	AT5G59050
AT1G78860	AT1G34260			AT2G01730	AT5G60220
AT1G80050	AT1G34340			AT2G01905	AT5G62360
AT2G01180	AT1G34420			AT2G02060	AT5G64570
AT2G01520	AT1G34460			AT2G02061	AT5G64572
AT2G01670	AT1G35170			AT2G02350	AT5G65590
AT2G02010	AT1G35180			AT2G02880	AT5G65660
AT2G02100	AT1G35350			AT2G03090
AT2G03530	AT1G35420			AT2G03380
AT2G03550	AT1G35720			AT2G03710
AT2G04080	AT1G41830			AT2G04235
AT2G05380	AT1G42350			AT2G04530
AT2G07688	AT1G42550			AT2G05120
AT2G07738	AT1G42970			AT2G05760
AT2G13410	AT1G42980			AT2G06040
AT2G14080	AT1G42990			AT2G07170
AT2G14290	AT1G43800			AT2G14050
AT2G15040	AT1G44130			AT2G14460
AT2G15042	AT1G44160			AT2G14660
AT2G15050	AT1G44350			AT2G15630
AT2G15580	AT1G44510			AT2G15690
AT2G16210	AT1G44575			AT2G15790
AT2G16280	AT1G44760			AT2G16245
AT2G16895	AT1G45140			AT2G16270
AT2G17040	AT1G45145			AT2G16570
AT2G17845	AT1G45191			AT2G16760
AT2G17850	AT1G45249			AT2G16780
AT2G18210	AT1G45474			AT2G19380
AT2G18350	AT1G47128			AT2G19520
AT2G18540	AT1G48100			AT2G19530
AT2G18550	AT1G48540			AT2G19870
AT2G18660	AT1G49450			AT2G20250
AT2G18670	AT1G50320			AT2G20590
AT2G18690	AT1G50440			AT2G20635
AT2G20610	AT1G50590			AT2G21050
AT2G20900	AT1G50740			AT2G21790
AT2G21510	AT1G50750			AT2G21800
AT2G22170	AT1G51090			AT2G22140
AT2G22680	AT1G51500			AT2G22410
AT2G22880	AT1G51700			AT2G22600
AT2G22920	AT1G52200			AT2G22610
AT2G22960	AT1G52220			AT2G22840
AT2G22970	AT1G52230			AT2G23380
AT2G23270	AT1G52565			AT2G23530
AT2G24160	AT1G52830			AT2G23690
AT2G24180	AT1G52855			AT2G23930
AT2G24270	AT1G52870			AT2G24110
AT2G25260	AT1G52890			AT2G24310
AT2G25735	AT1G52900			AT2G24440
AT2G26170	AT1G52910			AT2G24490
AT2G26390	AT1G53060			AT2G24680
AT2G26530	AT1G53080			AT2G24970
AT2G26740	AT1G53160			AT2G25060
AT2G26870	AT1G53210			AT2G25880
AT2G26975	AT1G53340			AT2G26110
AT2G27220	AT1G53350			AT2G26760
AT2G27310	AT1G53430			AT2G26790
AT2G27360	AT1G53450			AT2G27040
AT2G28080	AT1G53540			AT2G27470
AT2G28085	AT1G53625			AT2G27970
AT2G28500	AT1G54120			AT2G28130
AT2G29320	AT1G54410			AT2G28560
AT2G29330	AT1G54730			AT2G28590
AT2G29340	AT1G55110			AT2G28620
AT2G29720	AT1G55120			AT2G29550
AT2G30010	AT1G55670			AT2G29570
AT2G30230	AT1G55740			AT2G29890
AT2G30370	AT1G56150			AT2G31270
AT2G30432	AT1G56170			AT2G31650
AT2G30860	AT1G56280			AT2G32590
AT2G31230	AT1G56300			AT2G32940
AT2G31345	AT1G56550			AT2G33240
AT2G31560	AT1G56660			AT2G33550
AT2G31690	AT1G57980			AT2G33560
AT2G31980	AT1G58180			AT2G33793
AT2G32020	AT1G58270			AT2G33845
AT2G32030	AT1G58360			AT2G34140
AT2G32130	AT1G58390			AT2G34150
AT2G32160	AT1G58400			AT2G34190
AT2G32200	AT1G58460			AT2G34710
AT2G32235	AT1G58602			AT2G35070
AT2G32240	AT1G58808			AT2G35075
AT2G33810	AT1G58848			AT2G35240
AT2G33815	AT1G59218			AT2G35605
AT2G34490	AT1G59590			AT2G36010
AT2G34500	AT1G59710			AT2G36026
AT2G34810	AT1G59780			AT2G36030
AT2G35290	AT1G59860			AT2G36200
AT2G35300	AT1G59865			AT2G36307
AT2G35637	AT1G59870			AT2G36400
AT2G35640	AT1G60160			AT2G36570
AT2G35700	AT1G60190			AT2G37025
AT2G35820	AT1G60730			AT2G37060
AT2G35830	AT1G60880			AT2G37230
AT2G35940	AT1G60890			AT2G37420
AT2G35945	AT1G60960			AT2G37470
AT2G35960	AT1G61120			AT2G37585
AT2G35980	AT1G61255			AT2G37880
AT2G36770	AT1G61360			AT2G38430
AT2G36870	AT1G61370			AT2G38620
AT2G37280	AT1G61380			AT2G38720
AT2G37290	AT1G61520			AT2G39300
AT2G37430	AT1G61550			AT2G39870
AT2G37710	AT1G61560			AT2G40085
AT2G38090	AT1G61740			AT2G41050
AT2G38790	AT1G61800			AT2G41370
AT2G38995	AT1G61810			AT2G41460
AT2G39330	AT1G61890			AT2G42260
AT2G40095	AT1G62035			AT2G42290
AT2G40130	AT1G62200			AT2G43110
AT2G40880	AT1G62250			AT2G43990
AT2G41660	AT1G62290			AT2G44040
AT2G43440	AT1G62300			AT2G44580
AT2G43530	AT1G62500			AT2G44910
AT2G43910	AT1G62540			AT2G45410
AT2G44230	AT1G62560			AT2G45490
AT2G45650	AT1G62710			AT2G45870
AT2G45760	AT1G62770			AT2G46980
AT2G46140	AT1G62790			AT2G47230
AT2G46440	AT1G63350			AT2G47460
AT2G46450	AT1G63650			AT2G47920
AT2G46530	AT1G63710			AT3G01330
AT2G46650	AT1G63720			AT3G01410
AT2G46720	AT1G63750			AT3G01710
AT2G47050	AT1G63840			AT3G02010
AT2G47370	AT1G63860			AT3G02120
AT3G01080	AT1G64070			AT3G02125
AT3G01142	AT1G64200			AT3G02310
AT3G01290	AT1G64280			AT3G02640
AT3G01500	AT1G64380			AT3G02650
AT3G01550	AT1G64610			AT3G02920
AT3G03870	AT1G64640			AT3G02970
AT3G04110	AT1G64680			AT3G03130
AT3G04210	AT1G64780			AT3G03460
AT3G05370	AT1G64970			AT3G03630
AT3G05400	AT1G64980			AT3G03970
AT3G06035	AT1G65250			AT3G04020
AT3G08990	AT1G65390			AT3G04530
AT3G09032	AT1G65450			AT3G04800
AT3G09405	AT1G65690			AT3G04810
AT3G09520	AT1G65985			AT3G04820
AT3G10000	AT1G66080			AT3G04980
AT3G10010	AT1G66110			AT3G05130
AT3G10280	AT1G66160			AT3G05152
AT3G10720	AT1G66480			AT3G05320
AT3G10930	AT1G66700			AT3G05480
AT3G11840	AT1G66930			AT3G05720
AT3G12580	AT1G66950			AT3G06030
AT3G12750	AT1G67090			AT3G06320
AT3G12910	AT1G67470			AT3G06600
AT3G12915	AT1G67510			AT3G06920
AT3G13910	AT1G67550			AT3G07030
AT3G13980	AT1G67560			AT3G07320
AT3G14810	AT1G67740			AT3G07640
AT3G16220	AT1G67800			AT3G08943
AT3G16400	AT1G67855			AT3G08947
AT3G16410	AT1G67856			AT3G09700
AT3G16470	AT1G67880			AT3G09730
AT3G16530	AT1G67930			AT3G10100
AT3G18370	AT1G68010			AT3G10180
AT3G18830	AT1G68320			AT3G10310
AT3G18950	AT1G68340			AT3G10530
AT3G19030	AT1G68470			AT3G10690
AT3G19370	AT1G68500			AT3G10880
AT3G19970	AT1G68530			AT3G11490
AT3G20100	AT1G68620			AT3G11520
AT3G20395	AT1G68765			AT3G11600
AT3G20600	AT1G68840			AT3G12170
AT3G21070	AT1G69160			AT3G12530
AT3G21270	AT1G69530			AT3G12870
AT3G21790	AT1G69610			AT3G13640
AT3G22550	AT1G69720			AT3G13682
AT3G22560	AT1G69810			AT3G13690
AT3G22890	AT1G69850			AT3G14190
AT3G23030	AT1G69920			AT3G14740
AT3G23120	AT1G70140			AT3G14900
AT3G23220	AT1G70370			AT3G14940
AT3G23230	AT1G70410			AT3G15140
AT3G23340	AT1G70510			AT3G15150
AT3G23550	AT1G70520			AT3G15170
AT3G23630	AT1G70640			AT3G15550
AT3G25180	AT1G70690			AT3G15570
AT3G26180	AT1G70820			AT3G15950
AT3G26200	AT1G70920			AT3G16320
AT3G26300	AT1G70940			AT3G16430
AT3G26510	AT1G71000			AT3G16450
AT3G26520	AT1G71030			AT3G16490
AT3G26590	AT1G71050			AT3G16730
AT3G26680	AT1G71360			AT3G16810
AT3G27025	AT1G71520			AT3G17160
AT3G27540	AT1G71960			AT3G17185
AT3G27860	AT1G72120			AT3G17340
AT3G28080	AT1G72150			AT3G17360
AT3G28320	AT1G72470			AT3G17600
AT3G28340	AT1G72645			AT3G17680
AT3G28930	AT1G72900			AT3G17830
AT3G29000	AT1G72940			AT3G18510
AT3G29030	AT1G72950			AT3G18524
AT3G44310	AT1G72960			AT3G18630
AT3G44320	AT1G73130			AT3G18730
AT3G44400	AT1G73480			AT3G18840
AT3G44480	AT1G73510			AT3G18940
AT3G44630	AT1G73530			AT3G19050
AT3G44670	AT1G73540			AT3G19184
AT3G44720	AT1G73680			AT3G19210
AT3G45290	AT1G74010			AT3G19440
AT3G45310	AT1G74300			AT3G19590
AT3G46530	AT1G74310			AT3G19720
AT3G47250	AT1G74360			AT3G20050
AT3G47540	AT1G74430			AT3G20150
AT3G47620	AT1G74440			AT3G20240
AT3G47820	AT1G74650			AT3G20260
AT3G48090	AT1G74670			AT3G20280
AT3G48100	AT1G75000			AT3G20370
AT3G48350	AT1G75040			AT3G20440
AT3G48640	AT1G75410			AT3G20475
AT3G48650	AT1G75440			AT3G20670
AT3G49110	AT1G75770			AT3G21540
AT3G49120	AT1G75830			AT3G22670
AT3G49130	AT1G75890			AT3G23020
AT3G49970	AT1G75891			AT3G23370
AT3G50260	AT1G75900			AT3G23670
AT3G50280	AT1G76020			AT3G23710
AT3G50470	AT1G76070			AT3G23740
AT3G50480	AT1G76100			AT3G23830
AT3G52520	AT1G76240			AT3G23890
AT3G52820	AT1G76470			AT3G24320
AT3G53210	AT1G76620			AT3G24330
AT3G53260	AT1G76650			AT3G24495
AT3G53310	AT1G76700			AT3G24515
AT3G53960	AT1G76878			AT3G25100
AT3G54420	AT1G76880			AT3G25545
AT3G55130	AT1G76892			AT3G25980
AT3G55240	AT1G76965			AT3G26050
AT3G55740	AT1G77090			AT3G26410
AT3G56060	AT1G77280			AT3G26750
AT3G56200	AT1G77450			AT3G27120
AT3G56408	AT1G77500			AT3G27130
AT3G56410	AT1G78070			AT3G27280
AT3G56700	AT1G78270			AT3G27350
AT3G57540	AT1G78280			AT3G27520
AT3G57640	AT1G78290			AT3G27730
AT3G57780	AT1G78410			AT3G29375
AT3G60120	AT1G78480			AT3G29380
AT3G61390	AT1G78670			AT3G32980
AT3G61890	AT1G78680			AT3G42660
AT3G62150	AT1G78830			AT3G42860
AT4G00050	AT1G79110			AT3G43210
AT4G00150	AT1G79245			AT3G43520
AT4G00180	AT1G79250			AT3G44050
AT4G00330	AT1G79270			AT3G44060
AT4G00400	AT1G79330			AT3G44790
AT4G00893	AT1G79410			AT3G45930
AT4G00950	AT1G79680			AT3G45980
AT4G00970	AT1G80080			AT3G46030
AT4G01010	AT1G80130			AT3G46790
AT4G01360	AT1G80180			AT3G46940
AT4G01410	AT1G80380			AT3G46950
AT4G01480	AT1G80440			AT3G47460
AT4G01525	AT2G01150			AT3G48150
AT4G01700	AT2G01170			AT3G48160
AT4G01950	AT2G01340			AT3G48210
AT4G02330	AT2G01420			AT3G48480
AT4G02380	AT2G02000			AT3G48540
AT4G02410	AT2G02070			AT3G48810
AT4G02420	AT2G02310			AT3G48900
AT4G02520	AT2G02450			AT3G49080
AT4G04750	AT2G02930			AT3G49180
AT4G06477	AT2G03130			AT3G49240
AT4G08150	AT2G03540			AT3G49410
AT4G08930	AT2G03590			AT3G49660
AT4G09890	AT2G03760			AT3G49670
AT4G10260	AT2G03972			AT3G50070
AT4G10265	AT2G03980			AT3G50240
AT4G10380	AT2G04400			AT3G51230
AT4G10770	AT2G04570			AT3G51280
AT4G11000	AT2G05100			AT3G51720
AT4G11040	AT2G05310			AT3G51740
AT4G11050	AT2G05620			AT3G52270
AT4G11070	AT2G06045			AT3G53320
AT4G11521	AT2G06050			AT3G53450
AT4G12300	AT2G07675			AT3G53650
AT4G13100	AT2G07689			AT3G53700
AT4G13390	AT2G07695			AT3G53730
AT4G13880	AT2G07696			AT3G53900
AT4G14450	AT2G07707			AT3G53940
AT4G14680	AT2G07708			AT3G54060
AT4G14746	AT2G07716			AT3G54180
AT4G15440	AT2G07727			AT3G54625
AT4G15920	AT2G07732			AT3G54630
AT4G16600	AT2G07751			AT3G54750
AT4G16860	AT2G07773			AT3G55060
AT4G16890	AT2G07786			AT3G55160
AT4G16920	AT2G11520			AT3G55200
AT4G16950	AT2G12440			AT3G55605
AT4G16960	AT2G13290			AT3G55660
AT4G17090	AT2G13640			AT3G56250
AT4G17460	AT2G13660			AT3G56330
AT4G18195	AT2G13665			AT3G56570
AT4G18197	AT2G13790			AT3G56870
AT4G18205	AT2G13800			AT3G57060
AT4G18210	AT2G14247			AT3G57130
AT4G18220	AT2G14750			AT3G57150
AT4G18250	AT2G15060			AT3G57200
AT4G18540	AT2G15070			AT3G57360
AT4G18880	AT2G15080			AT3G57380
AT4G19230	AT2G15480			AT3G57670
AT4G19520	AT2G15970			AT3G57860
AT4G19700	AT2G16060			AT3G57940
AT4G20320	AT2G16140			AT3G58650
AT4G20780	AT2G16700			AT3G58770
AT4G20830	AT2G16720			AT3G59100
AT4G21390	AT2G17280			AT3G59190
AT4G21865	AT2G17450			AT3G59270
AT4G21870	AT2G17540			AT3G59550
AT4G21903	AT2G17710			AT3G59650
AT4G21926	AT2G17780			AT3G59765
AT4G21930	AT2G17830			AT3G59820
AT4G22030	AT2G17840			AT3G60660
AT4G22200	AT2G18193			AT3G60840
AT4G22690	AT2G18280			AT3G61590
AT4G22710	AT2G18440			AT3G62060
AT4G23210	AT2G18500			AT3G62300
AT4G23250	AT2G18630			AT3G63090
AT4G23260	AT2G19130			AT3G63130
AT4G23670	AT2G19310			AT3G63180
AT4G23680	AT2G19460			AT3G66652
AT4G23870	AT2G20100			AT4G00020
AT4G23990	AT2G20340			AT4G00210
AT4G24010	AT2G20560			AT4G00220
AT4G25030	AT2G20562			AT4G00238
AT4G25350	AT2G20630			AT4G00525
AT4G25430	AT2G20780			AT4G00620
AT4G25830	AT2G20870			AT4G00930
AT4G25850	AT2G20950			AT4G01270
AT4G25900	AT2G20970			AT4G01730
AT4G25940	AT2G21120			AT4G02070
AT4G26050	AT2G21220			AT4G02390
AT4G26070	AT2G21330			AT4G02660
AT4G26255	AT2G21500			AT4G02670
AT4G27300	AT2G21520			AT4G02750
AT4G27710	AT2G21590			AT4G02800
AT4G27970	AT2G22420			AT4G03100
AT4G28150	AT2G22500			AT4G03130
AT4G28350	AT2G22800			AT4G03210
AT4G28460	AT2G22870			AT4G04790
AT4G28550	AT2G23200			AT4G04940
AT4G28680	AT2G23210			AT4G05190
AT4G29050	AT2G23321			AT4G05200
AT4G29310	AT2G23610			AT4G05370
AT4G29740	AT2G23670			AT4G05410
AT4G31500	AT2G23672			AT4G05520
AT4G31760	AT2G23680			AT4G09060
AT4G31910	AT2G23770			AT4G11080
AT4G31940	AT2G23808			AT4G11130
AT4G31950	AT2G24100			AT4G11990
AT4G33050	AT2G24130			AT4G12540
AT4G33790	AT2G24240			AT4G12620
AT4G35110	AT2G24390			AT4G12740
AT4G35190	AT2G24600			AT4G13120
AT4G36470	AT2G25190			AT4G13370
AT4G36870	AT2G25200			AT4G14150
AT4G37409	AT2G25470			AT4G14180
AT4G37410	AT2G25850			AT4G14200
AT4G39030	AT2G26150			AT4G14330
AT4G39510	AT2G26160			AT4G14490
AT4G39670	AT2G26560			AT4G14660
AT4G39950	AT2G26570			AT4G14690
AT4G40080	AT2G26650			AT4G14750
AT5G01750	AT2G26690			AT4G14790
AT5G02620	AT2G26710			AT4G14970
AT5G03120	AT2G27385			AT4G15165
AT5G03150	AT2G27500			AT4G15770
AT5G05320	AT2G27830			AT4G15790
AT5G06610	AT2G28570			AT4G15830
AT5G07030	AT2G28840			AT4G15890
AT5G07760	AT2G28900			AT4G16120
AT5G07770	AT2G29150			AT4G16563
AT5G08000	AT2G29350			AT4G16570
AT5G09970	AT2G29450			AT4G16610
AT5G10030	AT2G29470			AT4G16700
AT5G10170	AT2G29500			AT4G16970
AT5G11242	AT2G29650			AT4G17240
AT5G11250	AT2G29660			AT4G17380
AT5G11420	AT2G29670			AT4G17760
AT5G11670	AT2G29995			AT4G18300
AT5G12170	AT2G30020			AT4G18470
AT5G13320	AT2G30040			AT4G18570
AT5G14700	AT2G30360			AT4G18840
AT5G15160	AT2G30362			AT4G19080
AT5G15310	AT2G30500			AT4G19130
AT5G17700	AT2G30520			AT4G19590
AT5G18490	AT2G30550			AT4G20920
AT5G19230	AT2G30570			AT4G21070
AT5G19240	AT2G30930			AT4G21270
AT5G19250	AT2G31160			AT4G21530
AT5G19340	AT2G31570			AT4G21590
AT5G19740	AT2G31585			AT4G21690
AT5G20050	AT2G31860			AT4G21820
AT5G20230	AT2G31865			AT4G22250
AT5G20480	AT2G31880			AT4G23620
AT5G23060	AT2G31890			AT4G23770
AT5G24155	AT2G31945			AT4G24610
AT5G24160	AT2G31990			AT4G24710
AT5G24210	AT2G32100			AT4G24790
AT5G24420	AT2G32120			AT4G25150
AT5G24770	AT2G32140			AT4G25240
AT5G24780	AT2G32430			AT4G25630
AT5G24860	AT2G32790			AT4G26170
AT5G25400	AT2G32800			AT4G26430
AT5G25770	AT2G32830			AT4G26660
AT5G26230	AT2G33100			AT4G26840
AT5G26920	AT2G33110			AT4G26960
AT5G27380	AT2G33120			AT4G27010
AT5G28300	AT2G33380			AT4G27230
AT5G28610	AT2G33480			AT4G28180
AT5G28626	AT2G33580			AT4G28310
AT5G28630	AT2G33710			AT4G28430
AT5G35370	AT2G34355			AT4G28510
AT5G35460	AT2G34420			AT4G28560
AT5G35735	AT2G34600			AT4G28950
AT5G36160	AT2G34830			AT4G29730
AT5G37300	AT2G34850			AT4G29910
AT5G38035	AT2G34910			AT4G30150
AT5G38240	AT2G34960			AT4G30270
AT5G38250	AT2G35260			AT4G31120
AT5G38310	AT2G35370			AT4G31610
AT5G38980	AT2G35658			AT4G31615
AT5G38990	AT2G35660			AT4G31840
AT5G39020	AT2G35710			AT4G32205
AT5G39030	AT2G35930			AT4G32280
AT5G39760	AT2G36080			AT4G32650
AT5G40210	AT2G36460			AT4G32830
AT5G40380	AT2G36590			AT4G32980
AT5G41550	AT2G36630			AT4G33200
AT5G41740	AT2G36830			AT4G33270
AT5G41750	AT2G36910			AT4G33400
AT5G43420	AT2G36950			AT4G34160
AT5G43470	AT2G37300			AT4G34260
AT5G44410	AT2G37370			AT4G34360
AT5G44565	AT2G37640			AT4G34555
AT5G44568	AT2G37940			AT4G34750
AT5G44620	AT2G38230			AT4G35050
AT5G44630	AT2G38290			AT4G35520
AT5G44870	AT2G38465			AT4G35620
AT5G45100	AT2G38470			AT4G36120
AT5G45280	AT2G38530			AT4G36580
AT5G45340	AT2G38540			AT4G36920
AT5G45630	AT2G38750			AT4G37110
AT5G45950	AT2G38860			AT4G37170
AT5G46260	AT2G39030			AT4G37240
AT5G46270	AT2G39110			AT4G37490
AT5G46330	AT2G39200			AT4G37580
AT5G46490	AT2G39210			AT4G37650
AT5G46500	AT2G39350			AT4G38070
AT5G46780	AT2G39420			AT4G39630
AT5G47250	AT2G39640			AT5G01120
AT5G47740	AT2G39660			AT5G01310
AT5G48540	AT2G39700			AT5G01630
AT5G48657	AT2G39705			AT5G01660
AT5G49740	AT2G39730			AT5G02050
AT5G49760	AT2G39800			AT5G02430
AT5G49770	AT2G39980			AT5G02520
AT5G51950	AT2G40000			AT5G02820
AT5G52250	AT2G40100			AT5G02890
AT5G52320	AT2G40170			AT5G02950
AT5G52750	AT2G40270			AT5G03350
AT5G53210	AT2G40610			AT5G03780
AT5G53370	AT2G41010			AT5G03870
AT5G53815	AT2G41090			AT5G04130
AT5G54145	AT2G41100			AT5G04290
AT5G54400	AT2G41640			AT5G04320
AT5G54530	AT2G41870			AT5G04820
AT5G54710	AT2G42010			AT5G04840
AT5G54720	AT2G42320			AT5G04895
AT5G55620	AT2G42350			AT5G05180
AT5G56140	AT2G42360			AT5G05510
AT5G56490	AT2G42530			AT5G05640
AT5G56840	AT2G42540			AT5G05690
AT5G56960	AT2G42800			AT5G06000
AT5G57123	AT2G42890			AT5G06150
AT5G57780	AT2G42900			AT5G06270
AT5G58500	AT2G43000			AT5G06400
AT5G59310	AT2G43120			AT5G06590
AT5G59320	AT2G43140			AT5G06680
AT5G59990	AT2G43270			AT5G07400
AT5G60850	AT2G43375			AT5G07790
AT5G60880	AT2G43510			AT5G07810
AT5G60900	AT2G43550			AT5G07930
AT5G61210	AT2G43590			AT5G08020
AT5G61560	AT2G43620			AT5G08170
AT5G62100	AT2G44110			AT5G08180
AT5G63090	AT2G44130			AT5G09270
AT5G63180	AT2G44180			AT5G09420
AT5G63580	AT2G44490			AT5G09805
AT5G64620	AT2G45190			AT5G09840
AT5G65280	AT2G45210			AT5G10010
AT5G65310	AT2G45570			AT5G10400
AT5G65380	AT2G45600			AT5G10430
AT5G65410	AT2G46150			AT5G10900
AT5G65530	AT2G46220			AT5G11510
AT5G65640	AT2G46240			AT5G12930
AT5G65730	AT2G46430			AT5G13830
AT5G66480	AT2G46510			AT5G13840
AT5G66490	AT2G46600			AT5G13960
AT5G66900	AT2G46620			AT5G14580
	AT2G46660			AT5G14600
	AT2G46710			AT5G14610
	AT2G46760			AT5G14660
	AT2G46780			AT5G15010
	AT2G47130			AT5G15510
	AT2G47140			AT5G15760
	AT2G47180			AT5G16250
	AT2G47450			AT5G16690
	AT2G47520			AT5G16850
	AT2G47600			AT5G16930
	AT2G47710			AT5G17160
	AT2G47730			AT5G18440
	AT2G47770			AT5G18560
	AT2G47800			AT5G18620
	AT2G47890			AT5G18700
	AT3G01210			AT5G18710
	AT3G01310			AT5G18720
	AT3G01490			AT5G18730
	AT3G01516			AT5G18740
	AT3G01830			AT5G18790
	AT3G01840			AT5G18810
	AT3G02480			AT5G18820
	AT3G02550			AT5G19780
	AT3G02610			AT5G19830
	AT3G02800			AT5G21150
	AT3G02840			AT5G22110
	AT3G02850			AT5G22330
	AT3G02880			AT5G22480
	AT3G03000			AT5G22580
	AT3G03470			AT5G22750
	AT3G03550			AT5G22794
	AT3G03770			AT5G23000
	AT3G04060			AT5G23300
	AT3G04620			AT5G23910
	AT3G04640			AT5G24205
	AT3G04730			AT5G24206
	AT3G05140			AT5G24280
	AT3G05360			AT5G24330
	AT3G05500			AT5G24840
	AT3G05650			AT5G25090
	AT3G05937			AT5G25570
	AT3G06120			AT5G25580
	AT3G06160			AT5G25590
	AT3G06500			AT5G25880
	AT3G07040			AT5G26260
	AT3G07080			AT5G26680
	AT3G07090			AT5G26860
	AT3G07195			AT5G27000
	AT3G07390			AT5G27120
	AT3G07460			AT5G27230
	AT3G07470			AT5G27240
	AT3G07700			AT5G27330
	AT3G08970			AT5G27550
	AT3G09010			AT5G27670
	AT3G09020			AT5G27680
	AT3G09340			AT5G33300
	AT3G09350			AT5G37010
	AT3G09390			AT5G37630
	AT3G09440			AT5G37790
	AT3G09830			AT5G38690
	AT3G10020			AT5G39710
	AT3G10450			AT5G40700
	AT3G10500			AT5G40820
	AT3G10710			AT5G40840
	AT3G10986			AT5G41880
	AT3G11020			AT5G42450
	AT3G11170			AT5G42700
	AT3G11280			AT5G43070
	AT3G11410			AT5G43080
	AT3G11420			AT5G43250
	AT3G11480			AT5G43990
	AT3G11690			AT5G44010
	AT3G12610			AT5G44040
	AT3G12700			AT5G44210
	AT3G12740			AT5G44220
	AT3G12900			AT5G44780
	AT3G13277			AT5G45330
	AT3G13310			AT5G45400
	AT3G13790			AT5G45660
	AT3G13810			AT5G45700
	AT3G13900			AT5G46740
	AT3G13950			AT5G47160
	AT3G13960			AT5G47630
	AT3G14050			AT5G48310
	AT3G14060			AT5G48460
	AT3G14225			AT5G48500
	AT3G14230			AT5G48600
	AT3G14415			AT5G48720
	AT3G14420			AT5G48740
	AT3G14440			AT5G48990
	AT3G14560			AT5G49010
	AT3G14620			AT5G49110
	AT3G14680			AT5G49120
	AT3G14690			AT5G49330
	AT3G14760			AT5G49410
	AT3G15210			AT5G49880
	AT3G15356			AT5G49960
	AT3G15500			AT5G50370
	AT3G15518			AT5G50930
	AT3G15540			AT5G51270
	AT3G15760			AT5G51380
	AT3G15780			AT5G51600
	AT3G15810			AT5G52290
	AT3G16130			AT5G52890
	AT3G16140			AT5G52950
	AT3G16150			AT5G54260
	AT3G16370			AT5G54640
	AT3G16640			AT5G54970
	AT3G16690			AT5G55520
	AT3G16720			AT5G55760
	AT3G16770			AT5G55820
	AT3G16850			AT5G56120
	AT3G16860			AT5G56580
	AT3G17050			AT5G56740
	AT3G17660			AT5G56880
	AT3G17860			AT5G57410
	AT3G18080			AT5G58280
	AT3G18170			AT5G59690
	AT3G18560			AT5G59870
	AT3G18980			AT5G59910
	AT3G19010			AT5G59970
	AT3G19045			AT5G60030
	AT3G19150			AT5G60040
	AT3G19200			AT5G60150
	AT3G19260			AT5G60250
	AT3G19400			AT5G60690
	AT3G19553			AT5G60730
	AT3G19800			AT5G60930
	AT3G19930			AT5G60960
	AT3G20410			AT5G61000
	AT3G20500			AT5G61030
	AT3G20510			AT5G61070
	AT3G20520			AT5G61110
	AT3G20860			AT5G61120
	AT3G21150			AT5G61460
	AT3G21310			AT5G61480
	AT3G21320			AT5G62410
	AT3G21630			AT5G62550
	AT3G21650			AT5G62710
	AT3G21690			AT5G63540
	AT3G21700			AT5G63550
	AT3G21780			AT5G63950
	AT3G21781			AT5G63960
	AT3G22060			AT5G64080
	AT3G22160			AT5G64667
	AT3G22210			AT5G64710
	AT3G22370			AT5G64980
	AT3G22420			AT5G65170
	AT3G22540			AT5G65230
	AT3G22555			AT5G65360
	AT3G22760			AT5G66130
	AT3G23050			AT5G66230
	AT3G23150			AT5G66350
	AT3G23170			AT5G66870
	AT3G23240			AT5G66940
	AT3G23250			AT5G67260
	AT3G23450			AT5G67270
	AT3G23530			AT5G67420
	AT3G23560			AT5G67600
	AT3G23570			AT5G67620
	AT3G23600
	AT3G23810
	AT3G23920
	AT3G24310
	AT3G24450
	AT3G24500
	AT3G24503
	AT3G24518
	AT3G24520
	AT3G24929
	AT3G24982
	AT3G25010
	AT3G25717
	AT3G25730
	AT3G25760
	AT3G26080
	AT3G26100
	AT3G26165
	AT3G26240
	AT3G26310
	AT3G26330
	AT3G26450
	AT3G26500
	AT3G26570
	AT3G26580
	AT3G26650
	AT3G26690
	AT3G26830
	AT3G26960
	AT3G26980
	AT3G27270
	AT3G27870
	AT3G27880
	AT3G27940
	AT3G28050
	AT3G28180
	AT3G28210
	AT3G28330
	AT3G28345
	AT3G28480
	AT3G29010
	AT3G29370
	AT3G29410
	AT3G29810
	AT3G30460
	AT3G30775
	AT3G32990
	AT3G43310
	AT3G43430
	AT3G43670
	AT3G44180
	AT3G44200
	AT3G44350
	AT3G44410
	AT3G44450
	AT3G45040
	AT3G45060
	AT3G45780
	AT3G46090
	AT3G46110
	AT3G46230
	AT3G46540
	AT3G46590
	AT3G46600
	AT3G46620
	AT3G46780
	AT3G46930
	AT3G47295
	AT3G47650
	AT3G47800
	AT3G47960
	AT3G48080
	AT3G48115
	AT3G48240
	AT3G48360
	AT3G48450
	AT3G48520
	AT3G48610
	AT3G48690
	AT3G48850
	AT3G49160
	AT3G49210
	AT3G49260
	AT3G49540
	AT3G49700
	AT3G49780
	AT3G50760
	AT3G50845
	AT3G50950
	AT3G50990
	AT3G51600
	AT3G51830
	AT3G51860
	AT3G51895
	AT3G51920
	AT3G52400
	AT3G52430
	AT3G52470
	AT3G52480
	AT3G52500
	AT3G52810
	AT3G52840
	AT3G52910
	AT3G53130
	AT3G53180
	AT3G53230
	AT3G53232
	AT3G53280
	AT3G53420
	AT3G53470
	AT3G53800
	AT3G53810
	AT3G53830
	AT3G53950
	AT3G54150
	AT3G54640
	AT3G54890
	AT3G55470
	AT3G55840
	AT3G55950
	AT3G55970
	AT3G55980
	AT3G56080
	AT3G56170
	AT3G56940
	AT3G57020
	AT3G57330
	AT3G57460
	AT3G57520
	AT3G57620
	AT3G57630
	AT3G58120
	AT3G59010
	AT3G59060
	AT3G59080
	AT3G59140
	AT3G59210
	AT3G59350
	AT3G59660
	AT3G59880
	AT3G60130
	AT3G60520
	AT3G60550
	AT3G60690
	AT3G61080
	AT3G61150
	AT3G61270
	AT3G61440
	AT3G61460
	AT3G61470
	AT3G61550
	AT3G61870
	AT3G62260
	AT3G63380
	AT3G63450
	AT3G63540
	AT4G00305
	AT4G00360
	AT4G00430
	AT4G00870
	AT4G00891
	AT4G01026
	AT4G01060
	AT4G01070
	AT4G01240
	AT4G01250
	AT4G01533
	AT4G01535
	AT4G01540
	AT4G01720
	AT4G01750
	AT4G02130
	AT4G02280
	AT4G02360
	AT4G03070
	AT4G03280
	AT4G03420
	AT4G03560
	AT4G04145
	AT4G04402
	AT4G04540
	AT4G04570
	AT4G04640
	AT4G04695
	AT4G04925
	AT4G04955
	AT4G04960
	AT4G05010
	AT4G05049
	AT4G05150
	AT4G05180
	AT4G05320
	AT4G05590
	AT4G08470
	AT4G08555
	AT4G08850
	AT4G08870
	AT4G09160
	AT4G10040
	AT4G10250
	AT4G10340
	AT4G10640
	AT4G10960
	AT4G10990
	AT4G11170
	AT4G11211
	AT4G11280
	AT4G11300
	AT4G11330
	AT4G11360
	AT4G11470
	AT4G11600
	AT4G11840
	AT4G11850
	AT4G12290
	AT4G12690
	AT4G12720
	AT4G12730
	AT4G12735
	AT4G13180
	AT4G13210
	AT4G13495
	AT4G13505
	AT4G13510
	AT4G13540
	AT4G13830
	AT4G13870
	AT4G14040
	AT4G14365
	AT4G14370
	AT4G14440
	AT4G14455
	AT4G14540
	AT4G14550
	AT4G14860
	AT4G14940
	AT4G15120
	AT4G15210
	AT4G15236
	AT4G15260
	AT4G15270
	AT4G15280
	AT4G15450
	AT4G15620
	AT4G15765
	AT4G15975
	AT4G16400
	AT4G16410
	AT4G16500
	AT4G16590
	AT4G16670
	AT4G16680
	AT4G16690
	AT4G16820
	AT4G16880
	AT4G16915
	AT4G16980
	AT4G17098
	AT4G17100
	AT4G17245
	AT4G17250
	AT4G17470
	AT4G17615
	AT4G17670
	AT4G17680
	AT4G17695
	AT4G17900
	AT4G18020
	AT4G18050
	AT4G18070
	AT4G18170
	AT4G18530
	AT4G18910
	AT4G18950
	AT4G18970
	AT4G19200
	AT4G19370
	AT4G19410
	AT4G19420
	AT4G19430
	AT4G19510
	AT4G19880
	AT4G20260
	AT4G20840
	AT4G21120
	AT4G21160
	AT4G21400
	AT4G21410
	AT4G21850
	AT4G21940
	AT4G21960
	AT4G22010
	AT4G22530
	AT4G22545
	AT4G22700
	AT4G22780
	AT4G23010
	AT4G23030
	AT4G23170
	AT4G23180
	AT4G23190
	AT4G23270
	AT4G23320
	AT4G23470
	AT4G23570
	AT4G23810
	AT4G23880
	AT4G23920
	AT4G24110
	AT4G24380
	AT4G24390
	AT4G24510
	AT4G24570
	AT4G24670
	AT4G25290
	AT4G25433
	AT4G25620
	AT4G25835
	AT4G25930
	AT4G26060
	AT4G26140
	AT4G26180
	AT4G26270
	AT4G26380
	AT4G26700
	AT4G26910
	AT4G27140
	AT4G27260
	AT4G27290
	AT4G27310
	AT4G27520
	AT4G27654
	AT4G27657
	AT4G27700
	AT4G27720
	AT4G27730
	AT4G27740
	AT4G27820
	AT4G27890
	AT4G27960
	AT4G28250
	AT4G28280
	AT4G28290
	AT4G28400
	AT4G28405
	AT4G28490
	AT4G28703
	AT4G28710
	AT4G29110
	AT4G29210
	AT4G29220
	AT4G29670
	AT4G29905
	AT4G30060
	AT4G30190
	AT4G30210
	AT4G30280
	AT4G30350
	AT4G30470
	AT4G30530
	AT4G30650
	AT4G30780
	AT4G30960
	AT4G31510
	AT4G31690
	AT4G31805
	AT4G32190
	AT4G32940
	AT4G33040
	AT4G33180
	AT4G33220
	AT4G33565
	AT4G33660
	AT4G33950
	AT4G34131
	AT4G34170
	AT4G34180
	AT4G34240
	AT4G34380
	AT4G34480
	AT4G34680
	AT4G34920
	AT4G35030
	AT4G35180
	AT4G35380
	AT4G35510
	AT4G35590
	AT4G35600
	AT4G35610
	AT4G35985
	AT4G36010
	AT4G36030
	AT4G36032
	AT4G36150
	AT4G36220
	AT4G36250
	AT4G36648
	AT4G36710
	AT4G36945
	AT4G37030
	AT4G37370
	AT4G37400
	AT4G37470
	AT4G37550
	AT4G37553
	AT4G38420
	AT4G38540
	AT4G38545
	AT4G38550
	AT4G38552
	AT4G38560
	AT4G38770
	AT4G38970
	AT4G39270
	AT4G39363
	AT4G39580
	AT4G39640
	AT4G39800
	AT4G39830
	AT4G39890
	AT4G39940
	AT4G39970
	AT4G40070
	AT4G40085
	AT5G01100
	AT5G01540
	AT5G01542
	AT5G01550
	AT5G01780
	AT5G01790
	AT5G01830
	AT5G01840
	AT5G01850
	AT5G01870
	AT5G01950
	AT5G02020
	AT5G02230
	AT5G02260
	AT5G02490
	AT5G02630
	AT5G02790
	AT5G02920
	AT5G02940
	AT5G02970
	AT5G03200
	AT5G03380
	AT5G03610
	AT5G04020
	AT5G04140
	AT5G04340
	AT5G04470
	AT5G04490
	AT5G04530
	AT5G04930
	AT5G05140
	AT5G05300
	AT5G05400
	AT5G05420
	AT5G05720
	AT5G05730
	AT5G06520
	AT5G06530
	AT5G06570
	AT5G06650
	AT5G06690
	AT5G06710
	AT5G06760
	AT5G06865
	AT5G07040
	AT5G07250
	AT5G07570
	AT5G08185
	AT5G08240
	AT5G08260
	AT5G08770
	AT5G09870
	AT5G09980
	AT5G10100
	AT5G10380
	AT5G10700
	AT5G10830
	AT5G11000
	AT5G11070
	AT5G11140
	AT5G11190
	AT5G11230
	AT5G11410
	AT5G11600
	AT5G12020
	AT5G12030
	AT5G12890
	AT5G13180
	AT5G13190
	AT5G13200
	AT5G13210
	AT5G13700
	AT5G13750
	AT5G14780
	AT5G14930
	AT5G15130
	AT5G15190
	AT5G15230
	AT5G15410
	AT5G15530
	AT5G15580
	AT5G15581
	AT5G15660
	AT5G15730
	AT5G15960
	AT5G15970
	AT5G16200
	AT5G16220
	AT5G16350
	AT5G16360
	AT5G16370
	AT5G16450
	AT5G16540
	AT5G16560
	AT5G17030
	AT5G17170
	AT5G17300
	AT5G17350
	AT5G17430
	AT5G17680
	AT5G17800
	AT5G17810
	AT5G17980
	AT5G18130
	AT5G18150
	AT5G18310
	AT5G18470
	AT5G18850
	AT5G18860
	AT5G19140
	AT5G19220
	AT5G20045
	AT5G20700
	AT5G20710
	AT5G20740
	AT5G21100
	AT5G21430
	AT5G21960
	AT5G22060
	AT5G22240
	AT5G22250
	AT5G22430
	AT5G22540
	AT5G23870
	AT5G23920
	AT5G24030
	AT5G24080
	AT5G24110
	AT5G24150
	AT5G24165
	AT5G24270
	AT5G24570
	AT5G24735
	AT5G24800
	AT5G24810
	AT5G25250
	AT5G25280
	AT5G25390
	AT5G25440
	AT5G25451
	AT5G25610
	AT5G25810
	AT5G25820
	AT5G25890
	AT5G26030
	AT5G26340
	AT5G27420
	AT5G27730
	AT5G27930
	AT5G32460
	AT5G33290
	AT5G33370
	AT5G35630
	AT5G35796
	AT5G36220
	AT5G36250
	AT5G36925
	AT5G37740
	AT5G38120
	AT5G38260
	AT5G38410
	AT5G39530
	AT5G39580
	AT5G39670
	AT5G39785
	AT5G40060
	AT5G40170
	AT5G40450
	AT5G40610
	AT5G40850
	AT5G40890
	AT5G40920
	AT5G40960
	AT5G41400
	AT5G41460
	AT5G41790
	AT5G41810
	AT5G42030
	AT5G42380
	AT5G42630
	AT5G42650
	AT5G42880
	AT5G42900
	AT5G43150
	AT5G43270
	AT5G43330
	AT5G43750
	AT5G43755
	AT5G43770
	AT5G43780
	AT5G44070
	AT5G44530
	AT5G44570
	AT5G44894
	AT5G44990
	AT5G45050
	AT5G45060
	AT5G45130
	AT5G45840
	AT5G45850
	AT5G45860
	AT5G46080
	AT5G46110
	AT5G46295
	AT5G46350
	AT5G46410
	AT5G46470
	AT5G46520
	AT5G46730
	AT5G46915
	AT5G47070
	AT5G47550
	AT5G47610
	AT5G47640
	AT5G47650
	AT5G47850
	AT5G47910
	AT5G48180
	AT5G48430
	AT5G48485
	AT5G48530
	AT5G48570
	AT5G48620
	AT5G49280
	AT5G49665
	AT5G49700
	AT5G49900
	AT5G49910
	AT5G49920
	AT5G50360
	AT5G50915
	AT5G51060
	AT5G51190
	AT5G51440
	AT5G52060
	AT5G52340
	AT5G52640
	AT5G52760
	AT5G52790
	AT5G53200
	AT5G53380
	AT5G53500
	AT5G53550
	AT5G53710
	AT5G53880
	AT5G54148
	AT5G54160
	AT5G54165
	AT5G54170
	AT5G54270
	AT5G54470
	AT5G54490
	AT5G54510
	AT5G54770
	AT5G54810
	AT5G55120
	AT5G55250
	AT5G55560
	AT5G55960
	AT5G55970
	AT5G56870
	AT5G56970
	AT5G56980
	AT5G57035
	AT5G57050
	AT5G57070
	AT5G57220
	AT5G57380
	AT5G57480
	AT5G57510
	AT5G57530
	AT5G57630
	AT5G57710
	AT5G57910
	AT5G58070
	AT5G58120
	AT5G58140
	AT5G58160
	AT5G58170
	AT5G58320
	AT5G58400
	AT5G58430
	AT5G58900
	AT5G59030
	AT5G59220
	AT5G59480
	AT5G59490
	AT5G59540
	AT5G59550
	AT5G59580
	AT5G59700
	AT5G59730
	AT5G59732
	AT5G59750
	AT5G59770
	AT5G60360
	AT5G61010
	AT5G61410
	AT5G61610
	AT5G62070
	AT5G62150
	AT5G62350
	AT5G62470
	AT5G62520
	AT5G62865
	AT5G62960
	AT5G63160
	AT5G63320
	AT5G63350
	AT5G63770
	AT5G64040
	AT5G64120
	AT5G64510
	AT5G64770
	AT5G64890
	AT5G64905
	AT5G65210
	AT5G65274
	AT5G65300
	AT5G65500
	AT5G65600
	AT5G65870
	AT5G65890
	AT5G65980
	AT5G66040
	AT5G66080
	AT5G66190
	AT5G66210
	AT5G66400
	AT5G66440
	AT5G66590
	AT5G66600
	AT5G66650
	AT5G66670
	AT5G66700
	AT5G66790
	AT5G67210
	AT5G67310
	AT5G67390
	AT5G67450
	AT5G67460
	AT5G67520
