# Supplementary material for: Global gene regulatory network underlying miR165a in Arabidopsis shoot apical meristem
Source: Sci Rep. 2023 Dec 14;13:22258. doi: 10.1038/s41598-023-49093-2 (PMC10721644; doi:10.1038/s41598-023-49093-2)
Supplement: Supplementary file 11 — Supplementary Table 10. [file 41598_2023_49093_MOESM11_ESM.xlsx]

## Sheet: Subepidermal cells
Supplementary Table 10. Details of genes differetnailly expressed in sub-epidermal cell-types
Common in "genes down-regulated in sub-epidermal mir165a cells vs sub-epidermal REV cells" and "genes down-regulated in sub-epidermal mir165a vs all negative cells" (201)	Genes down-regulated only in "sub-epidermal mir165a cells vs sub-epidermal REV cells" but not down-regulated in "sub-epidermal mir165a vs all negative cells" (838)	Genes down-regulated only in "sub-epidermal mir165a vs all negative cells"but not down-regulated in "sub-epidermal mir165a cells vs sub-epidermal REV cells" but (117)	Common in "genes up-regulated in sub-epidermal mir165a cells vs sub-epidermal REV cells" and "genes up-regulated in sub-epidermal mir165a vs all negative cells" (76)	Genes up-regulated only in "sub-epidermal mir165a cells vs sub-epidermal REV cells" but not up-regulated in "sub-epidermal mir165a vs all negative cells" (1008)	Genes up-regulated in "sub-epidermal mir165a vs all negative cells" but not up-regulated in "sub-epidermal mir165a cells vs sub-epidermal REV cells" (34)
AT1G02380	AT1G01010	AT1G02630	AT1G01120	AT1G01130	AT1G05230
AT1G07640	AT1G01370	AT1G10380	AT1G02850	AT1G01250	AT1G06360
AT1G10540	AT1G01580	AT1G11080	AT1G05135	AT1G01560	AT1G12740
AT1G10682	AT1G01690	AT1G20990	AT1G08465	AT1G02065	AT1G15405
AT1G10900	AT1G01900	AT1G22710	AT1G12110	AT1G03220	AT1G30720
AT1G11580	AT1G02460	AT1G24575	AT1G12950	AT1G03457	AT1G31820
AT1G13710	AT1G02520	AT1G26920	AT1G16930	AT1G05420	AT1G33610
AT1G19850	AT1G02690	AT1G33790	AT1G17250	AT1G05560	AT1G68450
AT1G20850	AT1G02730	AT1G33811	AT1G17255	AT1G05562	AT2G03530
AT1G21050	AT1G02810	AT1G45201	AT1G19670	AT1G05575	AT2G24610
AT1G25530	AT1G02970	AT1G51340	AT1G23090	AT1G05680	AT2G29340
AT1G26450	AT1G03070	AT1G54575	AT1G24147	AT1G06350	AT2G29350
AT1G27660	AT1G03180	AT1G55580	AT1G25250	AT1G06640	AT2G29730
AT1G28400	AT1G03820	AT1G61130	AT1G25310	AT1G07160	AT2G32690
AT1G28570	AT1G04150	AT1G62480	AT1G27950	AT1G07440	AT2G38530
AT1G30080	AT1G04330	AT1G62560	AT1G29290	AT1G07620	AT2G40120
AT1G31770	AT1G05370	AT1G62570	AT1G30730	AT1G07650	AT2G42110
AT1G33080	AT1G05400	AT1G67860	AT1G60630	AT1G08315	AT2G45410
AT1G35720	AT1G05470	AT1G67865	AT1G60860	AT1G08630	AT2G45420
AT1G44800	AT1G05700	AT1G68170	AT1G63360	AT1G08930	AT2G46660
AT1G47670	AT1G05820	AT1G68360	AT1G67750	AT1G09250	AT3G09730
AT1G47960	AT1G06490	AT1G72800	AT1G72130	AT1G09740	AT3G09940
AT1G49475	AT1G06660	AT1G73630	AT1G73550	AT1G09750	AT3G10570
AT1G51170	AT1G07260	AT1G73700	AT1G79160	AT1G09880	AT3G16370
AT1G52140	AT1G07370	AT1G74890	AT2G03980	AT1G10340	AT3G16460
AT1G54200	AT1G07380	AT2G03710	AT2G05380	AT1G10360	AT3G47348
AT1G54410	AT1G07430	AT2G15310	AT2G06925	AT1G10560	AT3G50770
AT1G60060	AT1G07880	AT2G15680	AT2G07600	AT1G10640	AT3G53600
AT1G60390	AT1G07900	AT2G15830	AT2G16895	AT1G10690	AT4G06477
AT1G61600	AT1G08050	AT2G16050	AT2G18210	AT1G10990	AT4G15910
AT1G61660	AT1G08560	AT2G16740	AT2G23910	AT1G11310	AT5G14410
AT1G62380	AT1G08800	AT2G18196	AT2G29330	AT1G11330	AT5G45700
AT1G64060	AT1G08920	AT2G18470	AT2G32550	AT1G11530	AT5G56580
AT1G64620	AT1G09450	AT2G18500	AT2G33710	AT1G12010	AT5G65925
AT1G65910	AT1G09460	AT2G23170	AT2G36690	AT1G12090
AT1G66200	AT1G09812	AT2G23610	AT2G37390	AT1G12100
AT1G67050	AT1G10750	AT2G26400	AT3G01490	AT1G12240
AT1G68630	AT1G10780	AT2G26695	AT3G16150	AT1G12860
AT1G68640	AT1G11160	AT2G28660	AT3G19000	AT1G12880
AT1G68740	AT1G11370	AT2G30540	AT3G25180	AT1G12900
AT1G70470	AT1G11915	AT2G30930	AT3G26200	AT1G13080
AT1G70550	AT1G11925	AT2G30990	AT3G45290	AT1G13090
AT1G70560	AT1G12080	AT2G32870	AT3G50480	AT1G13180
AT1G70670	AT1G12260	AT2G34830	AT3G55240	AT1G13210
AT1G70830	AT1G12980	AT2G36640	AT3G57240	AT1G13245
AT1G73590	AT1G14040	AT2G36650	AT4G12690	AT1G13930
AT1G73850	AT1G14210	AT2G37900	AT4G14550	AT1G14240
AT1G77920	AT1G14480	AT2G39850	AT4G14746	AT1G14280
AT1G78110	AT1G14490	AT2G39855	AT4G15350	AT1G14430
AT1G78370	AT1G14600	AT2G39890	AT4G17680	AT1G14580
AT1G78490	AT1G14630	AT2G45400	AT4G18197	AT1G15125
AT1G79420	AT1G14760	AT2G47270	AT4G18220	AT1G15290
AT1G79430	AT1G14870	AT3G04520	AT4G18250	AT1G15670
AT1G80100	AT1G14880	AT3G10870	AT4G20070	AT1G16110
AT1G80520	AT1G15310	AT3G11280	AT4G22570	AT1G16130
AT1G80760	AT1G15760	AT3G11680	AT4G23870	AT1G16150
AT2G01913	AT1G16070	AT3G12730	AT4G25780	AT1G17145
AT2G02061	AT1G16310	AT3G12890	AT5G03360	AT1G17147
AT2G02130	AT1G16330	AT3G15352	AT5G12940	AT1G17340
AT2G02540	AT1G16380	AT3G15353	AT5G15160	AT1G17990
AT2G03500	AT1G16510	AT3G19550	AT5G16240	AT1G18290
AT2G18193	AT1G16630	AT3G21600	AT5G20050	AT1G18390
AT2G19580	AT1G17170	AT3G44220	AT5G22460	AT1G18570
AT2G21560	AT1G17230	AT3G48550	AT5G22500	AT1G18810
AT2G25680	AT1G17232	AT3G56240	AT5G24210	AT1G18910
AT2G26690	AT1G17480	AT3G58720	AT5G26230	AT1G20020
AT2G28510	AT1G18090	AT3G61210	AT5G39020	AT1G20310
AT2G28590	AT1G18250	AT3G61950	AT5G39030	AT1G20840
AT2G28810	AT1G19440	AT3G62740	AT5G42250	AT1G21100
AT2G30600	AT1G19540	AT3G63050	AT5G46490	AT1G21120
AT2G30933	AT1G19550	AT4G00780	AT5G48490	AT1G21130
AT2G37280	AT1G19690	AT4G00880	AT5G52250	AT1G21270
AT2G38640	AT1G20060	AT4G01600	AT5G54150	AT1G21320
AT2G38800	AT1G20140	AT4G03050	AT5G57123	AT1G21326
AT2G40480	AT1G20160	AT4G13770	AT5G65030	AT1G21400
AT2G40970	AT1G20480	AT4G14020	AT5G66800	AT1G21500
AT2G43150	AT1G20530	AT4G16790		AT1G22160
AT2G46410	AT1G20720	AT4G18050		AT1G22400
AT2G46630	AT1G20930	AT4G18340		AT1G22430
AT3G01750	AT1G21510	AT4G19840		AT1G22530
AT3G02000	AT1G21520	AT4G24450		AT1G22630
AT3G02170	AT1G21525	AT4G27435		AT1G22640
AT3G03270	AT1G21810	AT4G30250		AT1G22650
AT3G06020	AT1G22230	AT4G31240		AT1G23020
AT3G09070	AT1G22550	AT4G32540		AT1G23050
AT3G11930	AT1G22570	AT4G36410		AT1G23052
AT3G12710	AT1G22740	AT4G36710		AT1G23205
AT3G14560	AT1G23170	AT4G38740		AT1G23550
AT3G14570	AT1G23340	AT4G40010		AT1G23730
AT3G14770	AT1G23800	AT5G01240		AT1G24140
AT3G14940	AT1G24320	AT5G02260		AT1G24148
AT3G15650	AT1G25230	AT5G03680		AT1G24150
AT3G16340	AT1G26540	AT5G04080		AT1G24530
AT3G17690	AT1G26680	AT5G06850		AT1G25220
AT3G21420	AT1G26760	AT5G08170		AT1G25275
AT3G24460	AT1G28070	AT5G09220		AT1G25440
AT3G25290	AT1G28080	AT5G09980		AT1G25480
AT3G25560	AT1G28110	AT5G14000		AT1G26208
AT3G25620	AT1G28310	AT5G16190		AT1G26210
AT3G28540	AT1G30600	AT5G16530		AT1G26380
AT3G43270	AT1G30950	AT5G17450		AT1G26420
AT3G45010	AT1G31140	AT5G17650		AT1G26560
AT3G45610	AT1G31290	AT5G22090		AT1G26761
AT3G47210	AT1G31320	AT5G22390		AT1G26770
AT3G48510	AT1G31710	AT5G42146		AT1G26930
AT3G48740	AT1G31750	AT5G44680		AT1G26945
AT3G50410	AT1G31760	AT5G47590		AT1G26960
AT3G51710	AT1G32100	AT5G47600		AT1G27330
AT3G52490	AT1G33470	AT5G50820		AT1G27480
AT3G55370	AT1G33475	AT5G51800		AT1G28130
AT3G56760	AT1G33500	AT5G51890		AT1G28600
AT3G59100	AT1G33700	AT5G53730		AT1G29270
AT3G59765	AT1G35530	AT5G54130		AT1G29720
AT3G61560	AT1G35750	AT5G54660		AT1G29910
AT3G61850	AT1G35830	AT5G57190		AT1G29930
AT3G62690	AT1G36060	AT5G60760		AT1G29980
AT3G63300	AT1G37130	AT5G64240		AT1G30110
AT4G13000	AT1G37140			AT1G30280
AT4G14096	AT1G43650			AT1G30282
AT4G15450	AT1G45130			AT1G30380
AT4G15960	AT1G46480			AT1G30400
AT4G16447	AT1G47510			AT1G30515
AT4G20270	AT1G49230			AT1G30700
AT4G21650	AT1G49870			AT1G30814
AT4G22130	AT1G49910			AT1G31310
AT4G22160	AT1G49920			AT1G31540
AT4G22758	AT1G50240			AT1G31550
AT4G23410	AT1G50590			AT1G31880
AT4G24050	AT1G50630			AT1G32060
AT4G24060	AT1G51355			AT1G32240
AT4G24120	AT1G51960			AT1G32540
AT4G25010	AT1G52150			AT1G32900
AT4G25810	AT1G52400			AT1G33170
AT4G29100	AT1G52700			AT1G33590
AT4G29230	AT1G53070			AT1G33600
AT4G31615	AT1G53140			AT1G34420
AT4G31620	AT1G53470			AT1G34760
AT4G32270	AT1G54330			AT1G35350
AT4G34560	AT1G54930			AT1G42550
AT4G36470	AT1G55210			AT1G42970
AT4G36740	AT1G55330			AT1G43800
AT4G36880	AT1G55610			AT1G44510
AT4G37430	AT1G56040			AT1G44760
AT4G37432	AT1G57820			AT1G45191
AT4G37650	AT1G58050			AT1G47655
AT4G37730	AT1G58170			AT1G47990
AT4G37900	AT1G58310			AT1G48100
AT4G39190	AT1G58340			AT1G48330
AT4G39780	AT1G59540			AT1G49500
AT5G01200	AT1G60030			AT1G49975
AT5G02370	AT1G60540			AT1G51520
AT5G02380	AT1G60545			AT1G51620
AT5G02460	AT1G61580			AT1G51805
AT5G03840	AT1G61667			AT1G51820
AT5G04230	AT1G62360			AT1G52040
AT5G04980	AT1G62700			AT1G52220
AT5G05160	AT1G62810			AT1G52230
AT5G05690	AT1G62950			AT1G52660
AT5G08350	AT1G63180			AT1G53180
AT5G10180	AT1G63300			AT1G53920
AT5G11320	AT1G63310			AT1G54120
AT5G12050	AT1G63440			AT1G54730
AT5G13180	AT1G63450			AT1G54820
AT5G13880	AT1G63840			AT1G55200
AT5G16720	AT1G64660			AT1G55360
AT5G17330	AT1G65150			AT1G55365
AT5G18690	AT1G65470			AT1G55370
AT5G19740	AT1G65810			AT1G55450
AT5G23100	AT1G66230			AT1G55550
AT5G23360	AT1G66550			AT1G55670
AT5G23370	AT1G66620			AT1G56510
AT5G23660	AT1G66725			AT1G56520
AT5G23810	AT1G66940			AT1G56540
AT5G24580	AT1G67040			AT1G56650
AT5G25490	AT1G67180			AT1G57630
AT5G25890	AT1G67720			AT1G57650
AT5G35670	AT1G67770			AT1G57990
AT5G37660	AT1G67780			AT1G58360
AT5G42230	AT1G67900			AT1G58460
AT5G42720	AT1G68330			AT1G59500
AT5G43810	AT1G68430			AT1G59620
AT5G43870	AT1G68610			AT1G59700
AT5G49320	AT1G68810			AT1G59710
AT5G49660	AT1G69080			AT1G59740
AT5G50150	AT1G69295			AT1G59950
AT5G50720	AT1G69400			AT1G60110
AT5G51920	AT1G69440			AT1G60160
AT5G57130	AT1G69530			AT1G60890
AT5G57350	AT1G69580			AT1G60960
AT5G58300	AT1G69588			AT1G61120
AT5G60200	AT1G69770			AT1G61380
AT5G61420	AT1G70130			AT1G61800
AT5G62680	AT1G70230			AT1G61810
AT5G62820	AT1G70260			AT1G62500
AT5G62940	AT1G70460			AT1G62630
AT5G63710	AT1G70800			AT1G62770
AT5G63850	AT1G70920			AT1G62790
AT5G63970	AT1G71230			AT1G63020
AT5G64870	AT1G71930			AT1G63350
AT5G66940	AT1G72150			AT1G64110
AT5G67600	AT1G72230			AT1G64380
	AT1G72670			AT1G64680
	AT1G75150			AT1G64710
	AT1G75230			AT1G64780
	AT1G75280			AT1G64900
	AT1G75500			AT1G64940
	AT1G75710			AT1G64970
	AT1G75750			AT1G65250
	AT1G76310			AT1G65390
	AT1G76410			AT1G66090
	AT1G76740			AT1G66390
	AT1G76780			AT1G67105
	AT1G77860			AT1G67195
	AT1G77885			AT1G67510
	AT1G78865			AT1G67530
	AT1G79180			AT1G67820
	AT1G79620			AT1G67830
	AT1G79640			AT1G67850
	AT1G79760			AT1G68190
	AT1G80050			AT1G68470
	AT1G80370			AT1G68568
	AT1G80580			AT1G68570
	AT1G80690			AT1G69470
	AT1G80870			AT1G69480
	AT2G01420			AT1G69520
	AT2G01430			AT1G69560
	AT2G01660			AT1G69780
	AT2G01950			AT1G69810
	AT2G01990			AT1G69890
	AT2G02060			AT1G69900
	AT2G02820			AT1G69920
	AT2G04050			AT1G70000
	AT2G04160			AT1G70160
	AT2G04795			AT1G70210
	AT2G05760			AT1G70430
	AT2G07170			AT1G71030
	AT2G07680			AT1G71040
	AT2G13820			AT1G71697
	AT2G14900			AT1G71880
	AT2G15320			AT1G71890
	AT2G16440			AT1G71970
	AT2G16450			AT1G72210
	AT2G16700			AT1G72240
	AT2G16850			AT1G72280
	AT2G17640			AT1G72416
	AT2G17770			AT1G72900
	AT2G17950			AT1G72910
	AT2G18060			AT1G72920
	AT2G18380			AT1G72930
	AT2G18570			AT1G72940
	AT2G18780			AT1G72950
	AT2G19090			AT1G72960
	AT2G19110			AT1G73360
	AT2G19800			AT1G73810
	AT2G20590			AT1G73965
	AT2G20710			AT1G74010
	AT2G21050			AT1G74020
	AT2G22190			AT1G74490
	AT2G22610			AT1G74670
	AT2G22730			AT1G74810
	AT2G22860			AT1G74880
	AT2G23530			AT1G75000
	AT2G23950			AT1G75440
	AT2G24030			AT1G75780
	AT2G24070			AT1G75820
	AT2G24260			AT1G75830
	AT2G24310			AT1G76520
	AT2G24762			AT1G76790
	AT2G25060			AT1G76930
	AT2G25790			AT1G77100
	AT2G26170			AT1G77690
	AT2G26180			AT1G77760
	AT2G26480			AT1G77990
	AT2G26700			AT1G77992
	AT2G26760			AT1G78410
	AT2G27250			AT1G78670
	AT2G27740			AT1G78760
	AT2G27880			AT1G78830
	AT2G27970			AT1G78860
	AT2G28305			AT1G78970
	AT2G28410			AT1G78980
	AT2G28870			AT1G79330
	AT2G29430			AT1G80130
	AT2G29440			AT1G80440
	AT2G29550			AT1G80450
	AT2G29570			AT1G80640
	AT2G29680			AT2G01610
	AT2G30070			AT2G01918
	AT2G30890			AT2G02070
	AT2G31110			AT2G02100
	AT2G31280			AT2G02450
	AT2G31940			AT2G03590
	AT2G32010			AT2G03750
	AT2G32150			AT2G03760
	AT2G32800			AT2G04110
	AT2G33000			AT2G05070
	AT2G33560			AT2G05100
	AT2G33620			AT2G05520
	AT2G34190			AT2G05935
	AT2G34710			AT2G07688
	AT2G34920			AT2G07732
	AT2G34930			AT2G07748
	AT2G35070			AT2G10940
	AT2G35075			AT2G12190
	AT2G35585			AT2G13610
	AT2G36307			AT2G15580
	AT2G36410			AT2G16140
	AT2G36570			AT2G16580
	AT2G37210			AT2G17720
	AT2G37420			AT2G17780
	AT2G37450			AT2G18670
	AT2G37460			AT2G18690
	AT2G37590			AT2G19130
	AT2G37770			AT2G19170
	AT2G37880			AT2G19650
	AT2G38240			AT2G19960
	AT2G38250			AT2G20340
	AT2G38620			AT2G20515
	AT2G38810			AT2G20570
	AT2G39300			AT2G20835
	AT2G39870			AT2G20900
	AT2G40460			AT2G20950
	AT2G40640			AT2G21180
	AT2G41130			AT2G21260
	AT2G41300			AT2G21530
	AT2G41330			AT2G21640
	AT2G41480			AT2G22680
	AT2G42610			AT2G22770
	AT2G43340			AT2G22920
	AT2G44130			AT2G22970
	AT2G44140			AT2G23030
	AT2G44690			AT2G23180
	AT2G44745			AT2G23670
	AT2G44790			AT2G23770
	AT2G44830			AT2G24210
	AT2G45450			AT2G24390
	AT2G45720			AT2G24560
	AT2G46370			AT2G24570
	AT2G46570			AT2G24580
	AT2G46590			AT2G24600
	AT2G46980			AT2G25260
	AT2G46990			AT2G25735
	AT2G47500			AT2G25810
	AT2G47780			AT2G26360
	AT2G47860			AT2G26390
	AT2G47950			AT2G26440
	AT3G01330			AT2G26560
	AT3G01600			AT2G26570
	AT3G01670			AT2G26975
	AT3G01680			AT2G27220
	AT3G02110			AT2G27360
	AT3G03220			AT2G28080
	AT3G03520			AT2G28085
	AT3G04850			AT2G28340
	AT3G04960			AT2G28400
	AT3G05030			AT2G28500
	AT3G05050			AT2G28970
	AT3G05165			AT2G29310
	AT3G05330			AT2G29320
	AT3G05640			AT2G29360
	AT3G05650			AT2G30230
	AT3G05660			AT2G30370
	AT3G05740			AT2G30420
	AT3G06030			AT2G30500
	AT3G06145			AT2G30520
	AT3G06370			AT2G30870
	AT3G06740			AT2G31230
	AT3G06770			AT2G31570
	AT3G07350			AT2G31980
	AT3G07540			AT2G32540
	AT3G08570			AT2G33330
	AT3G08860			AT2G33810
	AT3G08947			AT2G33815
	AT3G09080			AT2G34070
	AT3G09922			AT2G34170
	AT3G10080			AT2G34180
	AT3G10100			AT2G34320
	AT3G10120			AT2G34490
	AT3G10310			AT2G34500
	AT3G10880			AT2G34510
	AT3G10960			AT2G34620
	AT3G11520			AT2G34660
	AT3G11660			AT2G34810
	AT3G13380			AT2G34820
	AT3G13520			AT2G34960
	AT3G13640			AT2G35300
	AT3G13650			AT2G35820
	AT3G13660			AT2G35830
	AT3G13662			AT2G35940
	AT3G13730			AT2G35945
	AT3G13900			AT2G36026
	AT3G14780			AT2G36210
	AT3G14870			AT2G36380
	AT3G14890			AT2G36590
	AT3G14990			AT2G36630
	AT3G15240			AT2G36800
	AT3G15300			AT2G36890
	AT3G15510			AT2G36910
	AT3G15670			AT2G36970
	AT3G15680			AT2G37300
	AT3G15720			AT2G37380
	AT3G15990			AT2G37710
	AT3G16330			AT2G38170
	AT3G16380			AT2G38290
	AT3G16470			AT2G38870
	AT3G16500			AT2G39010
	AT3G16800			AT2G39130
	AT3G17110			AT2G39200
	AT3G17120			AT2G39660
	AT3G17185			AT2G39675
	AT3G17290			AT2G39710
	AT3G17340			AT2G39800
	AT3G17360			AT2G39830
	AT3G17420			AT2G39920
	AT3G17680			AT2G39980
	AT3G17950			AT2G40130
	AT3G18280			AT2G40435
	AT3G18524			AT2G40520
	AT3G18560			AT2G40880
	AT3G18670			AT2G41050
	AT3G19184			AT2G41090
	AT3G19270			AT2G41178
	AT3G19370			AT2G41180
	AT3G19450			AT2G41260
	AT3G20150			AT2G41340
	AT3G20260			AT2G41870
	AT3G20640			AT2G42530
	AT3G20860			AT2G42540
	AT3G20880			AT2G43530
	AT3G21550			AT2G43540
	AT3G22104			AT2G43550
	AT3G22183			AT2G43590
	AT3G22810			AT2G43620
	AT3G23030			AT2G44210
	AT3G23430			AT2G44480
	AT3G23670			AT2G44490
	AT3G23890			AT2G44910
	AT3G25130			AT2G45190
	AT3G25590			AT2G45210
	AT3G25640			AT2G45600
	AT3G25670			AT2G45650
	AT3G25710			AT2G46140
	AT3G25717			AT2G46150
	AT3G25760			AT2G46220
	AT3G25980			AT2G46420
	AT3G26120			AT2G46430
	AT3G26590			AT2G46440
	AT3G26760			AT2G46680
	AT3G26840			AT2G46685
	AT3G27250			AT2G46710
	AT3G27350			AT2G46720
	AT3G27400			AT2G46810
	AT3G27520			AT2G46950
	AT3G27730			AT2G47010
	AT3G27809			AT2G47130
	AT3G27960			AT2G47140
	AT3G28345			AT2G47800
	AT3G28420			AT2G47890
	AT3G28455			AT2G47930
	AT3G28560			AT3G01220
	AT3G28600			AT3G01290
	AT3G29770			AT3G01510
	AT3G30340			AT3G01550
	AT3G30775			AT3G02250
	AT3G43190			AT3G02610
	AT3G43210			AT3G04110
	AT3G43250			AT3G05150
	AT3G44050			AT3G05180
	AT3G44350			AT3G05370
	AT3G44960			AT3G05400
	AT3G44970			AT3G05470
	AT3G46320			AT3G06160
	AT3G47010			AT3G06880
	AT3G47200			AT3G07730
	AT3G47220			AT3G07990
	AT3G47400			AT3G09390
	AT3G47510			AT3G09830
	AT3G47570			AT3G10000
	AT3G47780			AT3G10185
	AT3G48100			AT3G10280
	AT3G48160			AT3G10450
	AT3G48185			AT3G10520
	AT3G48390			AT3G12470
	AT3G48450			AT3G12700
	AT3G48610			AT3G13790
	AT3G48900			AT3G14060
	AT3G48970			AT3G14150
	AT3G49370			AT3G14225
	AT3G49380			AT3G14310
	AT3G49760			AT3G14415
	AT3G49940			AT3G14420
	AT3G50240			AT3G14650
	AT3G50630			AT3G14660
	AT3G50660			AT3G14810
	AT3G50900			AT3G15270
	AT3G51030			AT3G15350
	AT3G51080			AT3G15810
	AT3G51230			AT3G15820
	AT3G51280			AT3G16400
	AT3G51670			AT3G16410
	AT3G51720			AT3G16520
	AT3G52360			AT3G17100
	AT3G52630			AT3G17130
	AT3G52770			AT3G17700
	AT3G52900			AT3G17760
	AT3G53100			AT3G18080
	AT3G53230			AT3G18850
	AT3G53620			AT3G18950
	AT3G53980			AT3G19002
	AT3G54560			AT3G19010
	AT3G54750			AT3G19200
	AT3G54780			AT3G19850
	AT3G54820			AT3G19930
	AT3G55420			AT3G20410
	AT3G55940			AT3G21150
	AT3G55970			AT3G21230
	AT3G56275			AT3G21270
	AT3G56470			AT3G21560
	AT3G56480			AT3G21780
	AT3G56620			AT3G21790
	AT3G56810			AT3G22060
	AT3G57040			AT3G22142
	AT3G57060			AT3G22420
	AT3G57780			AT3G22540
	AT3G59190			AT3G23050
	AT3G59200			AT3G23120
	AT3G59270			AT3G23230
	AT3G59550			AT3G23340
	AT3G59680			AT3G23530
	AT3G60390			AT3G23635
	AT3G60490			AT3G24450
	AT3G60840			AT3G25010
	AT3G60890			AT3G25060
	AT3G60900			AT3G25905
	AT3G62060			AT3G26190
	AT3G62070			AT3G26210
	AT3G62100			AT3G26290
	AT3G62270			AT3G26300
	AT3G63440			AT3G26310
	AT3G63530			AT3G26330
	AT4G00020			AT3G26520
	AT4G00210			AT3G26570
	AT4G00460			AT3G26690
	AT4G00940			AT3G26700
	AT4G01270			AT3G26800
	AT4G01430			AT3G26932
	AT4G01450			AT3G27690
	AT4G02010			AT3G28040
	AT4G02060			AT3G28050
	AT4G02590			AT3G28180
	AT4G03130			AT3G28200
	AT4G04190			AT3G28220
	AT4G05190			AT3G28930
	AT4G05520			AT3G33000
	AT4G06744			AT3G43670
	AT4G08685			AT3G44310
	AT4G08950			AT3G44320
	AT4G09060			AT3G44610
	AT4G09160			AT3G44860
	AT4G09680			AT3G44940
	AT4G09890			AT3G45780
	AT4G10630			AT3G46530
	AT4G11040			AT3G46540
	AT4G11950			AT3G46580
	AT4G12390			AT3G46780
	AT4G12400			AT3G47800
	AT4G12410			AT3G47950
	AT4G12740			AT3G48360
	AT4G12910			AT3G48690
	AT4G13235			AT3G48700
	AT4G13260			AT3G49110
	AT4G13370			AT3G50470
	AT4G13600			AT3G50760
	AT4G13800			AT3G50800
	AT4G14120			AT3G51420
	AT4G14130			AT3G51600
	AT4G14310			AT3G51895
	AT4G14330			AT3G52180
	AT4G14560			AT3G52450
	AT4G14690			AT3G52500
	AT4G14940			AT3G52520
	AT4G15830			AT3G52525
	AT4G15890			AT3G52710
	AT4G17260			AT3G53210
	AT4G17350			AT3G53310
	AT4G17710			AT3G53530
	AT4G17905			AT3G53720
	AT4G17980			AT3G53800
	AT4G18490			AT3G53960
	AT4G18630			AT3G54400
	AT4G18640			AT3G55646
	AT4G19020			AT3G55740
	AT4G19050			AT3G55780
	AT4G20510			AT3G56220
	AT4G20730			AT3G56410
	AT4G21070			AT3G56710
	AT4G21270			AT3G57020
	AT4G22250			AT3G57330
	AT4G22753			AT3G57500
	AT4G22970			AT3G58430
	AT4G23690			AT3G59310
	AT4G23720			AT3G60200
	AT4G24780			AT3G60520
	AT4G25240			AT3G61150
	AT4G25540			AT3G61250
	AT4G25630			AT3G61390
	AT4G26260			AT3G61440
	AT4G26660			AT3G61490
	AT4G27595			AT3G61890
	AT4G28140			AT3G61950
	AT4G28150			AT3G62150
	AT4G28950			AT3G62700
	AT4G29905			AT3G62750
	AT4G29920			AT3G63450
	AT4G30410			AT4G00180
	AT4G30430			AT4G00730
	AT4G30450			AT4G00820
	AT4G30460			AT4G00870
	AT4G30520			AT4G00970
	AT4G30980			AT4G01130
	AT4G31020			AT4G01250
	AT4G31110			AT4G01410
	AT4G31360			AT4G01950
	AT4G32780			AT4G02410
	AT4G32880			AT4G02420
	AT4G33400			AT4G02700
	AT4G34610			AT4G03220
	AT4G34950			AT4G03230
	AT4G36160			AT4G03400
	AT4G36170			AT4G03420
	AT4G36230			AT4G04570
	AT4G36280			AT4G04640
	AT4G36620			AT4G04750
	AT4G36790			AT4G08555
	AT4G37080			AT4G08850
	AT4G37110			AT4G09500
	AT4G37520			AT4G09900
	AT4G37750			AT4G10060
	AT4G37790			AT4G10260
	AT4G37870			AT4G10720
	AT4G38070			AT4G10910
	AT4G38580			AT4G10990
	AT4G38660			AT4G11000
	AT4G39170			AT4G11320
	AT4G39380			AT4G11450
	AT4G39410			AT4G11521
	AT4G39630			AT4G11900
	AT4G39640			AT4G12730
	AT4G39790			AT4G12880
	AT4G39800			AT4G12970
	AT5G01120			AT4G13210
	AT5G01340			AT4G13410
	AT5G01630			AT4G13493
	AT5G01890			AT4G13495
	AT5G01910			AT4G13505
	AT5G02100			AT4G13510
	AT5G02140			AT4G13540
	AT5G02170			AT4G14365
	AT5G02200			AT4G15160
	AT5G02440			AT4G15236
	AT5G02540			AT4G15260
	AT5G02600			AT4G15440
	AT5G02640			AT4G15550
	AT5G03545			AT4G15760
	AT5G03760			AT4G15920
	AT5G03870			AT4G15975
	AT5G03890			AT4G16410
	AT5G04220			AT4G16563
	AT5G05180			AT4G16770
	AT5G05365			AT4G16780
	AT5G05510			AT4G16860
	AT5G05940			AT4G16890
	AT5G06300			AT4G16920
	AT5G06470			AT4G16950
	AT5G06570			AT4G16960
	AT5G06710			AT4G17250
	AT5G06870			AT4G17670
	AT5G07310			AT4G17695
	AT5G07320			AT4G18020
	AT5G07460			AT4G18195
	AT5G07660			AT4G18205
	AT5G07810			AT4G18880
	AT5G07930			AT4G19420
	AT5G08020			AT4G19530
	AT5G08370			AT4G19880
	AT5G09710			AT4G20260
	AT5G09800			AT4G20320
	AT5G10390			AT4G20420
	AT5G10400			AT4G20430
	AT5G10510			AT4G20780
	AT5G10770			AT4G20820
	AT5G10930			AT4G21215
	AT5G11100			AT4G21690
	AT5G11780			AT4G21850
	AT5G12080			AT4G21865
	AT5G12270			AT4G21870
	AT5G12300			AT4G21903
	AT5G13060			AT4G21920
	AT5G13250			AT4G21926
	AT5G13960			AT4G21930
	AT5G14450			AT4G22010
	AT5G14890			AT4G22020
	AT5G15100			AT4G22880
	AT5G16000			AT4G23170
	AT5G16010			AT4G23180
	AT5G16080			AT4G23210
	AT5G16230			AT4G23250
	AT5G16570			AT4G23260
	AT5G16600			AT4G23270
	AT5G17980			AT4G23300
	AT5G18560			AT4G23500
	AT5G18620			AT4G23600
	AT5G18810			AT4G23880
	AT5G18840			AT4G23920
	AT5G18860			AT4G23990
	AT5G18930			AT4G24110
	AT5G19110			AT4G24240
	AT5G19530			AT4G24340
	AT5G20420			AT4G25350
	AT5G20540			AT4G25433
	AT5G20850			AT4G25750
	AT5G22310			AT4G25900
	AT5G22580			AT4G25940
	AT5G22880			AT4G26050
	AT5G22930			AT4G26130
	AT5G23210			AT4G26140
	AT5G23420			AT4G26280
	AT5G23750			AT4G26320
	AT5G23860			AT4G26700
	AT5G24540			AT4G26701
	AT5G25580			AT4G26760
	AT5G25620			AT4G26950
	AT5G25900			AT4G27140
	AT5G27000			AT4G27240
	AT5G27010			AT4G27250
	AT5G28000			AT4G27260
	AT5G28080			AT4G27290
	AT5G28650			AT4G27300
	AT5G28830			AT4G27480
	AT5G33300			AT4G27520
	AT5G35525			AT4G27710
	AT5G35580			AT4G27820
	AT5G35732			AT4G28080
	AT5G37790			AT4G28250
	AT5G38280			AT4G28460
	AT5G39240			AT4G28490
	AT5G39420			AT4G29310
	AT5G40000			AT4G30020
	AT5G40450			AT4G30060
	AT5G41620			AT4G30650
	AT5G42200			AT4G31650
	AT5G42210			AT4G31680
	AT5G42330			AT4G31690
	AT5G42680			AT4G32300
	AT5G43080			AT4G33020
	AT5G43530			AT4G33040
	AT5G44005			AT4G33050
	AT5G44030			AT4G33070
	AT5G44210			AT4G33160
	AT5G44400			AT4G33180
	AT5G44635			AT4G34135
	AT5G45530			AT4G34138
	AT5G45580			AT4G34419
	AT5G45830			AT4G34680
	AT5G46590			AT4G34920
	AT5G48600			AT4G35030
	AT5G48720			AT4G35110
	AT5G48800			AT4G36220
	AT5G48850			AT4G36600
	AT5G49160			AT4G37140
	AT5G49280			AT4G37320
	AT5G49630			AT4G37390
	AT5G50090			AT4G37409
	AT5G50130			AT4G37410
	AT5G50160			AT4G37580
	AT5G50290			AT4G38550
	AT5G50790			AT4G38552
	AT5G50890			AT4G38560
	AT5G50950			AT4G38970
	AT5G51600			AT4G39010
	AT5G51670			AT4G39030
	AT5G51870			AT4G39510
	AT5G52290			AT4G39580
	AT5G52570			AT4G39900
	AT5G52882			AT4G40065
	AT5G53010			AT5G01015
	AT5G53290			AT5G01075
	AT5G53486			AT5G01750
	AT5G53830			AT5G02550
	AT5G55520			AT5G02560
	AT5G56040			AT5G02620
	AT5G56460			AT5G02630
	AT5G56510			AT5G02710
	AT5G56780			AT5G03120
	AT5G56790			AT5G03680
	AT5G57340			AT5G04390
	AT5G57390			AT5G04490
	AT5G57685			AT5G04770
	AT5G57830			AT5G05190
	AT5G58280			AT5G05870
	AT5G58320			AT5G06510
	AT5G59350			AT5G06530
	AT5G59870			AT5G06690
	AT5G60040			AT5G07030
	AT5G60150			AT5G07220
	AT5G60490			AT5G07770
	AT5G60690			AT5G07990
	AT5G60930			AT5G08000
	AT5G61000			AT5G08760
	AT5G61480			AT5G09470
	AT5G61660			AT5G09660
	AT5G61850			AT5G09970
	AT5G62170			AT5G10100
	AT5G62230			AT5G10320
	AT5G62260			AT5G10570
	AT5G62370			AT5G11140
	AT5G62550			AT5G11242
	AT5G62580			AT5G11250
	AT5G62710			AT5G11550
	AT5G62770			AT5G11590
	AT5G63450			AT5G12950
	AT5G63540			AT5G13130
	AT5G63760			AT5G13140
	AT5G63950			AT5G13320
	AT5G64080			AT5G13360
	AT5G64330			AT5G13460
	AT5G65040			AT5G13470
	AT5G65170			AT5G15150
	AT5G65310			AT5G15240
	AT5G65510			AT5G15780
	AT5G65870			AT5G16560
	AT5G66230			AT5G17220
	AT5G66300			AT5G17860
	AT5G66640			AT5G18170
	AT5G66750			AT5G18310
	AT5G66920			AT5G18590
	AT5G67090			AT5G19080
	AT5G67190			AT5G19220
				AT5G19221
				AT5G19230
				AT5G19250
				AT5G19340
				AT5G19730
				AT5G20240
				AT5G20400
				AT5G20480
				AT5G20635
				AT5G20740
				AT5G20960
				AT5G21100
				AT5G22050
				AT5G22470
				AT5G22540
				AT5G22545
				AT5G23530
				AT5G24150
				AT5G24155
				AT5G24160
				AT5G24165
				AT5G24290
				AT5G24420
				AT5G24860
				AT5G24870
				AT5G24910
				AT5G25130
				AT5G26920
				AT5G28300
				AT5G34780
				AT5G36160
				AT5G36250
				AT5G36260
				AT5G36940
				AT5G37600
				AT5G38100
				AT5G38120
				AT5G38310
				AT5G38410
				AT5G38700
				AT5G38870
				AT5G38980
				AT5G39080
				AT5G39220
				AT5G39580
				AT5G39670
				AT5G40210
				AT5G40610
				AT5G40890
				AT5G41070
				AT5G41140
				AT5G41740
				AT5G41810
				AT5G42030
				AT5G42280
				AT5G42440
				AT5G42630
				AT5G42750
				AT5G43290
				AT5G43935
				AT5G44190
				AT5G44565
				AT5G44568
				AT5G44600
				AT5G44620
				AT5G44730
				AT5G44870
				AT5G45280
				AT5G45310
				AT5G45650
				AT5G45680
				AT5G45800
				AT5G45840
				AT5G46050
				AT5G46260
				AT5G46330
				AT5G46500
				AT5G46510
				AT5G46520
				AT5G47050
				AT5G47500
				AT5G47740
				AT5G48170
				AT5G48180
				AT5G48430
				AT5G48485
				AT5G48530
				AT5G48540
				AT5G48657
				AT5G49170
				AT5G49215
				AT5G49300
				AT5G49665
				AT5G49680
				AT5G49760
				AT5G50915
				AT5G51060
				AT5G51720
				AT5G51810
				AT5G52100
				AT5G52320
				AT5G52390
				AT5G52780
				AT5G52830
				AT5G52860
				AT5G53030
				AT5G53200
				AT5G53660
				AT5G53880
				AT5G53890
				AT5G54250
				AT5G54530
				AT5G54630
				AT5G54710
				AT5G54720
				AT5G54770
				AT5G55110
				AT5G55250
				AT5G55450
				AT5G56220
				AT5G56300
				AT5G56320
				AT5G56860
				AT5G57220
				AT5G57630
				AT5G57800
				AT5G58390
				AT5G58500
				AT5G58650
				AT5G58660
				AT5G58670
				AT5G59030
				AT5G59050
				AT5G59220
				AT5G59310
				AT5G59480
				AT5G59760
				AT5G59790
				AT5G59920
				AT5G61520
				AT5G61560
				AT5G61590
				AT5G61610
				AT5G62100
				AT5G62130
				AT5G62470
				AT5G62960
				AT5G63140
				AT5G63350
				AT5G63410
				AT5G63580
				AT5G63800
				AT5G64040
				AT5G64570
				AT5G64572
				AT5G65140
				AT5G65380
				AT5G65390
				AT5G65640
				AT5G65683
				AT5G65730
				AT5G66310
				AT5G66490
				AT5G66590
				AT5G66600
				AT5G66690
				AT5G66790
				AT5G67280
				AT5G67385
				AT5G67450
