# Supplementary material for: Global gene regulatory network underlying miR165a in Arabidopsis shoot apical meristem
Source: Sci Rep. 2023 Dec 14;13:22258. doi: 10.1038/s41598-023-49093-2 (PMC10721644; doi:10.1038/s41598-023-49093-2)
Supplement: Supplementary file 12 — Supplementary Table 11. [file 41598_2023_49093_MOESM12_ESM.xlsx]

## Sheet: Sheet1
Supplementary Table 11. Primers used for Q-PCR
ACT2 (At3g18780) F	CCTGTTCTTCTTACCGAGGC
ACT2 (At3g18780) R	AATTTCCCGCTCTGCTGTTG
ZPR3 (At3g52770) F	CCCTCTACCTTCTCTACACAC
ZPR3 (At3g52770) R	CAAACAGCTTCGAGTTTAGCC
ML1 (AT4G21750) F	ACCGCTAAACTCTCTCTCGG
ML1 (AT4G21750) R	TCATAAACTCCCTAAACCTCCCC
GFP F	GTGCAGGAGAGGACCATCTT
GFP R	TTTTGCTTGTCGGCCATGAT
REV F	CATGTGAGTTATGAACAAGCTG
REV R	AAGGAGAAGGCAAGACAATGC
